# Supplementary material for: Simulating CD8 T cell exhaustion: A comprehensive approach
Source: iScience. 2025 Jun 12;28(7):112897. doi: 10.1016/j.isci.2025.112897 (PMC12268933; doi:10.1016/j.isci.2025.112897)
Supplement: Table S1. Excel file containing results of the ANOVA tests with multiple comparisons related to Figure 3 — F- Mitochondria count, G- Area of cells, H-Circularity of cells, I-area of mitochondria, J-Circularity of mitochondria. [file mmc2.xlsx]

## Sheet: Fig 3f. Mitochondria count 
Brown-Fosythe and Welch Anova Test with multiple comparisons- Mitochondria count
Number of families	1
Number of comparisons per family	36
Alpha	0.05
Dunnett's T3 multiple comparisons test	Mean Diff.	95.00% CI of diff.	Below threshold?	Summary	Adjusted P Value
0 vs. 24	-2.933	-4.985 to -0.8817	Yes	***	0.0005	A-B
0 vs. 48	-0.8487	-2.797 to 1.099	No	ns	0.9892	A-C
0 vs. 96	-6.53	-9.612 to -3.447	Yes	****	<0.0001	A-D
0 vs. 144	-3.65	-6.004 to -1.296	Yes	***	0.0002	A-E
0 vs. 192	-3.19	-6.991 to 0.6117	No	ns	0.1791	A-F
0 vs. 240	-6.967	-12.10 to -1.835	Yes	**	0.0035	A-G
0 vs. 288	-10.52	-16.60 to -4.443	Yes	***	0.0001	A-H
0 vs. 366	-7.171	-10.93 to -3.414	Yes	****	<0.0001	A-I
24 vs. 48	2.085	-0.3029 to 4.472	No	ns	0.1557	B-C
24 vs. 96	-3.596	-6.939 to -0.2532	Yes	*	0.0242	B-D
24 vs. 144	-0.7167	-3.427 to 1.994	No	ns	>0.9999	B-E
24 vs. 192	-0.2565		No	ns	>0.9999	B-F
24 vs. 240	-4.033	-9.310 to 1.243	No	ns	0.2655	B-G
24 vs. 288	-7.586	-13.76 to -1.416	Yes	**	0.0069	B-H
24 vs. 366	-4.238	-8.206 to -0.2688	Yes	*	0.0261	B-I
48 vs. 96	-5.681	-8.969 to -2.393	Yes	****	<0.0001	C-D
48 vs. 144	-2.801	-5.437 to -0.1660	Yes	*	0.0274	C-E
48 vs. 192	-2.341	-6.299 to 1.616	No	ns	0.7489	C-F
48 vs. 240	-6.118	-11.34 to -0.8928	Yes	*	0.0133	C-G
48 vs. 288	-9.67	-15.83 to -3.513	Yes	***	0.0004	C-H
48 vs. 366	-6.322	-10.24 to -2.401	Yes	****	<0.0001	C-I
96 vs. 144	2.88	-0.6201 to 6.379	No	ns	0.2265	D-E
96 vs. 192	3.34	-1.161 to 7.840	No	ns	0.3915	D-F
96 vs. 240	-0.437		No	ns	>0.9999	D-G
96 vs. 288	-3.989	-10.44 to 2.463	No	ns	0.6757	D-H
96 vs. 366	-0.6412	-5.131 to 3.849	No	ns	>0.9999	D-I
144 vs. 192	0.4601		No	ns	>0.9999	E-F
144 vs. 240	-3.317	-8.644 to 2.010	No	ns	0.5956	E-G
144 vs. 288	-6.869	-13.11 to -0.6255	Yes	*	0.0212	E-H
144 vs. 366	-3.521	-7.615 to 0.5731	No	ns	0.1708	E-I
192 vs. 240	-3.777	-9.663 to 2.109	No	ns	0.6084	F-G
192 vs. 288	-7.329	-14.05 to -0.6114	Yes	*	0.0217	F-H
192 vs. 366	-3.981	-8.922 to 0.9604	No	ns	0.2623	F-I
240 vs. 288	-3.552	-10.87 to 3.767	No	ns	0.95	G-H
240 vs. 366	-0.2042		No	ns	>0.9999	G-I
288 vs. 366	3.348	-3.374 to 10.07	No	ns	0.9396	H-I
Test details	Mean 1	Mean 2	Mean Diff.	SE of diff.	n1	n2	t	DF
0 vs. 24	3.767	6.7	-2.933	0.6081	30	30	4.824	47.08
0 vs. 48	3.767	4.615	-0.8487	0.5744	30	26	1.478	43.39
0 vs. 96	3.767	10.3	-6.53	0.8923	30	27	7.318	33.05
0 vs. 144	3.767	7.417	-3.65	0.6846	30	24	5.331	34.53
0 vs. 192	3.767	6.957	-3.19	1.077	30	23	2.96	25.98
0 vs. 240	3.767	10.73	-6.967	1.368	30	15	5.092	15.53
0 vs. 288	3.767	14.29	-10.52	1.682	30	21	6.253	21.41
0 vs. 366	3.767	10.94	-7.171	1.095	30	32	6.55	36.33
24 vs. 48	6.7	4.615	2.085	0.7127	30	26	2.925	54
24 vs. 96	6.7	10.3	-3.596	0.987	30	27	3.644	44.25
24 vs. 144	6.7	7.417	-0.7167	0.8042	30	24	0.8911	48.46
24 vs. 192	6.7	6.957	-0.2565	1.157	30	23	0.2217	33.11
24 vs. 240	6.7	10.73	-4.033	1.432	30	15	2.817	18.44
24 vs. 288	6.7	14.29	-7.586	1.734	30	21	4.374	24.04
24 vs. 366	6.7	10.94	-4.238	1.173	30	32	3.612	45.32
48 vs. 96	4.615	10.3	-5.681	0.9666	26	27	5.877	41.47
48 vs. 144	4.615	7.417	-2.801	0.7791	26	24	3.596	44.73
48 vs. 192	4.615	6.957	-2.341	1.14	26	23	2.054	31.4
48 vs. 240	4.615	10.73	-6.118	1.418	26	15	4.315	17.76
48 vs. 288	4.615	14.29	-9.67	1.723	26	21	5.613	23.43
48 vs. 366	4.615	10.94	-6.322	1.156	26	32	5.468	43.15
96 vs. 144	10.3	7.417	2.88	1.036	27	24	2.78	46.24
96 vs. 192	10.3	6.957	3.34	1.329	27	23	2.514	44.25
96 vs. 240	10.3	10.73	-0.437	1.574	27	15	0.2777	25.12
96 vs. 288	10.3	14.29	-3.989	1.853	27	21	2.153	30.04
96 vs. 366	10.3	10.94	-0.6412	1.343	27	32	0.4775	55.97
144 vs. 192	7.417	6.957	0.4601	1.199	24	23	0.3837	35.89
144 vs. 240	7.417	10.73	-3.317	1.466	24	15	2.263	19.96
144 vs. 288	7.417	14.29	-6.869	1.763	24	21	3.897	25.42
144 vs. 366	7.417	10.94	-3.521	1.215	24	32	2.898	48.1
192 vs. 240	6.957	10.73	-3.777	1.686	23	15	2.241	29.16
192 vs. 288	6.957	14.29	-7.329	1.949	23	21	3.76	33.94
192 vs. 366	6.957	10.94	-3.981	1.472	23	32	2.704	51.76
240 vs. 288	10.73	14.29	-3.552	2.124	15	21	1.673	33.95
240 vs. 366	10.73	10.94	-0.2042	1.697	15	32	0.1203	31.33
288 vs. 366	14.29	10.94	3.348	1.959	21	32	1.709	35.65
Compact letter display
288	A
366	A B
240	A C
96	A B
144	B C
192	B C E
24	C D
48	D E
0	E

## Sheet: Fig 3g. Area of cells
Brown-Fosythe and Welch Anova Test with multiple comparisons- Area of T cells during time course
Number of families	1
Number of comparisons per family	36
Alpha	0.05
Dunnett's T3 multiple comparisons test	Mean Diff.	95.00% CI of diff.	Below threshold?	Summary	Adjusted P Value
0 vs. 24	-110.8	-142.2 to -79.29	Yes	****	<0.0001	A-B
0 vs. 48	-127.6	-169.9 to -85.32	Yes	****	<0.0001	A-C
0 vs. 96	-2.375	-19.80 to 15.05	No	ns	>0.9999	A-D
0 vs. 144	-119.5	-154.1 to -84.79	Yes	****	<0.0001	A-E
0 vs. 192	-28.42	-69.02 to 12.19	No	ns	0.4313	A-F
0 vs. 240	-41.43	-65.31 to -17.55	Yes	***	0.0002	A-G
0 vs. 288	-135.6	-179.0 to -92.24	Yes	****	<0.0001	A-H
0 vs. 366	-107.1	-139.6 to -74.62	Yes	****	<0.0001	A-I
24 vs. 48	-16.82	-66.29 to 32.65	No	ns	0.9998	B-C
24 vs. 96	108.4	74.96 to 141.8	Yes	****	<0.0001	B-D
24 vs. 144	-8.701	-52.23 to 34.83	No	ns	>0.9999	B-E
24 vs. 192	82.35	34.37 to 130.3	Yes	****	<0.0001	B-F
24 vs. 240	69.34	33.20 to 105.5	Yes	****	<0.0001	B-G
24 vs. 288	-24.83	-75.06 to 25.41	No	ns	0.9508	B-H
24 vs. 366	3.677		No	ns	>0.9999	B-I
48 vs. 96	125.2	81.64 to 168.8	Yes	****	<0.0001	C-D
48 vs. 144	8.12	-42.91 to 59.15	No	ns	>0.9999	C-E
48 vs. 192	99.17	44.52 to 153.8	Yes	****	<0.0001	C-F
48 vs. 240	86.16	40.71 to 131.6	Yes	****	<0.0001	C-G
48 vs. 288	-8.01	-64.46 to 48.44	No	ns	>0.9999	C-H
48 vs. 366	20.5	-29.57 to 70.56	No	ns	0.9964	C-I
96 vs. 144	-117.1	-153.4 to -80.80	Yes	****	<0.0001	D-E
96 vs. 192	-26.04	-67.95 to 15.87	No	ns	0.6626	D-F
96 vs. 240	-39.05	-65.27 to -12.84	Yes	***	0.0005	D-G
96 vs. 288	-133.2	-177.8 to -88.63	Yes	****	<0.0001	D-H
96 vs. 366	-104.7	-139.1 to -70.34	Yes	****	<0.0001	D-I
144 vs. 192	91.05	41.46 to 140.6	Yes	****	<0.0001	E-F
144 vs. 240	78.04	39.41 to 116.7	Yes	****	<0.0001	E-G
144 vs. 288	-16.13	-67.86 to 35.60	No	ns	>0.9999	E-H
144 vs. 366	12.38	-31.85 to 56.60	No	ns	>0.9999	E-I
192 vs. 240	-13.01	-56.87 to 30.84	No	ns	>0.9999	F-G
192 vs. 288	-107.2	-162.4 to -51.98	Yes	****	<0.0001	F-H
192 vs. 366	-78.68	-127.3 to -30.09	Yes	****	<0.0001	F-I
240 vs. 288	-94.17	-140.5 to -47.81	Yes	****	<0.0001	G-H
240 vs. 366	-65.66	-102.7 to -28.66	Yes	****	<0.0001	G-I
288 vs. 366	28.51	-22.28 to 79.29	No	ns	0.8539	H-I
Test details	Mean 1	Mean 2	Mean Diff.	SE of diff.	n1	n2	t	DF
0 vs. 24	57.14	167.9	-110.8	9.134	30	30	12.13	33.67
0 vs. 48	57.14	184.7	-127.6	12.02	30	26	10.61	27.26
0 vs. 96	57.14	59.52	-2.375	5.123	30	27	0.4636	41.19
0 vs. 144	57.14	176.6	-119.5	9.829	30	24	12.15	26.19
0 vs. 192	57.14	85.56	-28.42	11.41	30	23	2.49	24.23
0 vs. 240	57.14	98.57	-41.43	6.528	30	15	6.347	18.96
0 vs. 288	57.14	192.7	-135.6	12.13	30	22	11.18	22.87
0 vs. 366	57.14	164.2	-107.1	9.463	30	32	11.32	35.61
24 vs. 48	167.9	184.7	-16.82	14.68	30	26	1.146	47.84
24 vs. 96	167.9	59.52	108.4	9.857	30	27	11	42.77
24 vs. 144	167.9	176.6	-8.701	12.94	30	24	0.6722	50.09
24 vs. 192	167.9	85.56	82.35	14.18	30	23	5.806	44.75
24 vs. 240	167.9	98.57	69.34	10.66	30	15	6.507	42.99
24 vs. 288	167.9	192.7	-24.83	14.77	30	22	1.681	41.33
24 vs. 366	167.9	164.2	3.677	12.67	30	32	0.2902	60
48 vs. 96	184.7	59.52	125.2	12.58	26	27	9.951	32.11
48 vs. 144	184.7	176.6	8.12	15.12	26	24	0.5369	46.68
48 vs. 192	184.7	85.56	99.17	16.2	26	23	6.123	47
48 vs. 240	184.7	98.57	86.16	13.22	26	15	6.519	35.49
48 vs. 288	184.7	192.7	-8.01	16.71	26	22	0.4793	45.58
48 vs. 366	184.7	164.2	20.5	14.89	26	32	1.377	49.65
96 vs. 144	59.52	176.6	-117.1	10.51	27	24	11.15	32.88
96 vs. 192	59.52	85.56	-26.04	12	27	23	2.17	29.03
96 vs. 240	59.52	98.57	-39.05	7.507	27	15	5.202	28.92
96 vs. 288	59.52	192.7	-133.2	12.68	27	22	10.5	26.95
96 vs. 366	59.52	164.2	-104.7	10.16	27	32	10.3	44.61
144 vs. 192	176.6	85.56	91.05	14.64	24	23	6.219	43.6
144 vs. 240	176.6	98.57	78.04	11.26	24	15	6.932	35.73
144 vs. 288	176.6	192.7	-16.13	15.21	24	22	1.061	41.13
144 vs. 366	176.6	164.2	12.38	13.18	24	32	0.9392	52.1
192 vs. 240	85.56	98.57	-13.01	12.66	23	15	1.028	32.41
192 vs. 288	85.56	192.7	-107.2	16.28	23	22	6.585	42.68
192 vs. 366	85.56	164.2	-78.68	14.4	23	32	5.464	46.57
240 vs. 288	98.57	192.7	-94.17	13.31	15	22	7.073	30.22
240 vs. 366	98.57	164.2	-65.66	10.94	15	32	6.003	44.99
288 vs. 366	192.7	164.2	28.51	14.97	22	32	1.904	42.99
Compact letter display
288	A
48	A
144	A
24	A
366	A
240	B
192	B C
96	C
0	C

## Sheet: Fig 3h. Circularity of cells
Brown-Fosythe and Welch Anova Test with multiple comparisons- Circularity of T cells during time course
Number of families	1
Number of comparisons per family	36
Alpha	0.05
Dunnett's T3 multiple comparisons test	Mean Diff.	95.00% CI of diff.	Below threshold?	Summary	Adjusted P Value
0 vs. 24	0.06383	-0.04701 to 0.1747	No	ns	0.8415	A-B
0 vs. 48	-0.03313	-0.1440 to 0.07778	No	ns	>0.9999	A-C
0 vs. 96	0.197	0.09704 to 0.2970	Yes	****	<0.0001	A-D
0 vs. 144	0.1306	0.03934 to 0.2219	Yes	***	0.0005	A-E
0 vs. 192	0.1823	0.07859 to 0.2861	Yes	****	<0.0001	A-F
0 vs. 240	0.1536	0.03631 to 0.2709	Yes	**	0.003	A-G
0 vs. 288	0.2004	0.09930 to 0.3015	Yes	****	<0.0001	A-H
0 vs. 366	0.1992	0.09774 to 0.3007	Yes	****	<0.0001	A-I
24 vs. 48	-0.09696	-0.2234 to 0.02948	No	ns	0.3459	B-C
24 vs. 96	0.1332	0.01554 to 0.2509	Yes	*	0.0133	B-D
24 vs. 144	0.06679	-0.04386 to 0.1774	No	ns	0.7732	B-E
24 vs. 192	0.1185	-0.002041 to 0.2390	No	ns	0.0586	B-F
24 vs. 240	0.08977	-0.04135 to 0.2209	No	ns	0.5237	B-G
24 vs. 288	0.1365	0.01826 to 0.2548	Yes	*	0.0107	B-H
24 vs. 366	0.1354	0.01643 to 0.2543	Yes	*	0.0123	B-I
48 vs. 96	0.2302	0.1125 to 0.3478	Yes	****	<0.0001	C-D
48 vs. 144	0.1638	0.05311 to 0.2744	Yes	***	0.0003	C-E
48 vs. 192	0.2155	0.09499 to 0.3359	Yes	****	<0.0001	C-F
48 vs. 240	0.1867	0.05566 to 0.3178	Yes	***	0.0008	C-G
48 vs. 288	0.2335	0.1153 to 0.3517	Yes	****	<0.0001	C-H
48 vs. 366	0.2323	0.1135 to 0.3512	Yes	****	<0.0001	C-I
96 vs. 144	-0.06641	-0.1663 to 0.03351	No	ns	0.606	D-E
96 vs. 192	-0.0147	-0.1258 to 0.09638	No	ns	>0.9999	D-F
96 vs. 240	-0.04344	-0.1664 to 0.07957	No	ns	0.9991	D-G
96 vs. 288	0.003342		No	ns	>0.9999	D-H
96 vs. 366	0.002171		No	ns	>0.9999	D-I
144 vs. 192	0.05171	-0.05188 to 0.1553	No	ns	0.9482	E-F
144 vs. 240	0.02298	-0.09417 to 0.1401	No	ns	>0.9999	E-G
144 vs. 288	0.06975	-0.03116 to 0.1707	No	ns	0.5192	E-H
144 vs. 366	0.06858	-0.03273 to 0.1699	No	ns	0.5821	E-I
192 vs. 240	-0.02873	-0.1543 to 0.09687	No	ns	>0.9999	F-G
192 vs. 288	0.01805	-0.09380 to 0.1299	No	ns	>0.9999	F-H
192 vs. 366	0.01688	-0.09553 to 0.1293	No	ns	>0.9999	F-I
240 vs. 288	0.04678	-0.07707 to 0.1706	No	ns	0.9971	G-H
240 vs. 366	0.04561	-0.07853 to 0.1697	No	ns	0.9986	G-I
288 vs. 366	-0.00117		No	ns	>0.9999	H-I
Test details	Mean 1	Mean 2	Mean Diff.	SE of diff.	n1	n2	t	DF
0 vs. 24	0.6623	0.5985	0.06383	0.03306	30	30	1.931	52.76
0 vs. 48	0.6623	0.6955	-0.03313	0.03287	30	26	1.008	47.12
0 vs. 96	0.6623	0.4653	0.197	0.02982	30	27	6.607	52.61
0 vs. 144	0.6623	0.5317	0.1306	0.02717	30	24	4.807	51.46
0 vs. 192	0.6623	0.48	0.1823	0.03071	30	23	5.937	45.53
0 vs. 240	0.6623	0.5087	0.1536	0.03348	30	15	4.588	28.14
0 vs. 288	0.6623	0.462	0.2004	0.02988	30	22	6.706	45.2
0 vs. 366	0.6623	0.4631	0.1992	0.03041	30	32	6.55	58.55
24 vs. 48	0.5985	0.6955	-0.09696	0.03774	30	26	2.569	53.77
24 vs. 96	0.5985	0.4653	0.1332	0.03512	30	27	3.792	54.33
24 vs. 144	0.5985	0.5317	0.06679	0.0329	30	24	2.03	49.73
24 vs. 192	0.5985	0.48	0.1185	0.03588	30	23	3.303	50.98
24 vs. 240	0.5985	0.5087	0.08977	0.03828	30	15	2.345	37.26
24 vs. 288	0.5985	0.462	0.1365	0.03518	30	22	3.882	50
24 vs. 366	0.5985	0.4631	0.1354	0.03563	30	32	3.8	58.4
48 vs. 96	0.6955	0.4653	0.2302	0.03494	26	27	6.587	49.47
48 vs. 144	0.6955	0.5317	0.1638	0.03271	26	24	5.006	44.55
48 vs. 192	0.6955	0.48	0.2155	0.0357	26	23	6.034	46.91
48 vs. 240	0.6955	0.5087	0.1867	0.03811	26	15	4.899	35.31
48 vs. 288	0.6955	0.462	0.2335	0.035	26	22	6.673	45.8
48 vs. 366	0.6955	0.4631	0.2323	0.03545	26	32	6.554	53.14
96 vs. 144	0.4653	0.5317	-0.06641	0.02965	27	24	2.24	48.41
96 vs. 192	0.4653	0.48	-0.0147	0.03292	27	23	0.4466	47.16
96 vs. 240	0.4653	0.5087	-0.04344	0.03552	27	15	1.223	31.82
96 vs. 288	0.4653	0.462	0.003342	0.03215	27	22	0.1039	46.43
96 vs. 366	0.4653	0.4631	0.002171	0.03265	27	32	0.06651	56.83
144 vs. 192	0.5317	0.48	0.05171	0.03054	24	23	1.693	42.51
144 vs. 240	0.5317	0.5087	0.02298	0.03333	24	15	0.6894	27.06
144 vs. 288	0.5317	0.462	0.06975	0.02971	24	22	2.348	41.95
144 vs. 366	0.5317	0.4631	0.06858	0.03024	24	32	2.268	53.83
192 vs. 240	0.48	0.5087	-0.02873	0.03627	23	15	0.7922	31.74
192 vs. 288	0.48	0.462	0.01805	0.03298	23	22	0.5472	42.98
192 vs. 366	0.48	0.4631	0.01688	0.03346	23	32	0.5043	51.18
240 vs. 288	0.5087	0.462	0.04678	0.03557	15	22	1.315	30.42
240 vs. 366	0.5087	0.4631	0.04561	0.03602	15	32	1.266	33.93
288 vs. 366	0.462	0.4631	-0.00117	0.0327	22	32	0.03579	50.62
Compact letter display
48	A
0	A
24	A B
144	B C
240	B C
192	B C
96	C
366	C
288	C

## Sheet: Fig 3i. Area of mitochondria 
Brown-Fosythe and Welch Anova Test with multiple comparisons- Area of mitochondria per cell during time course
Number of families	1
Number of comparisons per family	36
Alpha	0.05
Dunnett's T3 multiple comparisons test	Mean Diff.	95.00% CI of diff.	Below threshold?	Summary	Adjusted P Value
0 vs. 24	-0.8419	-1.007 to -0.6770	Yes	****	<0.0001	A-B
0 vs. 48	-1.088	-1.394 to -0.7820	Yes	****	<0.0001	A-C
0 vs. 96	0.1251	0.06365 to 0.1865	Yes	****	<0.0001	A-D
0 vs. 144	-0.552	-0.7328 to -0.3712	Yes	****	<0.0001	A-E
0 vs. 192	-0.08066	-0.2058 to 0.04444	No	ns	0.7429	A-F
0 vs. 240	0.09099	0.02181 to 0.1602	Yes	**	0.0011	A-G
0 vs. 288	-0.1749	-0.2503 to -0.09940	Yes	****	<0.0001	A-H
0 vs. 366	-0.1454	-0.2174 to -0.07353	Yes	****	<0.0001	A-I
24 vs. 48	-0.2462	-0.5845 to 0.09208	No	ns	0.4963	B-C
24 vs. 96	0.9669	0.8068 to 1.127	Yes	****	<0.0001	B-D
24 vs. 144	0.2899	0.05755 to 0.5223	Yes	**	0.0027	B-E
24 vs. 192	0.7612	0.5684 to 0.9541	Yes	****	<0.0001	B-F
24 vs. 240	0.9329	0.7697 to 1.096	Yes	****	<0.0001	B-G
24 vs. 288	0.667	0.5010 to 0.8330	Yes	****	<0.0001	B-H
24 vs. 366	0.6964	0.5320 to 0.8609	Yes	****	<0.0001	B-I
48 vs. 96	1.213	0.9095 to 1.517	Yes	****	<0.0001	C-D
48 vs. 144	0.5361	0.1902 to 0.8821	Yes	****	<0.0001	C-E
48 vs. 192	1.007	0.6859 to 1.329	Yes	****	<0.0001	C-F
48 vs. 240	1.179	0.8738 to 1.484	Yes	****	<0.0001	C-G
48 vs. 288	0.9132	0.6065 to 1.220	Yes	****	<0.0001	C-H
48 vs. 366	0.9427	0.6368 to 1.249	Yes	****	<0.0001	C-I
96 vs. 144	-0.677	-0.8535 to -0.5005	Yes	****	<0.0001	D-E
96 vs. 192	-0.2057	-0.3245 to -0.08691	Yes	****	<0.0001	D-F
96 vs. 240	-0.03406	-0.09046 to 0.02233	No	ns	0.8501	D-G
96 vs. 288	-0.2999	-0.3639 to -0.2359	Yes	****	<0.0001	D-H
96 vs. 366	-0.2705	-0.3302 to -0.2108	Yes	****	<0.0001	D-I
144 vs. 192	0.4713	0.2648 to 0.6778	Yes	****	<0.0001	E-F
144 vs. 240	0.643	0.4637 to 0.8223	Yes	****	<0.0001	E-G
144 vs. 288	0.3771	0.1953 to 0.5589	Yes	****	<0.0001	E-H
144 vs. 366	0.4065	0.2262 to 0.5869	Yes	****	<0.0001	E-I
192 vs. 240	0.1716	0.04875 to 0.2945	Yes	***	0.0004	F-G
192 vs. 288	-0.09422	-0.2207 to 0.03230	No	ns	0.4528	F-H
192 vs. 366	-0.06479	-0.1893 to 0.05969	No	ns	0.9664	F-I
240 vs. 288	-0.2659	-0.3374 to -0.1943	Yes	****	<0.0001	G-H
240 vs. 366	-0.2364	-0.3042 to -0.1687	Yes	****	<0.0001	G-I
288 vs. 366	0.02942	-0.04482 to 0.1037	No	ns	0.9997	H-I
Test details	Mean 1	Mean 2	Mean Diff.	SE of diff.	n1	n2	t	DF
0 vs. 24	0.3573	1.199	-0.8419	0.05112	111	201	16.47	240.8
0 vs. 48	0.3573	1.445	-1.088	0.09398	111	120	11.58	126.1
0 vs. 96	0.3573	0.2322	0.1251	0.019	111	277	6.581	203.8
0 vs. 144	0.3573	0.9093	-0.552	0.05595	111	178	9.865	207.4
0 vs. 192	0.3573	0.4379	-0.08066	0.03874	111	160	2.082	218
0 vs. 240	0.3573	0.2663	0.09099	0.02146	111	161	4.241	246.7
0 vs. 288	0.3573	0.5322	-0.1749	0.02348	111	300	7.449	341.3
0 vs. 366	0.3573	0.5027	-0.1454	0.02236	111	350	6.504	324.9
24 vs. 48	1.199	1.445	-0.2462	0.1045	201	120	2.355	185.1
24 vs. 96	1.199	0.2322	0.9669	0.0496	201	277	19.49	217.7
24 vs. 144	1.199	0.9093	0.2899	0.07232	201	178	4.009	367.6
24 vs. 192	1.199	0.4379	0.7612	0.06	201	160	12.69	345.7
24 vs. 240	1.199	0.2663	0.9329	0.05059	201	161	18.44	233.8
24 vs. 288	1.199	0.5322	0.667	0.05148	201	300	12.96	250.4
24 vs. 366	1.199	0.5027	0.6964	0.05098	201	350	13.66	241.9
48 vs. 96	1.445	0.2322	1.213	0.09316	120	277	13.02	121.9
48 vs. 144	1.445	0.9093	0.5361	0.107	120	178	5.011	197.2
48 vs. 192	1.445	0.4379	1.007	0.09909	120	160	10.17	153.6
48 vs. 240	1.445	0.2663	1.179	0.09369	120	161	12.59	124.7
48 vs. 288	1.445	0.5322	0.9132	0.09417	120	300	9.698	127.2
48 vs. 366	1.445	0.5027	0.9427	0.0939	120	350	10.04	125.8
96 vs. 144	0.2322	0.9093	-0.677	0.05457	277	178	12.41	189.9
96 vs. 192	0.2322	0.4379	-0.2057	0.03672	277	160	5.603	186
96 vs. 240	0.2322	0.2663	-0.03406	0.01753	277	161	1.943	317.4
96 vs. 288	0.2322	0.5322	-0.2999	0.01995	277	300	15.03	482.6
96 vs. 366	0.2322	0.5027	-0.2705	0.01863	277	350	14.52	577.8
144 vs. 192	0.9093	0.4379	0.4713	0.06417	178	160	7.345	300.7
144 vs. 240	0.9093	0.2663	0.643	0.05547	178	161	11.59	201.8
144 vs. 288	0.9093	0.5322	0.3771	0.05628	178	300	6.7	213.8
144 vs. 366	0.9093	0.5027	0.4065	0.05583	178	350	7.282	207.5
192 vs. 240	0.4379	0.2663	0.1716	0.03804	160	161	4.512	209.7
192 vs. 288	0.4379	0.5322	-0.09422	0.03922	160	300	2.402	236
192 vs. 366	0.4379	0.5027	-0.06479	0.03856	160	350	1.68	223.3
240 vs. 288	0.2663	0.5322	-0.2659	0.0223	161	300	11.92	451.8
240 vs. 366	0.2663	0.5027	-0.2364	0.02113	161	350	11.19	465.9
288 vs. 366	0.5322	0.5027	0.02942	0.02318	300	350	1.27	629.3
Compact letter display
48	A
24	A
144	B
288	C
366	C
192	C D
0	D
240	E
96	E

## Sheet: Fig 3i. Circul of mitochondria 
Brown-Fosythe and Welch Anova Test with multiple comparisons- Circularity of mitochondria per cell during time course
Number of families	1
Number of comparisons per family	36
Alpha	0.05
Dunnett's T3 multiple comparisons test	Mean Diff.	95.00% CI of diff.	Below threshold?	Summary	Adjusted P Value
0 vs. 24	-0.0144	-0.04777 to 0.01897	No	ns	0.9979	A-B
0 vs. 48	0.03914	-0.004092 to 0.08238	No	ns	0.1274	A-C
0 vs. 96	0.0463	0.009770 to 0.08284	Yes	**	0.0021	A-D
0 vs. 144	0.01806	-0.01808 to 0.05421	No	ns	0.9807	A-E
0 vs. 192	-0.0008376		No	ns	>0.9999	A-F
0 vs. 240	-0.001549		No	ns	>0.9999	A-G
0 vs. 288	0.02801	-0.005099 to 0.06113	No	ns	0.215	A-H
0 vs. 366	0.002851		No	ns	>0.9999	A-I
24 vs. 48	0.05354	0.01460 to 0.09248	Yes	***	0.0005	B-C
24 vs. 96	0.0607	0.02952 to 0.09188	Yes	****	<0.0001	B-D
24 vs. 144	0.03246	0.001734 to 0.06319	Yes	*	0.0271	B-E
24 vs. 192	0.01356	-0.01575 to 0.04287	No	ns	0.9942	B-F
24 vs. 240	0.01285	-0.01592 to 0.04162	No	ns	0.9968	B-G
24 vs. 288	0.04241	0.01540 to 0.06942	Yes	****	<0.0001	B-H
24 vs. 366	0.01725	-0.01004 to 0.04453	No	ns	0.7902	B-I
48 vs. 96	0.00716	-0.03450 to 0.04882	No	ns	>0.9999	C-D
48 vs. 144	-0.02108	-0.06240 to 0.02024	No	ns	0.9741	C-E
48 vs. 192	-0.03998	-0.08027 to 0.0003124	No	ns	0.0542	C-F
48 vs. 240	-0.04069	-0.08061 to -0.0007776	Yes	*	0.0407	C-G
48 vs. 288	-0.01113	-0.04985 to 0.02759	No	ns	>0.9999	C-H
48 vs. 366	-0.03629	-0.07520 to 0.002616	No	ns	0.0982	C-I
96 vs. 144	-0.02824	-0.06241 to 0.005929	No	ns	0.2565	D-E
96 vs. 192	-0.04714	-0.08004 to -0.01424	Yes	***	0.0002	D-F
96 vs. 240	-0.04785	-0.08028 to -0.01543	Yes	***	0.0001	D-G
96 vs. 288	-0.01829	-0.04918 to 0.01260	No	ns	0.8799	D-H
96 vs. 366	-0.04345	-0.07459 to -0.01232	Yes	***	0.0003	D-I
144 vs. 192	-0.0189	-0.05137 to 0.01357	No	ns	0.8935	E-F
144 vs. 240	-0.01961	-0.05160 to 0.01238	No	ns	0.8308	E-G
144 vs. 288	0.009949	-0.02049 to 0.04039	No	ns	>0.9999	E-H
144 vs. 366	-0.01521	-0.04590 to 0.01547	No	ns	0.9844	E-I
192 vs. 240	-0.000711		No	ns	>0.9999	F-G
192 vs. 288	0.02885	-0.0001562 to 0.05786	No	ns	0.0529	F-H
192 vs. 366	0.003688		No	ns	>0.9999	F-I
240 vs. 288	0.02956	0.001100 to 0.05802	Yes	*	0.0329	G-H
240 vs. 366	0.004399	-0.02432 to 0.03312	No	ns	>0.9999	G-I
288 vs. 366	-0.02516	-0.05212 to 0.001794	No	ns	0.0989	H-I
Test details	Mean 1	Mean 2	Mean Diff.	SE of diff.	n1	n2	t	DF
0 vs. 24	0.8337	0.8481	-0.0144	0.01034	111	201	1.393	220.1
0 vs. 48	0.8337	0.7946	0.03914	0.01339	111	120	2.923	222.3
0 vs. 96	0.8337	0.7874	0.0463	0.01135	111	277	4.08	288.1
0 vs. 144	0.8337	0.8156	0.01806	0.01121	111	178	1.611	253
0 vs. 192	0.8337	0.8345	-0.0008376	0.01084	111	160	0.07729	233.4
0 vs. 240	0.8337	0.8352	-0.001549	0.0107	111	161	0.1448	228.5
0 vs. 288	0.8337	0.8057	0.02801	0.01026	111	300	2.731	224.7
0 vs. 366	0.8337	0.8308	0.002851	0.01033	111	350	0.2759	232.4
24 vs. 48	0.8481	0.7946	0.05354	0.01204	201	120	4.445	198.4
24 vs. 96	0.8481	0.7874	0.0607	0.009719	201	277	6.246	473.4
24 vs. 144	0.8481	0.8156	0.03246	0.00956	201	178	3.395	351.7
24 vs. 192	0.8481	0.8345	0.01356	0.009117	201	160	1.487	338.9
24 vs. 240	0.8481	0.8352	0.01285	0.00895	201	161	1.435	345.2
24 vs. 288	0.8481	0.8057	0.04241	0.008422	201	300	5.036	474.9
24 vs. 366	0.8481	0.8308	0.01725	0.00851	201	350	2.027	508.2
48 vs. 96	0.7946	0.7874	0.00716	0.01292	120	277	0.5541	249.6
48 vs. 144	0.7946	0.8156	-0.02108	0.0128	120	178	1.646	230.4
48 vs. 192	0.7946	0.8345	-0.03998	0.01248	120	160	3.205	213.9
48 vs. 240	0.7946	0.8352	-0.04069	0.01236	120	161	3.293	209
48 vs. 288	0.7946	0.8057	-0.01113	0.01198	120	300	0.9292	198.9
48 vs. 366	0.7946	0.8308	-0.03629	0.01204	120	350	3.014	203.6
96 vs. 144	0.7874	0.8156	-0.02824	0.01065	277	178	2.652	436.2
96 vs. 192	0.7874	0.8345	-0.04714	0.01025	277	160	4.599	423.2
96 vs. 240	0.7874	0.8352	-0.04785	0.0101	277	161	4.737	428.7
96 vs. 288	0.7874	0.8057	-0.01829	0.009637	277	300	1.898	529.4
96 vs. 366	0.7874	0.8308	-0.04345	0.009714	277	350	4.473	555.8
144 vs. 192	0.8156	0.8345	-0.0189	0.0101	178	160	1.871	335.7
144 vs. 240	0.8156	0.8352	-0.01961	0.00995	178	161	1.971	335.6
144 vs. 288	0.8156	0.8057	0.009949	0.009477	178	300	1.05	380.5
144 vs. 366	0.8156	0.8308	-0.01521	0.009556	178	350	1.592	398.4
192 vs. 240	0.8345	0.8352	-0.000711	0.009524	160	161	0.07465	318.6
192 vs. 288	0.8345	0.8057	0.02885	0.009029	160	300	3.195	372.8
192 vs. 366	0.8345	0.8308	0.003688	0.009112	160	350	0.4048	392.6
240 vs. 288	0.8352	0.8057	0.02956	0.008861	161	300	3.336	384.4
240 vs. 366	0.8352	0.8308	0.004399	0.008945	161	350	0.4918	406.1
288 vs. 366	0.8057	0.8308	-0.02516	0.008416	300	350	2.99	646
Compact letter display
24	A
240	A B
192	A B C
0	A B C
366	A B C
144	B D
288	C D
48	C D
96	D
