# Supplementary material for: Simulating CD8 T cell exhaustion: A comprehensive approach
Source: iScience. 2025 Jun 12;28(7):112897. doi: 10.1016/j.isci.2025.112897 (PMC12268933; doi:10.1016/j.isci.2025.112897)
Supplement: Table S2. Excel file containing metadata and tumor measurements of in vivo experiments to establish response model relating to Figure 4A — Cage indicates which mice were co-housed, Familial_Group indicates which mice had the same parents and where there is a letter it was consecutive litters. Dosing_date is when the cells were injected and these mice were all given the same batch of cells. Classification_day is the timepoint of tumor measurements for the INSPECT classification being applied, this was typically when a subset of mice were collected for analysis. Tumour_classification is the INSPECT classification for the tumor growth. [file mmc3.xlsx]

## Sheet: master_tumour_data_final
Mouse_Name	Familial_Group	Genotype	DOB	Sex	Cage	Dosing_date	Cell number injected	Classification_day	Tumour_classification	day_2	day_3	day_4	day_5	day_6	day_7	day_8	day_9	day_10	day_11	day_12	day_13	day_14	day_15	day_16	day_17	day_18	day_19	day_20	day_21	day_22	day_23	day_24	day_25	day_26	day_27	day_28	day_30	day_31	day_32	day_33	day_34	day_35	day_37	day_38	day_39	day_40	day_46	day_47	day_53
DATR8.2b	29	WT	2019-12-17	Male	C01051009	2020-02-29	2000000	15	Regressing	0.1472	0.1696	0.1749	0.228	0.306	0.3618	0.4402	0.4402	0.3591	0.2632	0.2632	0.2352	0.1316	0.0925	0.0925	0.0925	0.075	0.0952	0.0868	0.111	0.12	0.1584	NA	0.2352	NA	0.374	NA	0.4543	NA	0.6192	NA	0.6675	NA	0.8	NA	0.9152	NA	NA	NA	NA
DATR8.2c	29	WT	2019-12-17	Male	C01051009	2020-02-29	2000000	15	Regressing	0.07	0.08	0.1	0.14	0.25	0.26	0.32	0.34	0.26	0.26	0.16	0.16	0.16	0.14	0.12	0.09	0	0	0	0	0	0	NA	0	NA	0	NA	0	NA	0	NA	0	NA	0	NA	0	NA	0	NA	0
DATR8.2d	29	WT	2019-12-17	Male	C01051009	2020-02-29	2000000	15	Non Responsive	0.14	0.14	0.22	0.25	0.33	0.41	0.47	0.48	0.5	0.52	0.4	0.47	0.49	0.49	0.53	0.62	0.69	0.71	0.94	1.01	1.07	1.13	NA	1.2	NA	NA	NA	NA	NA	NA	NA	NA	NA	NA	NA	NA	NA	NA	NA	NA
TCST76.3b	30	WT	2019-12-20	Male	C01051064	2020-02-29	2000000	15	Regressing	0.08	0.1	0.13	0.19	0.21	0.23	0.23	0.24	0.3	0.32	0.32	0.25	0.13	0.11	0.11	0.09	0.09	0.07	0.07	0.07	0.07	0.08	NA	0.11	NA	0.04	NA	0.04	NA	0.04	NA	0	NA	0	NA	0	NA	0	NA	0
TCST76.3d	30	WT	2019-12-20	Male	C01051064	2020-02-29	2000000	15	Regressing	0.14	0.14	0.18	0.22	0.27	0.31	0.32	0.32	0.24	0.24	0.16	0.16	0.08	0.08	0.11	0.03	0.03	0.04	0	0	0	0	NA	0	NA	0	NA	0	NA	0	NA	0	NA	0	NA	0	NA	0	NA	0
TCST76.3e	30	WT	2019-12-20	Male	C01051064	2020-02-29	2000000	15	Exhausted	0.09	0.13	0.15	0.17	0.19	0.25	0.26	0.26	0.21	0.17	0.17	0.19	0.2	0.22	0.22	0.16	0.15	0.19	0.19	0.2	0.22	0.24	NA	0.34	NA	NA	NA	NA	NA	NA	NA	NA	NA	NA	NA	NA	NA	NA	NA	NA
TCBM108.1a	31	WT	2019-12-20	Male	C01051106	2020-02-29	2000000	15	Regressing	0.17	0.18	0.21	0.26	0.27	0.31	0.35	0.37	0.4	0.32	0.23	0.16	0.11	0.09	0.06	0.06	0.04	0	0	0	0	0	NA	0	NA	0	NA	0	NA	0	NA	0	NA	0	NA	0	NA	0	NA	0
TCBM108.1b	31	WT	2019-12-20	Male	C01051106	2020-02-29	2000000	15	Regressing	0.11	0.13	0.22	0.3	0.44	0.44	0.44	0.44	0.35	0.21	0.15	0.15	0.07	0.11	0.16	0.13	0.13	0.11	0.04	0.04	0	0	NA	0	NA	0	NA	0	NA	0	NA	0	NA	0	NA	0	NA	0	NA	0
TCBM124.1a	32	WT	2019-12-16	Male	C01051106	2020-02-29	2000000	15	Regressing	0.06	0.1	0.16	0.16	0.28	0.34	0.34	0.34	0.3	0.23	0.23	0.27	0.08	0.08	0.07	0.05	0	0	0	0	0	0	NA	0	NA	0	NA	0	NA	0	NA	0	NA	0	NA	0	NA	0	NA	0
TCBM124.1b	32	WT	2019-12-16	Male	C01051106	2020-02-29	2000000	15	Regressing	0.15	0.15	0.2	0.25	0.25	0.25	0.32	0.35	0.35	0.35	0.24	0.28	0.28	0.16	0.16	0.14	0.15	0.11	0.08	0.11	0.11	0.11	NA	0.11	NA	0.08	NA	0.06	NA	0	NA	0	NA	0	NA	0	NA	0	NA	0
TCBM116.1a	33	WT	2019-12-18	Male	C01051124	2020-02-29	2000000	15	Regressing	0.1	0.13	0.18	0.19	0.24	0.25	0.25	0.26	0.28	0.21	0.21	0.18	0.18	0.18	0.2	0.23	0.29	0.33	0.37	0.43	0.47	0.53	NA	0.77	NA	NA	NA	NA	NA	NA	NA	NA	NA	NA	NA	NA	NA	NA	NA	NA
TCBM116.1b	33	WT	2019-12-18	Male	C01051124	2020-02-29	2000000	15	Regressing	0.12	0.12	0.19	0.4	0.49	0.49	0.51	0.51	0.41	0.26	0.16	0.16	0.11	0.09	0.09	0.07	0.08	0.06	0.06	0.06	0	0	NA	0	NA	0	NA	0	NA	0	NA	0	NA	0	NA	0	NA	0	NA	0
TCBM137.1a	34	WT	2019-12-20	Male	C01051124	2020-02-29	2000000	15	Regressing	0.14	0.15	0.21	0.22	0.28	0.29	0.32	0.33	0.3	0.22	0.16	0.16	0.1	0.1	0.07	0.06	0.05	0	0	0	0	0	NA	0	NA	0	NA	0	NA	0	NA	0	NA	0	NA	0	NA	0	NA	0
TCBM137.1b	34	WT	2019-12-20	Male	C01051124	2020-02-29	2000000	15	Regressing	0.11	0.11	0.2	0.23	0.26	0.29	0.34	0.35	0.29	0.23	0.17	0.17	0.17	0.11	0.11	0.06	0.05	0.05	0	0	0	0	NA	0	NA	0	NA	0	NA	0	NA	0	NA	0	NA	0	NA	0	NA	0
TCBM120.1a	35	WT	2019-12-20	Male	C01051142	2020-02-29	2000000	15	Non Responsive	0.07	0.1	0.2	0.28	0.37	0.37	0.41	0.43	0.46	0.35	0.36	0.4	0.42	0.44	NA	NA	NA	NA	NA	NA	NA	NA	NA	NA	NA	NA	NA	NA	NA	NA	NA	NA	NA	NA	NA	NA	NA	NA	NA	NA
TCBM120.1b	35	WT	2019-12-20	Male	C01051142	2020-02-29	2000000	15	Exhausted	0.15	0.18	0.23	0.23	0.25	0.25	0.29	0.31	0.27	0.21	0.21	0.12	0.14	0.17	0.17	0.1	0.08	0.05	0.03	0	0	0	NA	0	NA	0	NA	0	NA	0	NA	0	NA	0	NA	0	NA	0	NA	0
TCBN91.1b	36	WT	2019-12-24	Male	C01051341	2020-02-29	2000000	15	Regressing	0.08	0.13	0.22	0.22	0.27	0.27	0.36	0.36	0.21	0.14	0.12	0	0	0	NA	NA	NA	NA	NA	NA	NA	NA	NA	NA	NA	NA	NA	NA	NA	NA	NA	NA	NA	NA	NA	NA	NA	NA	NA	NA
TCBN91.1e	36	WT	2019-12-24	Male	C01051341	2020-02-29	2000000	15	Exhausted	0.08	0.12	0.35	0.37	0.44	0.45	0.45	0.45	0.38	0.38	0.34	0.21	0.21	0.28	0.28	0.14	0.12	0.12	0.14	0.14	0.16	0.17	NA	0.15	NA	NA	NA	NA	NA	NA	NA	NA	NA	NA	NA	NA	NA	NA	NA	NA
TCBN91.1f	36	WT	2019-12-24	Male	C01051341	2020-02-29	2000000	15	Regressing	0.04	0.05	0.1	0.2	0.27	0.27	0.3	0.3	0.22	0.18	0.14	0.08	0.08	0.09	0.12	0.1	0.13	0.19	0.19	0.21	0.27	0.23	NA	0.25	NA	0.34	NA	0.53	NA	0.71	NA	0.76	NA	0.84	NA	1.06	NA	NA	NA	NA
TCBM126.1a	37	WT	2019-12-21	Male	C01052068	2020-02-29	2000000	15	Regressing	0.06	0.07	0.1	0.11	0.13	0.16	0.19	0.21	0.21	0.11	0.09	0.09	0.05	0.05	0.05	0.05	0.05	0.03	0	0	0	0	NA	0	NA	NA	NA	NA	NA	NA	NA	NA	NA	NA	NA	NA	NA	NA	NA	NA
TCBM126.1b	37	WT	2019-12-21	Male	C01052068	2020-02-29	2000000	15	Regressing	0.1	0.1	0.16	0.16	0.27	0.27	0.27	0.27	0.24	0.13	0.13	0.1	0.03	0.03	0.03	0.03	0	0	0	0	0	0	NA	0	NA	0	NA	0	NA	0	NA	0	NA	0	NA	0	NA	0	NA	0
TCBM126.1c	37	WT	2019-12-21	Male	C01052068	2020-02-29	2000000	15	Regressing	0.05	0.05	0.11	0.16	0.2	0.2	0.25	0.25	0.18	0.05	0.05	0.03	0.02	0	0	0	0	0	0	0	0	0	NA	0	NA	0	NA	0	NA	0	NA	0	NA	0	NA	0	NA	0	NA	0
TCBM126.1d	37	WT	2019-12-21	Male	C01052068	2020-02-29	2000000	15	Exhausted	0.08	0.08	0.12	0.14	0.16	0.19	0.21	0.21	0.16	0.16	0.14	0.14	0.15	0.26	NA	NA	NA	NA	NA	NA	NA	NA	NA	NA	NA	NA	NA	NA	NA	NA	NA	NA	NA	NA	NA	NA	NA	NA	NA	NA
TCBM136.1a	38	WT	2019-12-24	Male	C01052071	2020-02-29	2000000	15	Regressing	0.09	0.09	0.17	0.19	0.22	0.24	0.27	0.29	0.29	0.24	0.19	0.14	0.11	0.11	0.09	0.12	0.14	0.13	0.1	0.1	0.1	0.09	NA	0.09	NA	0.07	NA	0.06	NA	0.05	NA	0	NA	0	NA	0	NA	0	NA	0
TCBM136.1b	38	WT	2019-12-24	Male	C01052071	2020-02-29	2000000	15	Regressing	0.08	0.11	0.17	0.21	0.28	0.34	0.36	0.37	0.29	0.16	0.19	0.11	0.09	0.06	0.06	0.08	0.07	0.07	0.06	0.06	0.04	0.04	NA	0	NA	0	NA	0	NA	0	NA	0	NA	0	NA	0	NA	0	NA	0
TCBM136.1c	38	WT	2019-12-24	Male	C01052071	2020-02-29	2000000	15	Regressing	0.14	0.16	0.17	0.21	0.21	0.21	0.23	0.23	0.23	0.19	0.19	0.12	0.14	0.09	0.09	0.09	0.07	0.07	0.08	0.09	0.09	0.05	NA	0	NA	0	NA	0	NA	0	NA	0	NA	0	NA	0	NA	0	NA	0
TCBL105.1f	39	WT	2020-01-05	Male	C01052855	2020-02-29	2000000	15	Exhausted	0.08	0.17	0.26	0.34	0.42	0.47	0.48	0.48	0.35	0.23	0.18	0.16	0.19	0.19	0.24	0.26	0.27	0.2	0.2	0.2	0.24	0.19	NA	0.22	NA	0.24	NA	0	NA	0	NA	0	NA	0	NA	0	NA	0	NA	0
TCBL105.1g	39	WT	2020-01-05	Male	C01052855	2020-02-29	2000000	15	Non Responsive	0.1	0.11	0.25	0.31	0.31	0.34	0.34	0.36	0.3	0.3	0.3	0.32	0.33	0.37	0.45	0.6	0.6	0.69	0.69	0.71	0.77	0.93	NA	1.09	NA	NA	NA	NA	NA	NA	NA	NA	NA	NA	NA	NA	NA	NA	NA	NA
TCBL63.1a	40	WT	2020-01-05	Male	C01052855	2020-02-29	2000000	15	Regressing	0.11	0.13	0.31	0.39	0.39	0.39	0.42	0.42	0.46	0.28	0.26	0.27	0.27	0.17	0.17	0.24	0.31	0.31	0.31	0.32	0.23	0.17	NA	0.21	NA	0.16	NA	0	NA	0	NA	0	NA	0	NA	0	NA	0	NA	0
TCBL63.1b	40	WT	2020-01-05	Male	C01052855	2020-02-29	2000000	15	Exhausted	0.15	0.23	0.3	0.34	0.34	0.38	0.43	0.45	0.35	0.3	0.21	0.16	0.18	0.2	0.2	0.15	0.11	0.1	0.07	0.07	0.04	0.04	NA	0	NA	NA	NA	NA	NA	NA	NA	NA	NA	NA	NA	NA	NA	NA	NA	NA
TCBL101.1b	41	WT	2020-01-05	Male	C01052857	2020-02-29	2000000	15	Exhausted	0.09	0.14	0.17	0.22	0.29	0.29	0.3	0.31	0.24	0.13	0.09	0.09	0.09	0.09	0.04	0.09	0.09	0.06	0	0	0	0	NA	0	NA	0	NA	0	NA	0	NA	0	NA	0	NA	0	NA	0	NA	0
TCBL101.1c	41	WT	2020-01-05	Male	C01052857	2020-02-29	2000000	15	Exhausted	0.08	0.11	0.14	0.16	0.16	0.18	0.19	0.19	0.23	0.18	0.14	0.14	0.16	0.16	0.16	0.16	0.1	0.06	0.05	0.04	0.04	0	NA	0	NA	0	NA	0	NA	0	NA	0	NA	0	NA	0	NA	0	NA	0
TCBL101.1d	41	WT	2020-01-05	Male	C01052857	2020-02-29	2000000	15	Non Responsive	0.11	0.18	0.26	0.3	0.37	0.35	0.39	0.41	0.42	0.42	0.42	0.5	0.57	0.72	NA	NA	NA	NA	NA	NA	NA	NA	NA	NA	NA	NA	NA	NA	NA	NA	NA	NA	NA	NA	NA	NA	NA	NA	NA	NA
DAKQ31.2a	77	WT	2020-01-03	Male	C01052946	2020-02-29	2000000	15	Non Responsive	0.11	0.13	0.24	0.25	0.3	0.32	0.36	0.36	0.37	0.42	0.42	0.43	0.43	0.44	NA	NA	NA	NA	NA	NA	NA	NA	NA	NA	NA	NA	NA	NA	NA	NA	NA	NA	NA	NA	NA	NA	NA	NA	NA	NA
DAKQ31.2b	77	WT	2020-01-03	Male	C01052946	2020-02-29	2000000	15	Exhausted	0.08	0.08	0.13	0.15	0.15	0.16	0.18	0.18	0.21	0.21	0.21	0.17	0.18	0.22	NA	NA	NA	NA	NA	NA	NA	NA	NA	NA	NA	NA	NA	NA	NA	NA	NA	NA	NA	NA	NA	NA	NA	NA	NA	NA
DAKQ31.2f	77	WT	2020-01-03	Male	C01052946	2020-02-29	2000000	15	Exhausted	0.15	0.17	0.24	0.29	0.29	0.32	0.32	0.32	0.25	0.19	0.19	0.1	0.1	0.18	0.18	0.1	0.08	0	0	0	0	0	NA	0	NA	NA	NA	NA	NA	NA	NA	NA	NA	NA	NA	NA	NA	NA	NA	NA
DAKQ31.2c	77	WT	2020-01-03	Male	C01052947	2020-02-29	2000000	15	Regressing	0.09	0.12	0.15	0.16	0.22	0.22	0.22	0.22	0.24	0.16	0.12	0.12	0.12	0.08	0.08	0.06	0.06	0.04	0	0	0	0	NA	0	NA	0	NA	0	NA	0	NA	0	NA	0	NA	0	NA	0	NA	0
DAKQ31.2e	77	WT	2020-01-03	Male	C01052947	2020-02-29	2000000	15	Exhausted	0.06	0.12	0.17	0.25	0.28	0.33	0.33	0.36	0.32	0.32	0.35	0.35	0.18	0.21	0.24	0.19	0.19	0.19	0.25	0.25	0.31	0.42	NA	0.54	NA	NA	NA	NA	NA	NA	NA	NA	NA	NA	NA	NA	NA	NA	NA	NA
TCBL124.1a	86	WT	2020-01-05	Male	C01053787	2020-02-29	2000000	15	Exhausted	0.12	0.13	0.2	0.23	0.23	0.29	0.31	0.31	0.25	0.25	0.25	0.17	0.24	0.24	0.24	0.17	0.13	0.11	0.04	0	0	0	NA	0	NA	0	NA	0	NA	0	NA	0	NA	0	NA	0	NA	0	NA	0
TCBL124.1b	86	WT	2020-01-05	Male	C01053787	2020-02-29	2000000	15	Regressing	0.12	0.16	0.29	0.3	0.36	0.36	0.37	0.37	0.26	0.26	0.19	0.19	0.13	0.13	0.15	0.11	0.15	0.12	0.12	0.13	0.17	0.18	NA	0.27	NA	NA	NA	NA	NA	NA	NA	NA	NA	NA	NA	NA	NA	NA	NA	NA
TCBL124.1c	86	WT	2020-01-05	Male	C01053787	2020-02-29	2000000	15	Regressing	0.12	0.15	0.2	0.2	0.22	0.25	0.25	0.25	0.27	0.2	0.2	0.16	0.16	0.17	0.13	0.04	0	0	0	0	0	0	NA	0	NA	0	NA	0	NA	0	NA	0	NA	0	NA	0	NA	0	NA	0
TCBL124.1d	86	WT	2020-01-05	Male	C01053787	2020-02-29	2000000	15	Non Responsive	0.13	0.13	0.2	0.24	0.28	0.33	0.39	0.39	0.32	0.32	0.23	0.28	0.31	0.44	NA	NA	NA	NA	NA	NA	NA	NA	NA	NA	NA	NA	NA	NA	NA	NA	NA	NA	NA	NA	NA	NA	NA	NA	NA	NA
TCBL148.1a	89	WT	2020-01-06	Male	C01053801	2020-02-29	2000000	15	Regressing	0.09	0.13	0.23	0.27	0.31	0.37	0.37	0.37	0.37	0.27	0.2	0.2	0.2	0.16	NA	NA	NA	NA	NA	NA	NA	NA	NA	NA	NA	NA	NA	NA	NA	NA	NA	NA	NA	NA	NA	NA	NA	NA	NA	NA
TCBL148.1b	89	WT	2020-01-06	Male	C01053801	2020-02-29	2000000	15	Non Responsive	0.1	0.13	0.26	0.29	0.3	0.32	0.39	0.41	0.48	0.33	0.33	0.39	0.39	0.43	NA	NA	NA	NA	NA	NA	NA	NA	NA	NA	NA	NA	NA	NA	NA	NA	NA	NA	NA	NA	NA	NA	NA	NA	NA	NA
TCBL148.1c	89	WT	2020-01-06	Male	C01053801	2020-02-29	2000000	15	Exhausted	0.07	0.09	0.29	0.29	0.31	0.35	0.37	0.39	0.37	0.23	0.21	0.22	0.25	0.14	0.12	0.08	0.07	0.05	0	0	0	0	NA	0	NA	0	NA	0	NA	0	NA	0	NA	0	NA	0	NA	0	NA	0
TCBL148.1d	89	WT	2020-01-06	Male	C01053801	2020-02-29	2000000	15	Regressing	0.12	0.21	0.27	0.29	0.3	0.3	0.32	0.32	0.34	0.24	0.24	0.17	0.15	0.15	NA	NA	NA	NA	NA	NA	NA	NA	NA	NA	NA	NA	NA	NA	NA	NA	NA	NA	NA	NA	NA	NA	NA	NA	NA	NA
TCBL148.1e	89	WT	2020-01-06	Male	C01053801	2020-02-29	2000000	15	Non Responsive	0.15	0.16	0.25	0.35	0.4	0.44	0.44	0.45	0.36	0.39	0.32	0.39	0.42	0.49	NA	NA	NA	NA	NA	NA	NA	NA	NA	NA	NA	NA	NA	NA	NA	NA	NA	NA	NA	NA	NA	NA	NA	NA	NA	NA
TCBL105.1c	39	WT	2020-01-05	Male	C01054000	2020-02-29	2000000	15	Regressing	0.12	0.15	0.19	0.31	0.34	0.37	0.37	0.38	0.28	0.23	0.21	0.1	0.14	0.12	0.12	0.17	0.19	0.22	0.21	0.23	0.23	0.23	NA	0.22	NA	0.22	NA	0.29	NA	0.43	NA	0.55	NA	0.63	NA	0.84	NA	NA	NA	NA
TCBL105.1d	39	WT	2020-01-05	Male	C01054000	2020-02-29	2000000	15	Regressing	0.06	0.1	0.18	0.29	0.35	0.38	0.41	0.41	0.41	0.29	0.21	0.21	0.22	0.15	NA	NA	NA	NA	NA	NA	NA	NA	NA	NA	NA	NA	NA	NA	NA	NA	NA	NA	NA	NA	NA	NA	NA	NA	NA	NA
TCBL105.1e	39	WT	2020-01-05	Male	C01054000	2020-02-29	2000000	15	Exhausted	0.1	0.12	0.17	0.26	0.3	0.3	0.32	0.32	0.32	0.26	0.18	0.21	0.23	0.23	0.14	0.11	0.19	0.19	0.1	0.11	0.11	0.14	NA	0.15	NA	0.11	NA	0.06	NA	0	NA	0	NA	0	NA	0	NA	0	NA	0
TCBL82.2a	90	WT	2020-01-07	Male	C01054018	2020-02-29	2000000	15	Regressing	0.15	0.19	0.28	0.29	0.36	0.36	0.37	0.42	0.35	0.29	0.19	0.11	0.16	0.06	0	0	0	0	0	0	0	0	NA	0	NA	0	NA	0	NA	0	NA	0	NA	0	NA	0	NA	0	NA	0
TCBL82.2e	90	WT	2020-01-07	Male	C01054018	2020-02-29	2000000	15	Regressing	0.12	0.22	0.41	0.43	0.43	0.43	0.43	0.46	0.46	0.35	0.35	0.24	0.22	0.21	NA	NA	NA	NA	NA	NA	NA	NA	NA	NA	NA	NA	NA	NA	NA	NA	NA	NA	NA	NA	NA	NA	NA	NA	NA	NA
TCBL128.1c	87	WT	2020-01-06	Male	C01054054	2020-02-29	2000000	15	Regressing	0.09	0.13	0.25	0.28	0.28	0.38	0.4	0.4	0.41	0.41	0.34	0.34	0.24	0.15	NA	NA	NA	NA	NA	NA	NA	NA	NA	NA	NA	NA	NA	NA	NA	NA	NA	NA	NA	NA	NA	NA	NA	NA	NA	NA
DASU17.3b	78	WT	2019-12-16	Male	C01054219	2020-02-29	2000000	15	Exhausted	0.12	0.14	0.24	0.25	0.32	0.32	0.32	0.41	0.31	0.25	0.25	0.25	0.25	0.3	0.37	0.48	0.49	0.6	0.7	0.71	0.92	1.08	NA	NA	NA	NA	NA	NA	NA	NA	NA	NA	NA	NA	NA	NA	NA	NA	NA	NA
DASU17.3c	78	WT	2019-12-16	Male	C01054219	2020-02-29	2000000	15	Regressing	0.09	0.14	0.25	0.25	0.3	0.3	0.33	0.34	0.29	0.29	0.14	0.14	0.08	0.08	0.05	0.05	0.05	0	0	0	0	0	NA	0	NA	0	NA	0	NA	0	NA	0	NA	0	NA	0	NA	0	NA	0
DASU17.3d	78	WT	2019-12-16	Male	C01054219	2020-02-29	2000000	15	Regressing	0.13	0.13	0.25	0.25	0.3	0.4	0.43	0.46	0.38	0.25	0.25	0.25	0.23	0.16	NA	NA	NA	NA	NA	NA	NA	NA	NA	NA	NA	NA	NA	NA	NA	NA	NA	NA	NA	NA	NA	NA	NA	NA	NA	NA
TCBM132.1a	93	WT	2019-12-19	Male	C01054643	2020-02-29	2000000	15	Regressing	0.16	0.17	0.22	0.25	0.31	0.32	0.33	0.33	0.27	0.2	0.12	0.07	0.05	0.05	0.03	0	0	0	0	0	0	0	NA	0	NA	0	NA	0	NA	0	NA	0	NA	0	NA	0	NA	0	NA	0
TCBM132.1c	93	WT	2019-12-19	Male	C01054643	2020-02-29	2000000	15	Non Responsive	0.16	0.23	0.29	0.33	0.38	0.41	0.44	0.47	0.48	0.5	0.5	0.52	0.56	0.58	NA	NA	NA	NA	NA	NA	NA	NA	NA	NA	NA	NA	NA	NA	NA	NA	NA	NA	NA	NA	NA	NA	NA	NA	NA	NA
TCBM132.1e	93	WT	2019-12-19	Male	C01054643	2020-02-29	2000000	15	Exhausted	0.13	0.13	0.15	0.15	0.2	0.21	0.22	0.24	0.24	0.14	0.17	0.12	0.13	0.13	0.1	0.11	0.07	0.07	0.07	0.06	0.04	0	NA	0	NA	0	NA	0	NA	0	NA	0	NA	0	NA	0	NA	0	NA	0
TCBL130.1c	88	WT	2020-01-05	Male	C01055555	2020-02-29	2000000	15	Exhausted	0.06	0.09	0.16	0.19	0.19	0.21	0.23	0.23	0.25	0.25	0.25	0.25	0.25	0.29	0.42	0.42	0.45	0.45	0.49	0.64	0.74	0.8	NA	1.05	NA	NA	NA	NA	NA	NA	NA	NA	NA	NA	NA	NA	NA	NA	NA	NA
DPHT63.2a	15	WT	2020-03-31	Male	C01063301	2020-06-26	2000000	17	Regressing	NA	NA	NA	0.1	NA	0.14	NA	NA	0.19	NA	0.15	NA	0.09	NA	NA	0.03	NA	0	NA	NA	NA	NA	NA	NA	NA	NA	NA	NA	NA	NA	NA	NA	NA	NA	NA	NA	NA	NA	NA	NA
DPHT63.2b	15	WT	2020-03-31	Female	C01063302	2020-06-26	2000000	17	Regressing	NA	NA	NA	0.18	NA	0.27	NA	NA	0.23	NA	0.13	NA	0.11	NA	NA	0.06	NA	0.05	NA	NA	NA	NA	NA	NA	NA	NA	NA	NA	NA	NA	NA	NA	NA	NA	NA	NA	NA	NA	NA	NA
DPHT63.2c	15	WT	2020-03-31	Female	C01063302	2020-06-26	2000000	17	Regressing	NA	NA	NA	0.13	NA	0.14	NA	NA	0.15	NA	0.08	NA	0.06	NA	NA	0.02	NA	0	NA	NA	NA	NA	NA	NA	NA	NA	NA	NA	NA	NA	NA	NA	NA	NA	NA	NA	NA	NA	NA	NA
DPHT63.2d	15	WT	2020-03-31	Female	C01063302	2020-06-26	2000000	17	Exhausted	NA	NA	NA	0.19	NA	0.21	NA	NA	0.23	NA	0.17	NA	0.08	NA	NA	0.19	NA	0.31	NA	NA	NA	NA	NA	NA	NA	NA	NA	NA	NA	NA	NA	NA	NA	NA	NA	NA	NA	NA	NA	NA
DPHT63.2e	15	WT	2020-03-31	Female	C01063302	2020-06-26	2000000	17	Regressing	NA	NA	NA	0.15	NA	0.19	NA	NA	0.21	NA	0.14	NA	0.11	NA	NA	0.03	NA	0.03	NA	NA	NA	NA	NA	NA	NA	NA	NA	NA	NA	NA	NA	NA	NA	NA	NA	NA	NA	NA	NA	NA
GDHT5.1d	16	WT	2020-04-27	Female	C01065583	2020-06-26	2000000	17	Exhausted	NA	NA	NA	0.16	NA	0.17	NA	NA	0.21	NA	0.19	NA	0.15	NA	NA	0.15	NA	0.29	NA	NA	NA	NA	NA	NA	NA	NA	NA	NA	NA	NA	NA	NA	NA	NA	NA	NA	NA	NA	NA	NA
GDHT5.1e	16	WT	2020-04-27	Female	C01065583	2020-06-26	2000000	17	Exhausted	NA	NA	NA	0.24	NA	0.29	NA	NA	0.2	NA	0.12	NA	0.09	NA	NA	0.09	NA	0.01	NA	NA	NA	NA	NA	NA	NA	NA	NA	NA	NA	NA	NA	NA	NA	NA	NA	NA	NA	NA	NA	NA
GDHT5.1f	16	WT	2020-04-27	Female	C01065583	2020-06-26	2000000	17	Regressing	NA	NA	NA	0.15	NA	0.17	NA	NA	0.21	NA	0.16	NA	0.14	NA	NA	0.08	NA	0.06	NA	NA	NA	NA	NA	NA	NA	NA	NA	NA	NA	NA	NA	NA	NA	NA	NA	NA	NA	NA	NA	NA
GDHT5.1g	16	WT	2020-04-27	Female	C01065583	2020-06-26	2000000	17	Regressing	NA	NA	NA	0.18	NA	0.19	NA	NA	0.19	NA	0.13	NA	0.04	NA	NA	0.02	NA	0	NA	NA	NA	NA	NA	NA	NA	NA	NA	NA	NA	NA	NA	NA	NA	NA	NA	NA	NA	NA	NA	NA
GDHT5.1h	16	WT	2020-04-27	Female	C01065583	2020-06-26	2000000	17	Exhausted	NA	NA	NA	0.17	NA	0.2	NA	NA	0.14	NA	0.07	NA	0.07	NA	NA	0.11	NA	0.12	NA	NA	NA	NA	NA	NA	NA	NA	NA	NA	NA	NA	NA	NA	NA	NA	NA	NA	NA	NA	NA	NA
DPHS179.1b	17	WT	2020-04-28	Male	C01065593	2020-06-26	2000000	17	Regressing	NA	NA	NA	0.11	NA	0.15	NA	NA	0.19	NA	0.11	NA	0.09	NA	NA	0.07	NA	0.02	NA	NA	NA	NA	NA	NA	NA	NA	NA	NA	NA	NA	NA	NA	NA	NA	NA	NA	NA	NA	NA	NA
DPHS179.1d	17	WT	2020-04-28	Male	C01065593	2020-06-26	2000000	17	Exhausted	NA	NA	NA	0.17	NA	0.21	NA	NA	0.2	NA	0.16	NA	0.13	NA	NA	0.15	NA	0.15	NA	NA	NA	NA	NA	NA	NA	NA	NA	NA	NA	NA	NA	NA	NA	NA	NA	NA	NA	NA	NA	NA
DPHS181.1b	21	WT	2020-04-29	Male	C01065593	2020-06-26	2000000	17	Regressing	NA	NA	NA	0.21	NA	0.28	NA	NA	0.25	NA	0.18	NA	0.14	NA	NA	0.04	NA	0	NA	NA	NA	NA	NA	NA	NA	NA	NA	NA	NA	NA	NA	NA	NA	NA	NA	NA	NA	NA	NA	NA
DPHS179.1e	17	WT	2020-04-28	Female	C01065594	2020-06-26	2000000	17	Non Responsive	NA	NA	NA	0.19	NA	0.23	NA	NA	0.31	NA	0.33	NA	0.36	NA	NA	0.43	NA	0.48	NA	NA	NA	NA	NA	NA	NA	NA	NA	NA	NA	NA	NA	NA	NA	NA	NA	NA	NA	NA	NA	NA
DPHS179.1f	17	WT	2020-04-28	Female	C01065594	2020-06-26	2000000	17	Exhausted	NA	NA	NA	0.24	NA	0.3	NA	NA	0.32	NA	0.25	NA	0.23	NA	NA	0.25	NA	0.33	NA	NA	NA	NA	NA	NA	NA	NA	NA	NA	NA	NA	NA	NA	NA	NA	NA	NA	NA	NA	NA	NA
GDHT7.1a	18	WT	2020-04-27	Female	C01065596	2020-06-26	2000000	17	Regressing	NA	NA	NA	0.1	NA	0.13	NA	NA	0.15	NA	0.11	NA	0.03	NA	NA	0	NA	0	NA	NA	NA	NA	NA	NA	NA	NA	NA	NA	NA	NA	NA	NA	NA	NA	NA	NA	NA	NA	NA	NA
GDHT7.1b	18	WT	2020-04-27	Female	C01065596	2020-06-26	2000000	17	Exhausted	NA	NA	NA	0.1	NA	0.12	NA	NA	0.13	NA	0.09	NA	0.09	NA	NA	0.1	NA	0.12	NA	NA	NA	NA	NA	NA	NA	NA	NA	NA	NA	NA	NA	NA	NA	NA	NA	NA	NA	NA	NA	NA
GDHT7.1d	18	WT	2020-04-27	Female	C01065596	2020-06-26	2000000	17	Exhausted	NA	NA	NA	0.15	NA	0.19	NA	NA	0.29	NA	0.23	NA	0.22	NA	NA	0.27	NA	0.33	NA	NA	NA	NA	NA	NA	NA	NA	NA	NA	NA	NA	NA	NA	NA	NA	NA	NA	NA	NA	NA	NA
DPHS178.1a	22	WT	2020-04-29	Male	C01066126	2020-06-26	2000000	17	Non Responsive	NA	NA	NA	0.14	NA	0.21	NA	NA	0.26	NA	0.17	NA	0.25	NA	NA	0.38	NA	0.49	NA	NA	NA	NA	NA	NA	NA	NA	NA	NA	NA	NA	NA	NA	NA	NA	NA	NA	NA	NA	NA	NA
DPHS178.1b	22	WT	2020-04-29	Male	C01066126	2020-06-26	2000000	17	Regressing	NA	NA	NA	0.15	NA	0.18	NA	NA	0.17	NA	0.09	NA	0.05	NA	NA	0.03	NA	0.03	NA	NA	NA	NA	NA	NA	NA	NA	NA	NA	NA	NA	NA	NA	NA	NA	NA	NA	NA	NA	NA	NA
DPHS180.1a	19	WT	2020-05-01	Male	C01066126	2020-06-26	2000000	17	Regressing	NA	NA	NA	0.12	NA	0.14	NA	NA	0.17	NA	0.14	NA	0.05	NA	NA	0.02	NA	0	NA	NA	NA	NA	NA	NA	NA	NA	NA	NA	NA	NA	NA	NA	NA	NA	NA	NA	NA	NA	NA	NA
DPHS180.1c	19	WT	2020-05-01	Female	C01066127	2020-06-26	2000000	17	Exhausted	NA	NA	NA	0.1	NA	0.17	NA	NA	0.19	NA	0.12	NA	0.12	NA	NA	0.15	NA	0.23	NA	NA	NA	NA	NA	NA	NA	NA	NA	NA	NA	NA	NA	NA	NA	NA	NA	NA	NA	NA	NA	NA
DPHS180.1d	19	WT	2020-05-01	Female	C01066127	2020-06-26	2000000	17	Exhausted	NA	NA	NA	0.28	NA	0.28	NA	NA	0.23	NA	0.13	NA	0.1	NA	NA	0.09	NA	0.02	NA	NA	NA	NA	NA	NA	NA	NA	NA	NA	NA	NA	NA	NA	NA	NA	NA	NA	NA	NA	NA	NA
DPHS180.1e	19	WT	2020-05-01	Female	C01066127	2020-06-26	2000000	17	Non Responsive	NA	NA	NA	0.15	NA	0.19	NA	NA	0.25	NA	0.28	NA	0.29	NA	NA	0.4	NA	0.48	NA	NA	NA	NA	NA	NA	NA	NA	NA	NA	NA	NA	NA	NA	NA	NA	NA	NA	NA	NA	NA	NA
DPHS180.1f	19	WT	2020-05-01	Female	C01066127	2020-06-26	2000000	17	Non Responsive	NA	NA	NA	0.17	NA	0.25	NA	NA	0.27	NA	0.31	NA	0.35	NA	NA	0.45	NA	0.49	NA	NA	NA	NA	NA	NA	NA	NA	NA	NA	NA	NA	NA	NA	NA	NA	NA	NA	NA	NA	NA	NA
DPHS178.1c	20	WT	2020-04-29	Female	C01066132	2020-06-26	2000000	17	Exhausted	NA	NA	NA	0.13	NA	0.15	NA	NA	0.16	NA	0.17	NA	0.2	NA	NA	0.2	NA	0.21	NA	NA	NA	NA	NA	NA	NA	NA	NA	NA	NA	NA	NA	NA	NA	NA	NA	NA	NA	NA	NA	NA
DPHS178.1f	20	WT	2020-04-29	Female	C01066132	2020-06-26	2000000	17	Regressing	NA	NA	NA	0.1	NA	0.14	NA	NA	0.15	NA	0.12	NA	0.04	NA	NA	0	NA	0	NA	NA	NA	NA	NA	NA	NA	NA	NA	NA	NA	NA	NA	NA	NA	NA	NA	NA	NA	NA	NA	NA
MDWK513.1b	23	WT	2020-03-13	Male	C01068866	2020-06-26	2000000	17	Regressing	NA	NA	NA	0.18	NA	0.24	NA	NA	0.24	NA	0.17	NA	0.1	NA	NA	0.05	NA	0.04	NA	NA	NA	NA	NA	NA	NA	NA	NA	NA	NA	NA	NA	NA	NA	NA	NA	NA	NA	NA	NA	NA
FOXZ23.1a	24	tm1:Hemi	2020-06-09	Male	C01069168	2020-08-14	1500000	17	Exhausted	NA	0.13	NA	0.14	NA	0.23	NA	NA	0.25	NA	0.16	NA	0.06	NA	NA	0.08	NA	0.09	NA	NA	NA	NA	NA	NA	NA	NA	NA	NA	NA	NA	NA	NA	NA	NA	NA	NA	NA	NA	NA	NA
FOXZ23.1b	24	tm1:Hemi	2020-06-09	Male	C01069168	2020-08-14	1500000	17	Exhausted	NA	0.07	NA	0.09	NA	0.21	NA	NA	0.15	NA	0.13	NA	0.07	NA	NA	0.1	NA	0.1	NA	NA	NA	NA	NA	NA	NA	NA	NA	NA	NA	NA	NA	NA	NA	NA	NA	NA	NA	NA	NA	NA
FOXZ25.1a	25	tm1:Hemi	2020-06-10	Male	C01069168	2020-08-14	1500000	17	Exhausted	NA	0.1	NA	0.13	NA	0.23	NA	NA	0.23	NA	0.15	NA	0.06	NA	NA	0.06	NA	0.05	NA	NA	NA	NA	NA	NA	NA	NA	NA	NA	NA	NA	NA	NA	NA	NA	NA	NA	NA	NA	NA	NA
FOXZ23.1c	24	tm1:Hom	2020-06-09	Female	C01069169	2020-08-14	1500000	17	Regressing	NA	0.14	NA	0.14	NA	0.31	NA	NA	0.22	NA	0.12	NA	0.07	NA	NA	0.03	NA	0.03	NA	NA	NA	NA	NA	NA	NA	NA	NA	NA	NA	NA	NA	NA	NA	NA	NA	NA	NA	NA	NA	NA
FOXZ24.1e	26	tm1:Hom	2020-06-08	Female	C01069169	2020-08-14	1500000	17	Non Responsive	NA	0.1	NA	0.12	NA	0.15	NA	NA	0.19	NA	0.22	NA	0.28	NA	NA	0.51	NA	0.55	NA	NA	NA	NA	NA	NA	NA	NA	NA	NA	NA	NA	NA	NA	NA	NA	NA	NA	NA	NA	NA	NA
FOXZ24.1f	24	tm1:Hom	2020-06-08	Female	C01069169	2020-08-14	1500000	17	Regressing	NA	0.17	NA	0.23	NA	0.36	NA	NA	0.24	NA	0.11	NA	0.07	NA	NA	0.03	NA	0	NA	NA	NA	NA	NA	NA	NA	NA	NA	NA	NA	NA	NA	NA	NA	NA	NA	NA	NA	NA	NA	NA
FOXZ24.1g	26	tm1:Hom	2020-06-08	Female	C01069169	2020-08-14	1500000	17	Exhausted	NA	0.09	NA	0.11	NA	0.19	NA	NA	0.26	NA	0.13	NA	0.09	NA	NA	0.11	NA	0.14	NA	NA	NA	NA	NA	NA	NA	NA	NA	NA	NA	NA	NA	NA	NA	NA	NA	NA	NA	NA	NA	NA
FOXZ24.1a	24	tm1:Hemi	2020-06-08	Male	C01069182	2020-08-14	1500000	17	Regressing	NA	0.15	NA	0.16	NA	0.22	NA	NA	0.22	NA	0.13	NA	0.1	NA	NA	0.08	NA	0.07	NA	NA	NA	NA	NA	NA	NA	NA	NA	NA	NA	NA	NA	NA	NA	NA	NA	NA	NA	NA	NA	NA
FOXZ24.1b	24	tm1:Hemi	2020-06-08	Male	C01069182	2020-08-14	1500000	17	Non Responsive	NA	0.12	NA	0.18	NA	0.4	NA	NA	0.34	NA	0.35	NA	0.36	NA	NA	0.42	NA	0.47	NA	NA	NA	NA	NA	NA	NA	NA	NA	NA	NA	NA	NA	NA	NA	NA	NA	NA	NA	NA	NA	NA
FOXZ24.1c	24	tm1:Hemi	2020-06-08	Male	C01069182	2020-08-14	1500000	17	Exhausted	NA	0.11	NA	0.17	NA	0.24	NA	NA	0.31	NA	0.17	NA	0.1	NA	NA	0.12	NA	0.14	NA	NA	NA	NA	NA	NA	NA	NA	NA	NA	NA	NA	NA	NA	NA	NA	NA	NA	NA	NA	NA	NA
FOXZ24.1d	24	tm1:Hemi	2020-06-08	Male	C01069182	2020-08-14	1500000	17	Regressing	NA	0.11	NA	0.14	NA	0.28	NA	NA	0.22	NA	0.16	NA	0.1	NA	NA	0.08	NA	0.07	NA	NA	NA	NA	NA	NA	NA	NA	NA	NA	NA	NA	NA	NA	NA	NA	NA	NA	NA	NA	NA	NA
FOXZ25.1d	25	tm1:Hom	2020-06-10	Female	C01069197	2020-08-14	1500000	17	Exhausted	NA	0.12	NA	0.13	NA	0.14	NA	NA	0.2	NA	0.22	NA	0.3	NA	NA	0.25	NA	0.29	NA	NA	NA	NA	NA	NA	NA	NA	NA	NA	NA	NA	NA	NA	NA	NA	NA	NA	NA	NA	NA	NA
FOXZ25.1e	25	tm1:Hom	2020-06-10	Female	C01069197	2020-08-14	1500000	17	Non Responsive	NA	0.09	NA	0.11	NA	0.22	NA	NA	0.25	NA	0.26	NA	0.32	NA	NA	0.47	NA	0.59	NA	NA	NA	NA	NA	NA	NA	NA	NA	NA	NA	NA	NA	NA	NA	NA	NA	NA	NA	NA	NA	NA
FOXZ25.1f	25	tm1:Hom	2020-06-10	Female	C01069197	2020-08-14	1500000	17	Exhausted	NA	0.14	NA	0.16	NA	0.3	NA	NA	0.28	NA	0.29	NA	0.13	NA	NA	0.09	NA	0.21	NA	NA	NA	NA	NA	NA	NA	NA	NA	NA	NA	NA	NA	NA	NA	NA	NA	NA	NA	NA	NA	NA
FOXZ29.1a	26	tm1:Hemi	2020-12-16	Male	C01083696	2021-03-01	1500000	16	Non Responsive	0.04	NA	0.06	NA	NA	0.25	NA	0.35	NA	0.39	0.39	0.39	0.43	0.48	0.57	NA	NA	NA	NA	NA	NA	NA	NA	NA	NA	NA	NA	NA	NA	NA	NA	NA	NA	NA	NA	NA	NA	NA	NA	NA
FOXZ29.1b	26	tm1:Hemi	2020-12-16	Male	C01083696	2021-03-01	1500000	16	Regressing	0.01	NA	0.04	NA	NA	0.16	NA	0.28	NA	0.22	0.17	0.14	0.11	0.09	0.09	NA	NA	NA	NA	NA	NA	NA	NA	NA	NA	NA	NA	NA	NA	NA	NA	NA	NA	NA	NA	NA	NA	NA	NA	NA
FOXZ29.1c	26	tm1:Hemi	2020-12-16	Male	C01083696	2021-03-01	1500000	16	Regressing	0.02	NA	0.03	NA	NA	0.15	NA	0.27	NA	0.31	0.25	0.19	0.14	0.13	0.08	NA	NA	NA	NA	NA	NA	NA	NA	NA	NA	NA	NA	NA	NA	NA	NA	NA	NA	NA	NA	NA	NA	NA	NA	NA
FOXZ29.1d	26	tm1:Hemi	2020-12-16	Male	C01083696	2021-03-01	1500000	16	Regressing	0.02	NA	0.04	NA	NA	0.18	NA	0.31	NA	0.26	0.21	0.17	0.17	0.08	0.08	NA	NA	NA	NA	NA	NA	NA	NA	NA	NA	NA	NA	NA	NA	NA	NA	NA	NA	NA	NA	NA	NA	NA	NA	NA
FOXZ28.1f	27	tm1:Hom	2020-12-19	Female	C01083697	2021-03-01	1500000	16	Exhausted	0.03	NA	0.07	NA	NA	0.12	NA	0.15	NA	0.16	0.16	0.16	0.16	0.12	0.06	NA	NA	NA	NA	NA	NA	NA	NA	NA	NA	NA	NA	NA	NA	NA	NA	NA	NA	NA	NA	NA	NA	NA	NA	NA
FOXZ28.1g	27	tm1:Hom	2020-12-19	Female	C01083697	2021-03-01	1500000	16	Exhausted	0.02	NA	0.03	NA	NA	0.17	NA	0.28	NA	0.29	0.22	0.16	0.18	0.21	0.23	NA	NA	NA	NA	NA	NA	NA	NA	NA	NA	NA	NA	NA	NA	NA	NA	NA	NA	NA	NA	NA	NA	NA	NA	NA
FOXZ28.1h	27	tm1:Hom	2020-12-19	Female	C01083697	2021-03-01	1500000	16	Regressing	0.04	NA	0.05	NA	NA	0.13	NA	0.23	NA	0.24	0.16	0.09	0.06	0.04	0	0	0	NA	NA	NA	NA	NA	NA	NA	NA	NA	NA	NA	NA	NA	NA	NA	NA	NA	NA	NA	NA	NA	NA	NA
FOXZ29.1g	26	tm1:Hom	2020-12-16	Female	C01083697	2021-03-01	1500000	16	Regressing	0	NA	0.03	NA	NA	0.12	NA	0.21	NA	0.23	0.23	0.23	0.17	0.16	0.14	NA	NA	NA	NA	NA	NA	NA	NA	NA	NA	NA	NA	NA	NA	NA	NA	NA	NA	NA	NA	NA	NA	NA	NA	NA
FOXZ29.2d	26a	tm1:Hom	2021-01-07	Female	C01083697	2021-03-01	1500000	16	Exhausted	0.02	NA	0.05	NA	NA	0.22	NA	0.27	NA	0.28	0.29	0.18	0.15	0.21	0.24	NA	NA	NA	NA	NA	NA	NA	NA	NA	NA	NA	NA	NA	NA	NA	NA	NA	NA	NA	NA	NA	NA	NA	NA	NA
FOXZ30.1a	28	tm1:Hemi	2020-12-18	Male	C01084022	2021-03-01	1500000	16	Regressing	0.02	NA	0.05	NA	NA	0.21	NA	0.35	NA	0.29	0.21	0.13	0.12	0.11	0.08	NA	NA	NA	NA	NA	NA	NA	NA	NA	NA	NA	NA	NA	NA	NA	NA	NA	NA	NA	NA	NA	NA	NA	NA	NA
FOXZ30.1b	28	tm1:Hemi	2020-12-18	Male	C01084022	2021-03-01	1500000	16	Regressing	0.04	NA	0.08	NA	NA	0.24	NA	0.37	NA	0.3	0.27	0.16	0.09	0.09	0.08	NA	NA	NA	NA	NA	NA	NA	NA	NA	NA	NA	NA	NA	NA	NA	NA	NA	NA	NA	NA	NA	NA	NA	NA	NA
FOXZ30.1c	28	tm1:Hemi	2020-12-18	Male	C01084022	2021-03-01	1500000	16	Non Responsive	0.02	NA	0.11	NA	NA	0.2	NA	0.38	NA	0.41	0.45	0.47	0.5	0.57	0.68	NA	NA	NA	NA	NA	NA	NA	NA	NA	NA	NA	NA	NA	NA	NA	NA	NA	NA	NA	NA	NA	NA	NA	NA	NA
FOXZ30.1d	28	tm1:Hemi	2020-12-18	Male	C01084022	2021-03-01	1500000	16	Regressing	0.03	NA	0.08	NA	NA	0.23	NA	0.32	NA	0.27	0.22	0.14	0.09	0.06	0.05	0.04	0.03	NA	NA	NA	NA	NA	NA	NA	NA	NA	NA	NA	NA	NA	NA	NA	NA	NA	NA	NA	NA	NA	NA	NA
FOXZ28.1b	27	tm1:Hemi	2020-12-19	Male	C01084034	2021-03-01	1500000	16	Regressing	0.04	NA	0.07	NA	NA	0.19	NA	0.26	NA	0.26	0.19	0.14	0.1	0.08	0.1	0.12	0.14	NA	NA	NA	NA	NA	NA	NA	NA	NA	NA	NA	NA	NA	NA	NA	NA	NA	NA	NA	NA	NA	NA	NA
FOXZ28.1c	27	tm1:Hom	2020-12-19	Female	C01084035	2021-03-01	1500000	16	Non Responsive	0.02	NA	0.08	NA	NA	0.24	NA	0.36	NA	0.38	0.31	0.34	0.37	0.37	0.39	NA	NA	NA	NA	NA	NA	NA	NA	NA	NA	NA	NA	NA	NA	NA	NA	NA	NA	NA	NA	NA	NA	NA	NA	NA
FOXZ28.1d	27	tm1:Hom	2020-12-19	Female	C01084035	2021-03-01	1500000	16	Regressing	0.02	NA	0.06	NA	NA	0.19	NA	0.26	NA	0.16	0.16	0.06	0.05	0.02	0	0	0	NA	NA	NA	NA	NA	NA	NA	NA	NA	NA	NA	NA	NA	NA	NA	NA	NA	NA	NA	NA	NA	NA	NA
FOXZ28.1e	27	tm1:Hom	2020-12-19	Female	C01084035	2021-03-01	1500000	16	Non Responsive	0.01	NA	0.05	NA	NA	0.23	NA	0.28	NA	0.34	0.39	0.41	0.44	0.47	0.51	NA	NA	NA	NA	NA	NA	NA	NA	NA	NA	NA	NA	NA	NA	NA	NA	NA	NA	NA	NA	NA	NA	NA	NA	NA
FOXZ30.1g	28	tm1:Hom	2020-12-18	Female	C01084035	2021-03-01	1500000	16	Exhausted	0.04	NA	0.07	NA	NA	0.2	NA	0.26	NA	0.11	0.09	0.08	0.07	0.07	0.09	0.1	0.11	NA	NA	NA	NA	NA	NA	NA	NA	NA	NA	NA	NA	NA	NA	NA	NA	NA	NA	NA	NA	NA	NA	NA
FOXZ30.1h	28	tm1:Hom	2020-12-18	Female	C01084035	2021-03-01	1500000	16	Non Responsive	0.01	NA	0.04	NA	NA	0.18	NA	0.35	NA	0.28	0.28	0.33	0.35	0.36	0.37	NA	NA	NA	NA	NA	NA	NA	NA	NA	NA	NA	NA	NA	NA	NA	NA	NA	NA	NA	NA	NA	NA	NA	NA	NA
FOXZ30.2a	28a	tm1:Hemi	2021-01-08	Male	C01085595	2021-03-01	1500000	16	Exhausted	0.01	NA	0.04	NA	NA	0.23	NA	0.26	NA	0.2	0.2	0.22	0.23	0.25	0.27	NA	NA	NA	NA	NA	NA	NA	NA	NA	NA	NA	NA	NA	NA	NA	NA	NA	NA	NA	NA	NA	NA	NA	NA	NA
FOXZ30.2b	28a	tm1:Hemi	2021-01-08	Male	C01085595	2021-03-01	1500000	16	Exhausted	0.04	NA	0.07	NA	NA	0.09	NA	0.11	NA	0.15	0.17	0.2	0.2	0.2	0.17	0.12	0.11	NA	NA	NA	NA	NA	NA	NA	NA	NA	NA	NA	NA	NA	NA	NA	NA	NA	NA	NA	NA	NA	NA	NA
FOXZ30.2c	28a	tm1:Hemi	2021-01-08	Male	C01085595	2021-03-01	1500000	16	Regressing	0.02	NA	0.06	NA	NA	0.21	NA	0.23	NA	0.26	0.26	0.19	0.15	0.15	0.11	NA	NA	NA	NA	NA	NA	NA	NA	NA	NA	NA	NA	NA	NA	NA	NA	NA	NA	NA	NA	NA	NA	NA	NA	NA
FOXZ30.2d	28a	tm1:Hemi	2021-01-08	Male	C01085596	2021-03-01	1500000	16	Exhausted	0	NA	0.03	NA	NA	0.12	NA	0.22	NA	0.23	0.18	0.17	0.14	0.19	0.21	NA	NA	NA	NA	NA	NA	NA	NA	NA	NA	NA	NA	NA	NA	NA	NA	NA	NA	NA	NA	NA	NA	NA	NA	NA
FOXZ30.2e	28a	tm1:Hemi	2021-01-08	Male	C01085596	2021-03-01	1500000	16	Non Responsive	0.02	NA	0.03	NA	NA	0.15	NA	0.32	NA	0.5	0.52	0.53	0.65	0.76	0.87	NA	NA	NA	NA	NA	NA	NA	NA	NA	NA	NA	NA	NA	NA	NA	NA	NA	NA	NA	NA	NA	NA	NA	NA	NA
FOXZ30.2f	28a	tm1:Hemi	2021-01-08	Male	C01085596	2021-03-01	1500000	16	Exhausted	0.02	NA	0.05	NA	NA	0.16	NA	0.2	NA	0.17	0.13	0.12	0.18	0.18	0.19	0.2	0.22	NA	NA	NA	NA	NA	NA	NA	NA	NA	NA	NA	NA	NA	NA	NA	NA	NA	NA	NA	NA	NA	NA	NA
FOXZ28.1a	27	tm1:Hemi	2020-12-19	Male	C01086224	2021-03-01	1500000	16	Exhausted	0.03	NA	0.07	NA	NA	0.19	NA	0.24	NA	0.24	0.24	0.25	0.22	0.25	0.28	NA	NA	NA	NA	NA	NA	NA	NA	NA	NA	NA	NA	NA	NA	NA	NA	NA	NA	NA	NA	NA	NA	NA	NA	NA
FOXZ29.2c	26a	tm1:Hemi	2021-01-07	Male	C01086395	2021-03-01	1500000	16	Non Responsive	0.02	NA	0.08	NA	NA	0.19	NA	0.27	NA	0.27	0.27	0.27	0.29	0.31	0.34	NA	NA	NA	NA	NA	NA	NA	NA	NA	NA	NA	NA	NA	NA	NA	NA	NA	NA	NA	NA	NA	NA	NA	NA	NA
CBLA2937.1a	69	WT	2021-02-10	Male	C01086841	2021-04-30	2000000	16	Regressing	NA	0.11	0.15	0.18	0.24	0.29	0.29	0.35	0.32	0.46	0.5	0.35	0.26	0.23	0.21	0.2	NA	0.18	NA	0.22	NA	NA	0.28	NA	0.36	NA	0.37	NA	0.44	NA	0.56	NA	0.64	NA	0.72	NA	0.8	NA	NA	NA
CBLA2937.1b	69	WT	2021-02-10	Male	C01086841	2021-04-30	2000000	16	Regressing	NA	0.09	0.11	0.17	0.24	0.29	0.3	0.32	0.27	0.26	0.24	0.18	0.12	0.11	0.1	0.1	NA	0.09	NA	0.09	NA	NA	0.14	NA	0.28	NA	0.41	NA	0.55	NA	0.77	NA	0.91	NA	1.12	NA	NA	NA	NA	NA
CBLA2937.1c	69	WT	2021-02-10	Male	C01086841	2021-04-30	2000000	16	Regressing	NA	0.07	0.11	0.15	0.17	0.21	0.21	0.21	0.23	0.19	0.17	0.16	0.16	0.13	0.11	0.09	NA	0.06	NA	0.03	NA	NA	0	NA	0	NA	0	NA	0	NA	0	NA	0	NA	0	NA	0	NA	NA	NA
CBLA2937.1d	69	WT	2021-02-10	Male	C01086841	2021-04-30	2000000	16	Regressing	NA	0.1	0.13	0.13	0.16	0.22	0.19	0.25	0.25	0.25	0.19	0.16	0.15	0.13	0.11	0.08	NA	0.05	NA	0.05	NA	NA	0	NA	0	NA	0	NA	0	NA	0	NA	0	NA	0	NA	0	NA	NA	NA
CBLA2937.1e	69	WT	2021-02-10	Male	C01086841	2021-04-30	2000000	16	Exhausted	NA	0.13	0.15	0.22	0.28	0.36	0.39	0.35	0.33	0.31	0.27	0.24	0.19	0.26	0.3	0.32	NA	0.39	NA	0.49	NA	NA	0.83	NA	1.14	NA	NA	NA	NA	NA	NA	NA	NA	NA	NA	NA	NA	NA	NA	NA
CBLA2888.2a	54	WT	2021-02-10	Male	C01086843	2021-04-30	2000000	16	Regressing	NA	0.09	0.13	0.22	0.27	0.28	0.3	0.31	0.34	0.27	0.14	0.1	0.05	0	0	0	NA	0	NA	0	NA	NA	0	NA	0	NA	0	NA	0	NA	0	NA	0	NA	0	NA	0	NA	NA	NA
CBLA2888.2b	54	WT	2021-02-10	Male	C01086843	2021-04-30	2000000	16	Regressing	NA	0.09	0.16	0.2	0.23	0.23	0.25	0.27	0.14	0.09	0.08	0.06	0.03	0	0	0	NA	0	NA	0	NA	NA	0	NA	0	NA	0	NA	0	NA	0	NA	0	NA	0	NA	0	NA	NA	NA
CBLA2888.2c	54	WT	2021-02-10	Male	C01086843	2021-04-30	2000000	16	Exhausted	NA	0.07	0.12	0.18	0.27	0.32	0.39	0.47	0.33	0.41	0.43	0.43	0.35	0.3	0.26	0.25	NA	0.32	NA	0.45	NA	NA	0.78	NA	1.01	NA	NA	NA	NA	NA	NA	NA	NA	NA	NA	NA	NA	NA	NA	NA
CBLA2888.2d	54	WT	2021-02-10	Male	C01086843	2021-04-30	2000000	16	Non Responsive	NA	0.07	0.12	0.19	0.2	0.29	0.35	0.35	0.25	0.24	0.22	0.32	0.32	0.32	0.35	0.4	NA	0.42	NA	0.48	NA	NA	0.7	NA	0.86	NA	1.07	NA	1.2	NA	NA	NA	NA	NA	NA	NA	NA	NA	NA	NA
CBLA2888.2e	54	WT	2021-02-10	Male	C01086843	2021-04-30	2000000	16	Exhausted	NA	0.09	0.15	0.19	0.27	0.33	0.39	0.42	0.33	0.33	0.38	0.39	0.33	0.32	0.28	0.27	NA	0.25	NA	0.48	NA	NA	0.54	NA	0.79	NA	0.86	NA	1.13	NA	NA	NA	NA	NA	NA	NA	NA	NA	NA	NA
CBLA2804.4a	95	WT	2021-02-09	Male	C01086845	2021-04-30	2000000	16	Regressing	NA	0.08	0.13	0.22	0.31	0.4	0.4	0.31	0.21	0.2	0.2	0.17	0.16	0.15	0.11	0.05	NA	0	NA	0	NA	NA	0	NA	0	NA	0	NA	0	NA	0	NA	0	NA	0	NA	0	NA	NA	NA
CBLA2810.3a	96	WT	2021-02-11	Male	C01086845	2021-04-30	2000000	16	Non Responsive	NA	0.11	0.14	0.19	0.23	0.27	0.37	0.39	0.35	0.3	0.3	0.37	0.45	0.47	0.51	NA	NA	NA	NA	NA	NA	NA	NA	NA	NA	NA	NA	NA	NA	NA	NA	NA	NA	NA	NA	NA	NA	NA	NA	NA
CBLA2810.3b	96	WT	2021-02-11	Male	C01086845	2021-04-30	2000000	16	Non Responsive	NA	0.07	0.15	0.19	0.23	0.31	0.38	0.46	0.42	0.41	0.41	0.52	0.52	0.54	0.61	0.61	NA	0.65	NA	0.79	NA	NA	NA	NA	NA	NA	NA	NA	NA	NA	NA	NA	NA	NA	NA	NA	NA	NA	NA	NA
CBLA2810.3c	96	WT	2021-02-11	Male	C01086845	2021-04-30	2000000	16	Non Responsive	NA	0.1	0.14	0.2	0.22	0.24	0.26	0.27	0.21	0.28	0.32	0.36	0.39	0.39	0.48	0.49	NA	0.53	NA	0.66	NA	NA	1.03	NA	1.17	NA	NA	NA	NA	NA	NA	NA	NA	NA	NA	NA	NA	NA	NA	NA
CBLA2810.3d	96	WT	2021-02-11	Male	C01086845	2021-04-30	2000000	16	Non Responsive	NA	0.1	0.16	0.23	0.3	0.38	0.41	0.41	0.41	0.37	0.37	0.46	0.46	0.47	0.5	NA	NA	NA	NA	NA	NA	NA	NA	NA	NA	NA	NA	NA	NA	NA	NA	NA	NA	NA	NA	NA	NA	NA	NA	NA
CBLA2796.3a	94	WT	2021-02-10	Male	C01086856	2021-04-30	2000000	16	Non Responsive	NA	0.1	0.15	0.17	0.33	0.33	0.35	0.35	0.31	0.26	0.31	0.33	0.38	0.38	0.41	NA	NA	NA	NA	NA	NA	NA	NA	NA	NA	NA	NA	NA	NA	NA	NA	NA	NA	NA	NA	NA	NA	NA	NA	NA
CBLA2796.3b	94	WT	2021-02-10	Male	C01086856	2021-04-30	2000000	16	Non Responsive	NA	0.08	0.12	0.18	0.2	0.25	0.32	0.26	0.21	0.21	0.24	0.28	0.28	0.3	0.32	NA	NA	NA	NA	NA	NA	NA	NA	NA	NA	NA	NA	NA	NA	NA	NA	NA	NA	NA	NA	NA	NA	NA	NA	NA
CBLA2796.3c	94	WT	2021-02-10	Male	C01086856	2021-04-30	2000000	16	Exhausted	NA	0.11	0.14	0.18	0.21	0.22	0.25	0.28	0.24	0.23	0.29	0.29	0.27	0.24	0.21	0.19	NA	0.09	NA	0.08	NA	NA	0.08	NA	0.06	NA	0	NA	0	NA	0	NA	0	NA	0	NA	0	NA	NA	NA
CBLA2796.3d	94	WT	2021-02-10	Male	C01086856	2021-04-30	2000000	16	Regressing	NA	0.11	0.12	0.17	0.22	0.26	0.3	0.3	0.33	0.26	0.28	0.28	0.25	0.24	0.22	0.21	NA	0.27	NA	0.33	NA	NA	0.39	NA	0.49	NA	0.65	NA	0.88	NA	1.08	NA	1.23	NA	NA	NA	NA	NA	NA	NA
CBLA2796.3e	94	WT	2021-02-10	Male	C01086856	2021-04-30	2000000	16	Exhausted	NA	0.06	0.08	0.11	0.14	0.19	0.26	0.16	0.13	0.16	0.2	0.13	0.16	0.1	0.08	0.08	NA	0.06	NA	0	NA	NA	0	NA	0	NA	0	NA	0	NA	0	NA	0	NA	0	NA	0	NA	NA	NA
FOXZ28.3a	27a	tm1:Hemi	2021-02-13	Male	C01087009	2021-04-30	2000000	16	Regressing	NA	0.06	0.1	0.21	0.29	0.24	0.25	0.28	0.23	0.18	0.12	0.11	0.08	0.08	0.05	0.05	NA	0	NA	0	NA	NA	0	NA	0	NA	0	NA	0	NA	0	NA	0	NA	0	NA	0	NA	0	NA
FOXZ28.3b	27a	tm1:Hemi	2021-02-13	Male	C01087009	2021-04-30	2000000	16	Regressing	NA	0.12	0.14	0.18	0.29	0.3	0.35	0.35	0.25	0.21	0.2	0.09	0.09	0.08	0.07	0.07	NA	0	NA	0	NA	NA	0	NA	0	NA	0	NA	0	NA	0	NA	0	NA	0	NA	0	NA	0	NA
CBLA2915.2a	60	WT	2021-02-17	Male	C01087062	2021-04-30	2000000	16	Regressing	NA	0.1	0.15	0.18	0.22	0.24	0.34	0.34	0.27	0.2	0.2	0.12	0.1	0.09	0.07	0.07	NA	0	NA	0	NA	NA	0	NA	0	NA	0	NA	0	NA	0	NA	0	NA	0	NA	0	NA	NA	NA
CBLA2915.2b	60	WT	2021-02-17	Male	C01087062	2021-04-30	2000000	16	Regressing	NA	0.08	0.13	0.21	0.27	0.29	0.34	0.34	0.29	0.25	0.21	0.17	0.12	0.09	0.08	0.07	NA	0.04	NA	0	NA	NA	0	NA	0	NA	0	NA	0	NA	0	NA	0	NA	0	NA	0	NA	NA	NA
CBLA2934.1a	68	WT	2021-02-15	Male	C01087062	2021-04-30	2000000	16	Non Responsive	NA	0.13	0.18	0.22	0.31	0.46	0.48	0.4	0.32	0.29	0.38	0.38	0.39	0.44	0.51	0.55	NA	0.74	NA	0.98	NA	NA	NA	NA	NA	NA	NA	NA	NA	NA	NA	NA	NA	NA	NA	NA	NA	NA	NA	NA
CBLA2934.1b	68	WT	2021-02-15	Male	C01087062	2021-04-30	2000000	16	Non Responsive	NA	0.14	0.15	0.19	0.2	0.27	0.3	0.26	0.24	0.3	0.31	0.31	0.32	0.35	0.41	NA	NA	NA	NA	NA	NA	NA	NA	NA	NA	NA	NA	NA	NA	NA	NA	NA	NA	NA	NA	NA	NA	NA	NA	NA
CBLA2831.3a	98	WT	2021-02-15	Male	C01087133	2021-04-30	2000000	16	Non Responsive	NA	0.1	0.16	0.21	0.38	0.39	0.43	0.45	0.46	0.35	0.29	0.26	0.32	0.34	0.36	NA	NA	NA	NA	NA	NA	NA	NA	NA	NA	NA	NA	NA	NA	NA	NA	NA	NA	NA	NA	NA	NA	NA	NA	NA
CBLA2831.3b	98	WT	2021-02-15	Male	C01087133	2021-04-30	2000000	16	Exhausted	NA	0.07	0.13	0.15	0.17	0.17	0.19	0.22	0.18	0.25	0.25	0.32	0.25	0.22	0.19	0.11	NA	0.1	NA	0.1	NA	NA	0	NA	0	NA	0	NA	0	NA	0	NA	0	NA	0	NA	0	NA	NA	NA
CBLA2831.3c	98	WT	2021-02-15	Male	C01087133	2021-04-30	2000000	16	Exhausted	NA	0.1	0.14	0.16	0.2	0.26	0.27	0.28	0.25	0.27	0.4	0.43	0.33	0.21	0.16	0.1	NA	0.08	NA	0.07	NA	NA	0	NA	0	NA	0	NA	0	NA	0	NA	0	NA	0	NA	0	NA	NA	NA
CBLA2831.3d	98	WT	2021-02-15	Male	C01087133	2021-04-30	2000000	16	Non Responsive	NA	0.1	0.14	0.2	0.26	0.26	0.31	0.33	0.34	0.34	0.31	0.31	0.33	0.33	0.36	0.36	NA	0.39	NA	0.45	NA	NA	0.5	NA	0.57	NA	0.69	NA	0.77	NA	1.13	NA	1.2	NA	NA	NA	NA	NA	NA	NA
CBLA2931.1a	66	WT	2021-02-15	Male	C01087133	2021-04-30	2000000	16	Non Responsive	NA	0.06	0.11	0.15	0.16	0.23	0.27	0.3	0.32	0.32	0.33	0.35	0.35	0.36	0.4	0.4	NA	0.4	NA	0.42	NA	NA	0.35	NA	0.38	NA	0.46	NA	0.56	NA	0.8	NA	0.92	NA	1.16	NA	NA	NA	NA	NA
CBLA2806.3a	95	WT	2021-02-15	Male	C01087139	2021-04-30	2000000	16	Regressing	NA	0.08	0.12	0.13	0.17	0.2	0.22	0.23	0.19	0.19	0.16	0.13	0.1	0.08	0.08	0	NA	0	NA	0	NA	NA	0	NA	0	NA	0	NA	0	NA	0	NA	0	NA	0	NA	0	NA	NA	NA
CBLA2806.3b	95	WT	2021-02-15	Male	C01087139	2021-04-30	2000000	16	Non Responsive	NA	0.11	0.13	0.21	0.32	0.38	0.38	0.39	0.4	0.34	0.26	0.36	0.36	0.38	0.4	NA	NA	NA	NA	NA	NA	NA	NA	NA	NA	NA	NA	NA	NA	NA	NA	NA	NA	NA	NA	NA	NA	NA	NA	NA
CBLA2806.3c	95	WT	2021-02-15	Male	C01087139	2021-04-30	2000000	16	Exhausted	NA	0.1	0.12	0.14	0.17	0.21	0.24	0.27	0.2	0.16	0.16	0.11	0.12	0.12	0.14	0.14	NA	0.06	NA	0.06	NA	NA	0.05	NA	0	NA	0	NA	0	NA	0	NA	0	NA	0	NA	0	NA	NA	NA
CBLA2918.2a	62	WT	2021-02-18	Male	C01087139	2021-04-30	2000000	16	Regressing	NA	0.12	0.14	0.19	0.27	0.32	0.36	0.38	0.39	0.32	0.26	0.24	0.16	0.13	0.13	NA	NA	NA	NA	NA	NA	NA	NA	NA	NA	NA	NA	NA	NA	NA	NA	NA	NA	NA	NA	NA	NA	NA	NA	NA
CBLA2918.2b	62	WT	2021-02-18	Male	C01087139	2021-04-30	2000000	16	Non Responsive	NA	0.08	0.13	0.17	0.21	0.25	0.3	0.32	0.27	0.27	0.31	0.34	0.3	0.35	0.39	0.39	NA	0.54	NA	0.69	NA	NA	1.03	NA	1.16	NA	NA	NA	NA	NA	NA	NA	NA	NA	NA	NA	NA	NA	NA	NA
FOXZ29.4a	26b	tm1:Hemi	2021-02-18	Male	C01087343	2021-04-30	2000000	16	Regressing	NA	0.02	0.13	0.17	0.24	0.25	0.3	0.34	0.37	0.32	0.27	0.27	0.24	0.23	0.23	NA	NA	NA	NA	NA	NA	NA	NA	NA	NA	NA	NA	NA	NA	NA	NA	NA	NA	NA	NA	NA	NA	NA	NA	NA
FOXZ29.4b	26b	tm1:Hemi	2021-02-18	Male	C01087343	2021-04-30	2000000	16	Exhausted	NA	0.06	0.12	0.19	0.21	0.25	0.29	0.24	0.25	0.26	0.27	0.3	0.31	0.29	0.29	0.35	NA	0.55	NA	0.71	NA	NA	0.86	NA	1.16	NA	NA	NA	NA	NA	NA	NA	NA	NA	NA	NA	NA	NA	NA	NA
FOXZ29.4d	26b	tm1:Hemi	2021-02-18	Male	C01087343	2021-04-30	2000000	16	Regressing	NA	0.08	0.11	0.13	0.27	0.27	0.23	0.23	0.19	0.19	0.16	0.1	0.1	0.07	0.05	0.05	NA	0	NA	0	NA	NA	0	NA	0	NA	0	NA	0	NA	0	NA	0	NA	0	NA	0	NA	0	NA
FOXZ29.4e	26b	tm1:Hemi	2021-02-18	Male	C01087343	2021-04-30	2000000	16	Regressing	NA	0.08	0.11	0.17	0.19	0.22	0.28	0.28	0.2	0.17	0.17	0.17	0.15	0.13	0.12	NA	NA	NA	NA	NA	NA	NA	NA	NA	NA	NA	NA	NA	NA	NA	NA	NA	NA	NA	NA	NA	NA	NA	NA	NA
FOXZ29.4f	26b	tm1:Hemi	2021-02-18	Male	C01087344	2021-04-30	2000000	16	Exhausted	NA	0.07	0.12	0.2	0.24	0.26	0.31	0.36	0.28	0.25	0.33	0.36	0.36	0.26	0.26	0.22	NA	0.35	NA	0.38	NA	NA	0.52	NA	0.64	NA	0.75	NA	0.97	NA	1.19	NA	NA	NA	NA	NA	NA	NA	NA	NA
FOXZ29.4g	26b	tm1:Hemi	2021-02-18	Male	C01087344	2021-04-30	2000000	16	Non Responsive	NA	0	0.13	0.22	0.25	0.25	0.28	0.32	0.33	0.27	0.31	0.33	0.34	0.34	0.38	0.42	NA	0.46	NA	0.6	NA	NA	0.81	NA	1.06	NA	NA	NA	NA	NA	NA	NA	NA	NA	NA	NA	NA	NA	NA	NA
FOXZ29.4h	26b	tm1:Hemi	2021-02-18	Male	C01087344	2021-04-30	2000000	16	Regressing	NA	0.06	0.15	0.21	0.3	0.3	0.31	0.31	0.24	0.23	0.18	0.1	0.1	0.08	0.08	0.08	NA	0.15	NA	0.24	NA	NA	0.4	NA	0.56	NA	0.68	NA	0.79	NA	1.04	NA	1.2	NA	NA	NA	NA	NA	NA	NA
FOXZ29.4i	26b	tm1:Hemi	2021-02-18	Male	C01087344	2021-04-30	2000000	16	Regressing	NA	0	0.09	0.16	0.23	0.3	0.32	0.34	0.26	0.29	0.23	0.19	0.18	0.18	0.18	0.2	NA	0.23	NA	0.31	NA	NA	0.43	NA	0.47	NA	0.65	NA	0.77	NA	1.1	NA	1.19	NA	NA	NA	NA	NA	NA	NA
FOXZ29.4j	26b	tm1:Hom	2021-02-18	Female	C01087345	2021-04-30	2000000	16	Non Responsive	NA	0.08	0.1	0.14	0.21	0.22	0.25	0.21	0.2	0.24	0.29	0.3	0.31	0.32	0.38	NA	NA	NA	NA	NA	NA	NA	NA	NA	NA	NA	NA	NA	NA	NA	NA	NA	NA	NA	NA	NA	NA	NA	NA	NA
FOXZ29.4k	26b	tm1:Hom	2021-02-18	Female	C01087345	2021-04-30	2000000	16	Non Responsive	NA	0.08	0.12	0.17	0.24	0.28	0.31	0.33	0.35	0.27	0.27	0.38	0.38	0.4	0.41	NA	NA	NA	NA	NA	NA	NA	NA	NA	NA	NA	NA	NA	NA	NA	NA	NA	NA	NA	NA	NA	NA	NA	NA	NA
CBLA2835.3a	42	WT	2021-02-26	Male	C01087561	2021-04-30	2000000	16	Exhausted	NA	0.1	0.12	0.14	0.2	0.2	0.21	0.21	0.17	0.19	0.21	0.22	0.16	0.14	0.11	0.11	NA	0.13	NA	0.23	NA	NA	0.32	NA	0.46	NA	0.61	NA	0.8	NA	1.11	NA	1.2	NA	NA	NA	NA	NA	NA	NA
CBLA2835.3b	42	WT	2021-02-26	Male	C01087561	2021-04-30	2000000	16	Non Responsive	NA	0.09	0.14	0.16	0.18	0.21	0.25	0.32	0.34	0.41	0.5	0.51	0.57	0.61	0.65	NA	NA	NA	NA	NA	NA	NA	NA	NA	NA	NA	NA	NA	NA	NA	NA	NA	NA	NA	NA	NA	NA	NA	NA	NA
CBLA2835.3c	42	WT	2021-02-26	Male	C01087561	2021-04-30	2000000	16	Exhausted	NA	0.08	0.12	0.14	0.21	0.21	0.24	0.24	0.24	0.25	0.31	0.28	0.23	0.22	0.22	0.28	NA	0.37	NA	0.49	NA	NA	0.71	NA	0.89	NA	1.19	NA	NA	NA	NA	NA	NA	NA	NA	NA	NA	NA	NA	NA
CBLA2835.3d	42	WT	2021-02-26	Male	C01087561	2021-04-30	2000000	16	Non Responsive	NA	0.09	0.16	0.18	0.26	0.32	0.35	0.41	0.31	0.31	0.38	0.41	0.42	0.44	0.47	NA	NA	NA	NA	NA	NA	NA	NA	NA	NA	NA	NA	NA	NA	NA	NA	NA	NA	NA	NA	NA	NA	NA	NA	NA
CBLA2835.3e	42	WT	2021-02-26	Male	C01087561	2021-04-30	2000000	16	Non Responsive	NA	0.14	0.17	0.23	0.32	0.37	0.39	0.44	0.48	0.48	0.5	0.5	0.51	0.54	0.55	NA	NA	NA	NA	NA	NA	NA	NA	NA	NA	NA	NA	NA	NA	NA	NA	NA	NA	NA	NA	NA	NA	NA	NA	NA
CBLA2824.3a	97	WT	2021-02-26	Male	C01087563	2021-04-30	2000000	16	Regressing	NA	0.09	0.12	0.19	0.29	0.3	0.34	0.27	0.18	0.12	0.1	0.08	0.07	0.06	0.06	0.1	NA	0.15	NA	0.3	NA	NA	0.59	NA	NA	NA	NA	NA	NA	NA	NA	NA	NA	NA	NA	NA	NA	NA	NA	NA
CBLA2824.3b	97	WT	2021-02-26	Male	C01087563	2021-04-30	2000000	16	Regressing	NA	0.06	0.09	0.19	0.21	0.23	0.19	0.06	0.05	0.02	0.02	0	0	0	0	0	NA	0	NA	0	NA	NA	0	NA	0	NA	0	NA	0	NA	0	NA	0	NA	0	NA	0	NA	NA	NA
CBLA2916.2a	61	WT	2021-02-23	Male	C01087563	2021-04-30	2000000	16	Regressing	NA	0.11	0.14	0.19	0.25	0.31	0.33	0.34	0.37	0.29	0.26	0.26	0.18	0.15	0.14	NA	NA	NA	NA	NA	NA	NA	NA	NA	NA	NA	NA	NA	NA	NA	NA	NA	NA	NA	NA	NA	NA	NA	NA	NA
CBLA2916.2b	61	WT	2021-02-23	Male	C01087563	2021-04-30	2000000	16	Exhausted	NA	0.09	0.12	0.15	0.19	0.24	0.28	0.31	0.24	0.21	0.18	0.09	0.1	0.13	0.13	0.13	NA	0.08	NA	0.09	NA	NA	0	NA	0	NA	0	NA	0	NA	0	NA	0	NA	0	NA	0	NA	NA	NA
CBLA2916.2c	61	WT	2021-02-23	Male	C01087563	2021-04-30	2000000	16	Regressing	NA	0.08	0.11	0.19	0.25	0.25	0.32	0.32	0.27	0.18	0.15	0.14	0.12	0.07	0	0	NA	0	NA	0	NA	NA	0	NA	0	NA	0	NA	0	NA	0	NA	0	NA	0	NA	0	NA	NA	NA
CBLA2840.2a	43	WT	2021-02-26	Male	C01087566	2021-04-30	2000000	16	Non Responsive	NA	0.04	0.08	0.2	0.27	0.32	0.35	0.35	0.4	0.43	0.44	0.44	0.47	0.48	0.48	NA	NA	NA	NA	NA	NA	NA	NA	NA	NA	NA	NA	NA	NA	NA	NA	NA	NA	NA	NA	NA	NA	NA	NA	NA
CBLA2840.2b	43	WT	2021-02-26	Male	C01087566	2021-04-30	2000000	16	Exhausted	NA	0.13	0.16	0.17	0.27	0.36	0.3	0.23	0.23	0.27	0.27	0.31	0.26	0.19	0.16	0.16	NA	0.27	NA	0.38	NA	NA	0.41	NA	0.52	NA	0.63	NA	0.9	NA	1.08	NA	1.21	NA	NA	NA	NA	NA	NA	NA
CBLA2840.2c	43	WT	2021-02-26	Male	C01087566	2021-04-30	2000000	16	Regressing	NA	0.09	0.12	0.18	0.22	0.28	0.33	0.33	0.28	0.24	0.15	0.13	0.13	0.11	0.11	0.16	NA	0.25	NA	0.25	NA	NA	0.27	NA	0.29	NA	0.33	NA	0.36	NA	0.55	NA	0.62	NA	0.75	NA	0.89	NA	NA	NA
CBLA2840.2d	43	WT	2021-02-26	Male	C01087566	2021-04-30	2000000	16	Regressing	NA	0.1	0.13	0.21	0.22	0.27	0.27	0.3	0.3	0.3	0.26	0.2	0.19	0.18	0.16	NA	NA	NA	NA	NA	NA	NA	NA	NA	NA	NA	NA	NA	NA	NA	NA	NA	NA	NA	NA	NA	NA	NA	NA	NA
CBLA2924.2c	64	WT	2021-02-23	Male	C01087566	2021-04-30	2000000	16	Exhausted	NA	0.08	0.12	0.26	0.2	0.24	0.19	0.16	0.15	0.2	0.26	0.26	0.21	0.12	0.11	0.11	NA	0.09	NA	0.09	NA	NA	0.07	NA	0.06	NA	0	NA	0	NA	0	NA	0	NA	0	NA	0	NA	NA	NA
CBLA2924.2a	64	WT	2021-02-23	Male	C01087572	2021-04-30	2000000	16	Exhausted	NA	0.11	0.15	0.18	0.25	0.3	0.34	0.27	0.24	0.27	0.32	0.32	0.27	0.26	0.22	0.21	NA	0.37	NA	0.43	NA	NA	0.81	NA	0.93	NA	NA	NA	NA	NA	NA	NA	NA	NA	NA	NA	NA	NA	NA	NA
CBLA2924.2b	64	WT	2021-02-23	Male	C01087572	2021-04-30	2000000	16	Regressing	NA	0.13	0.15	0.17	0.21	0.23	0.25	0.25	0.25	0.25	0.23	0.16	0.14	0.12	0.1	NA	NA	NA	NA	NA	NA	NA	NA	NA	NA	NA	NA	NA	NA	NA	NA	NA	NA	NA	NA	NA	NA	NA	NA	NA
CBLA2929.2a	65	WT	2021-02-22	Male	C01087572	2021-04-30	2000000	16	Non Responsive	NA	0.1	0.14	0.2	0.22	0.25	0.3	0.32	0.27	0.32	0.34	0.35	0.38	0.38	0.4	0.46	NA	0.62	NA	0.73	NA	NA	1.11	NA	1.19	NA	NA	NA	NA	NA	NA	NA	NA	NA	NA	NA	NA	NA	NA	NA
CBLA2929.2b	65	WT	2021-02-22	Male	C01087572	2021-04-30	2000000	16	Regressing	NA	0.12	0.13	0.19	0.32	0.37	0.44	0.35	0.22	0.19	0.15	0.14	0.08	0.06	0	NA	NA	NA	NA	NA	NA	NA	NA	NA	NA	NA	NA	NA	NA	NA	NA	NA	NA	NA	NA	NA	NA	NA	NA	NA
CBLA2929.2c	65	WT	2021-02-22	Male	C01087572	2021-04-30	2000000	16	Regressing	NA	0.1	0.13	0.18	0.21	0.27	0.28	0.31	0.24	0.24	0.24	0.24	0.18	0.14	0.14	0.11	NA	0.04	NA	0	NA	NA	0	NA	0	NA	0	NA	0	NA	0	NA	0	NA	0	NA	0	NA	NA	NA
CBLA2862.3a	46	WT	2021-03-03	Male	C01087869	2021-04-30	2000000	16	Regressing	NA	0.08	0.12	0.16	0.2	0.24	0.29	0.36	0.36	0.38	0.42	0.28	0.23	0.19	0.18	NA	NA	NA	NA	NA	NA	NA	NA	NA	NA	NA	NA	NA	NA	NA	NA	NA	NA	NA	NA	NA	NA	NA	NA	NA
CBLA2862.3b	46	WT	2021-03-03	Male	C01087869	2021-04-30	2000000	16	Non Responsive	NA	0.08	0.12	0.17	0.22	0.26	0.31	0.35	0.42	0.45	0.57	0.61	0.71	0.79	0.89	NA	NA	NA	NA	NA	NA	NA	NA	NA	NA	NA	NA	NA	NA	NA	NA	NA	NA	NA	NA	NA	NA	NA	NA	NA
CBLA2862.3c	46	WT	2021-03-03	Male	C01087869	2021-04-30	2000000	16	Regressing	NA	0.11	0.14	0.21	0.32	0.33	0.37	0.39	0.43	0.29	0.27	0.24	0.21	0.2	0.2	NA	NA	NA	NA	NA	NA	NA	NA	NA	NA	NA	NA	NA	NA	NA	NA	NA	NA	NA	NA	NA	NA	NA	NA	NA
CBLA2862.3d	46	WT	2021-03-03	Male	C01087869	2021-04-30	2000000	16	Exhausted	NA	0.1	0.12	0.17	0.28	0.28	0.31	0.38	0.41	0.35	0.29	0.23	0.27	0.27	0.29	NA	NA	NA	NA	NA	NA	NA	NA	NA	NA	NA	NA	NA	NA	NA	NA	NA	NA	NA	NA	NA	NA	NA	NA	NA
CBLA2901.2a	55	WT	2021-03-01	Male	C01087869	2021-04-30	2000000	16	Non Responsive	NA	0.1	0.15	0.26	0.31	0.33	0.46	0.48	0.58	0.49	0.54	0.59	0.61	0.64	0.93	0.95	NA	1.11	NA	1.17	NA	NA	NA	NA	NA	NA	NA	NA	NA	NA	NA	NA	NA	NA	NA	NA	NA	NA	NA	NA
CBLA2888.3a	54a	WT	2021-03-03	Male	C01087873	2021-04-30	2000000	16	Non Responsive	NA	0.11	0.13	0.17	0.21	0.22	0.27	0.34	0.33	0.28	0.33	0.39	0.4	0.41	0.41	0.45	NA	0.5	NA	0.72	NA	NA	0.98	NA	1.13	NA	NA	NA	NA	NA	NA	NA	NA	NA	NA	NA	NA	NA	NA	NA
CBLA2888.3b	54a	WT	2021-03-03	Male	C01087873	2021-04-30	2000000	16	Regressing	NA	0.1	0.11	0.17	0.2	0.2	0.24	0.25	0.27	0.29	0.34	0.26	0.23	0.21	0.16	NA	NA	NA	NA	NA	NA	NA	NA	NA	NA	NA	NA	NA	NA	NA	NA	NA	NA	NA	NA	NA	NA	NA	NA	NA
CBLA2888.3c	54a	WT	2021-03-03	Male	C01087873	2021-04-30	2000000	16	Non Responsive	NA	0.11	0.16	0.17	0.35	0.44	0.43	0.44	0.36	0.45	0.5	0.51	0.52	0.53	0.58	0.59	NA	0.81	NA	1.11	NA	NA	NA	NA	NA	NA	NA	NA	NA	NA	NA	NA	NA	NA	NA	NA	NA	NA	NA	NA
CBLA2888.3d	54a	WT	2021-03-03	Male	C01087873	2021-04-30	2000000	16	Exhausted	NA	0.1	0.16	0.24	0.25	0.33	0.36	0.41	0.32	0.25	0.33	0.38	0.26	0.26	0.26	0.35	NA	0.52	NA	0.6	NA	NA	0.93	NA	1.15	NA	NA	NA	NA	NA	NA	NA	NA	NA	NA	NA	NA	NA	NA	NA
CBLA2888.3e	54a	WT	2021-03-03	Male	C01087873	2021-04-30	2000000	16	Non Responsive	NA	0.08	0.15	0.21	0.34	0.34	0.37	0.41	0.46	0.46	0.59	0.66	0.74	0.78	0.93	NA	NA	NA	NA	NA	NA	NA	NA	NA	NA	NA	NA	NA	NA	NA	NA	NA	NA	NA	NA	NA	NA	NA	NA	NA
FOXZ30.3a	28b	tm1:Hemi	2021-03-08	Male	C01088252	2021-04-30	2000000	16	Regressing	NA	0.07	0.13	0.18	0.21	0.23	0.26	0.26	0.19	0.23	0.25	0.23	0.19	0.1	0.08	0.07	NA	0.06	NA	0	NA	NA	0	NA	0	NA	0	NA	0	NA	0	NA	0	NA	0	NA	0	NA	0	NA
FOXZ30.3b	28b	tm1:Hemi	2021-03-08	Male	C01088252	2021-04-30	2000000	16	Regressing	NA	0.05	0.1	0.18	0.25	0.26	0.27	0.29	0.21	0.26	0.26	0.23	0.12	0.1	0.08	0.05	NA	0.05	NA	0	NA	NA	0	NA	0	NA	0	NA	0	NA	0	NA	0	NA	0	NA	0	NA	0	NA
FOXZ30.3c	28b	tm1:Hemi	2021-03-08	Male	C01088252	2021-04-30	2000000	16	Regressing	NA	0.04	0.09	0.17	0.23	0.29	0.32	0.25	0.23	0.28	0.28	0.3	0.12	0.06	0	0	NA	0	NA	0	NA	NA	0	NA	0	NA	0	NA	0	NA	0	NA	0	NA	0	NA	0	NA	0	NA
FOXZ28.4e	27b	tm1:Hom	2021-03-08	Female	C01088253	2021-04-30	2000000	16	Non Responsive	NA	0.09	0.14	0.24	0.3	0.35	0.37	0.39	0.34	0.34	0.32	0.34	0.38	0.41	0.45	NA	NA	NA	NA	NA	NA	NA	NA	NA	NA	NA	NA	NA	NA	NA	NA	NA	NA	NA	NA	NA	NA	NA	NA	NA
FOXZ30.3d	28b	tm1:Hom	2021-03-08	Female	C01088253	2021-04-30	2000000	16	Regressing	NA	0.09	0.1	0.15	0.23	0.18	0.16	0.15	0.11	0.09	0.09	0.07	0.06	0.02	0	0	NA	0	NA	0	NA	NA	0	NA	0	NA	0	NA	0	NA	0	NA	0	NA	0	NA	0	NA	0	NA
FOXZ30.3e	28b	tm1:Hom	2021-03-08	Female	C01088253	2021-04-30	2000000	16	Non Responsive	NA	0.12	0.14	0.17	0.26	0.26	0.26	0.29	0.34	0.4	0.4	0.44	0.32	0.3	0.39	0.47	NA	0.57	NA	0.66	NA	NA	0.93	NA	1.06	NA	NA	NA	NA	NA	NA	NA	NA	NA	NA	NA	NA	NA	NA	NA
FOXZ30.3f	28b	tm1:Hom	2021-03-08	Female	C01088253	2021-04-30	2000000	16	Non Responsive	NA	0.09	0.14	0.22	0.28	0.33	0.34	0.37	0.31	0.3	0.24	0.3	0.39	0.41	0.41	NA	NA	NA	NA	NA	NA	NA	NA	NA	NA	NA	NA	NA	NA	NA	NA	NA	NA	NA	NA	NA	NA	NA	NA	NA
FOXZ30.3g	28b	tm1:Hom	2021-03-08	Female	C01088253	2021-04-30	2000000	16	Non Responsive	NA	0.09	0.17	0.18	0.29	0.29	0.31	0.33	0.37	0.37	0.38	0.39	0.41	0.41	0.45	NA	NA	NA	NA	NA	NA	NA	NA	NA	NA	NA	NA	NA	NA	NA	NA	NA	NA	NA	NA	NA	NA	NA	NA	NA
FOXZ28.4a	27b	tm1:Hemi	2021-03-08	Male	C01088256	2021-04-30	2000000	16	Regressing	NA	0.06	0.14	0.16	0.18	0.21	0.24	0.26	0.19	0.23	0.25	0.22	0.19	0.13	0.12	0.09	NA	0.07	NA	0.07	NA	NA	0.05	NA	0.05	NA	0.04	NA	0	NA	0	NA	0	NA	0	NA	0	NA	0	NA
FOXZ28.4b	27b	tm1:Hemi	2021-03-08	Male	C01088256	2021-04-30	2000000	16	Regressing	NA	0.09	0.16	0.21	0.31	0.32	0.33	0.27	0.23	0.23	0.27	0.21	0.17	0.12	0.11	0.09	NA	0.06	NA	0.05	NA	NA	0	NA	0	NA	0	NA	0	NA	0	NA	0	NA	0	NA	0	NA	0	NA
FOXZ28.4c	27b	tm1:Hemi	2021-03-08	Male	C01088256	2021-04-30	2000000	16	Non Responsive	NA	0.11	0.14	0.25	0.27	0.31	0.35	0.3	0.36	0.33	0.32	0.29	0.34	0.43	0.52	NA	NA	NA	NA	NA	NA	NA	NA	NA	NA	NA	NA	NA	NA	NA	NA	NA	NA	NA	NA	NA	NA	NA	NA	NA
FOXZ28.4d	27b	tm1:Hemi	2021-03-08	Male	C01088256	2021-04-30	2000000	16	Regressing	NA	0.06	0.13	0.2	0.23	0.29	0.43	0.46	0.53	0.6	0.6	0.45	0.38	0.29	0.23	0.23	NA	0.39	NA	0.5	NA	NA	0.76	NA	0.99	NA	NA	NA	NA	NA	NA	NA	NA	NA	NA	NA	NA	NA	NA	NA
FOXZ31.1a	79	tm1:Hemi	2021-03-15	Male	C01088348	2021-04-30	2000000	16	Non Responsive	NA	0.1	0.14	0.18	0.19	0.2	0.26	0.26	0.24	0.3	0.33	0.33	0.36	0.39	0.4	0.44	NA	0.45	NA	0.49	NA	NA	0.62	NA	0.69	NA	0.89	NA	1.17	NA	1.18	NA	NA	NA	NA	NA	NA	NA	NA	NA
FOXZ31.1b	79	tm1:Hemi	2021-03-15	Male	C01088348	2021-04-30	2000000	16	Non Responsive	NA	0.09	0.12	0.14	0.24	0.29	0.33	0.29	0.34	0.44	0.51	0.62	0.66	0.71	0.75	0.77	NA	0.88	NA	0.89	NA	NA	1.15	NA	NA	NA	NA	NA	NA	NA	NA	NA	NA	NA	NA	NA	NA	NA	NA	NA
FOXZ31.1c	79	tm1:Hemi	2021-03-15	Male	C01088348	2021-04-30	2000000	16	Regressing	NA	0.09	0.15	0.16	0.21	0.25	0.27	0.3	0.25	0.25	0.23	0.22	0.16	0.12	0.09	NA	NA	NA	NA	NA	NA	NA	NA	NA	NA	NA	NA	NA	NA	NA	NA	NA	NA	NA	NA	NA	NA	NA	NA	NA
FOXZ31.1d	79	tm1:Hemi	2021-03-15	Male	C01088348	2021-04-30	2000000	16	Non Responsive	NA	0.09	0.13	0.18	0.25	0.3	0.33	0.38	0.38	0.42	0.43	0.51	0.51	0.59	0.64	NA	NA	NA	NA	NA	NA	NA	NA	NA	NA	NA	NA	NA	NA	NA	NA	NA	NA	NA	NA	NA	NA	NA	NA	NA
FOXZ31.1e	79	tm1:Hemi	2021-03-15	Male	C01088348	2021-04-30	2000000	16	Non Responsive	NA	0.11	0.16	0.26	0.32	0.34	0.38	0.4	0.48	0.55	0.56	0.6	0.63	0.71	0.77	NA	NA	NA	NA	NA	NA	NA	NA	NA	NA	NA	NA	NA	NA	NA	NA	NA	NA	NA	NA	NA	NA	NA	NA	NA
FOXZ31.1f	79	tm1:Hom	2021-03-15	Female	C01088349	2021-04-30	2000000	16	Regressing	NA	0.1	0.14	0.17	0.19	0.19	0.23	0.24	0.19	0.13	0.11	0.11	0.09	0.06	0.04	0	NA	0	NA	0	NA	NA	0	NA	0	NA	0	NA	0	NA	0	NA	0	NA	0	NA	0	NA	0	NA
FOXZ31.1g	79	tm1:Hom	2021-03-15	Female	C01088349	2021-04-30	2000000	16	Non Responsive	NA	0.1	0.14	0.18	0.23	0.25	0.33	0.36	0.33	0.35	0.46	0.5	0.45	0.45	0.55	0.6	NA	0.82	NA	0.88	NA	NA	1.14	NA	NA	NA	NA	NA	NA	NA	NA	NA	NA	NA	NA	NA	NA	NA	NA	NA
FOXZ31.1h	79	tm1:Hom	2021-03-15	Female	C01088349	2021-04-30	2000000	16	Non Responsive	NA	0.09	0.2	0.32	0.4	0.43	0.46	0.53	0.4	0.49	0.51	0.55	0.55	0.61	0.64	NA	NA	NA	NA	NA	NA	NA	NA	NA	NA	NA	NA	NA	NA	NA	NA	NA	NA	NA	NA	NA	NA	NA	NA	NA
FOXZ33.1a	81	tm1:Hemi	2021-03-15	Male	C01088587	2021-04-30	2000000	16	Regressing	NA	0.1	0.12	0.17	0.17	0.18	0.18	0.14	0.12	0.12	0.09	0.08	0.07	0.03	0	0	NA	0	NA	0	NA	NA	0	NA	0	NA	0	NA	0	NA	0	NA	0	NA	0	NA	0	NA	0	NA
FOXZ33.1b	81	tm1:Hemi	2021-03-15	Male	C01088587	2021-04-30	2000000	16	Regressing	NA	0.06	0.1	0.21	0.24	0.24	0.2	0.21	0.17	0.15	0.13	0.08	0.06	0	0	0	NA	0	NA	0	NA	NA	0	NA	0	NA	0	NA	0	NA	0	NA	0	NA	0	NA	0	NA	0	NA
FOXZ33.1c	81	tm1:Hom	2021-03-15	Female	C01088588	2021-04-30	2000000	16	Non Responsive	NA	0.08	0.11	0.2	0.27	0.3	0.28	0.29	0.32	0.4	0.46	0.46	0.37	0.34	0.33	0.46	NA	0.66	NA	0.71	NA	NA	1.01	NA	1.07	NA	NA	NA	NA	NA	NA	NA	NA	NA	NA	NA	NA	NA	NA	NA
FOXZ33.1d	81	tm1:Hom	2021-03-15	Female	C01088588	2021-04-30	2000000	16	Regressing	NA	0.1	0.14	0.22	0.28	0.44	0.35	0.3	0.27	0.26	0.21	0.14	0.09	0.05	0	0	NA	0	NA	0	NA	NA	0	NA	0	NA	0	NA	0	NA	0	NA	0	NA	0	NA	0	NA	0	NA
FOXZ33.1e	81	tm1:Hom	2021-03-15	Female	C01088588	2021-04-30	2000000	16	Regressing	NA	0.06	0.15	0.23	0.28	0.33	0.34	0.27	0.24	0.19	0.16	0.16	0.15	0.13	0.11	0	NA	0	NA	0	NA	NA	0	NA	0	NA	0	NA	0	NA	0	NA	0	NA	0	NA	0	NA	0	NA
FOXZ34.1a	82	tm1:Hemi	2021-03-17	Male	C01088589	2021-04-30	2000000	16	Regressing	NA	0.11	0.21	0.23	0.32	0.32	0.4	0.4	0.47	0.55	0.47	0.46	0.36	0.27	0.26	NA	NA	NA	NA	NA	NA	NA	NA	NA	NA	NA	NA	NA	NA	NA	NA	NA	NA	NA	NA	NA	NA	NA	NA	NA
FOXZ34.1b	82	tm1:Hemi	2021-03-17	Male	C01088589	2021-04-30	2000000	16	Regressing	NA	0.08	0.1	0.14	0.16	0.17	0.18	0.18	0.16	0.24	0.24	0.15	0.09	0.08	0.05	0.05	NA	0	NA	0	NA	NA	0	NA	0	NA	0	NA	0	NA	0	NA	0	NA	0	NA	0	NA	0	NA
FOXZ34.1c	82	tm1:Hemi	2021-03-17	Male	C01088589	2021-04-30	2000000	16	Exhausted	NA	0.08	0.12	0.16	0.17	0.19	0.2	0.23	0.19	0.21	0.23	0.23	0.24	0.26	0.3	0.32	NA	0.4	NA	0.48	NA	NA	0.57	NA	0.63	NA	0.73	NA	0.82	NA	0.83	NA	0.95	NA	1.02	NA	1.12	NA	NA	NA
FOXZ34.1d	82	tm1:Hemi	2021-03-17	Male	C01088589	2021-04-30	2000000	16	Regressing	NA	0.08	0.11	0.15	0.19	0.23	0.28	0.28	0.3	0.27	0.27	0.18	0.18	0.15	0.13	NA	NA	NA	NA	NA	NA	NA	NA	NA	NA	NA	NA	NA	NA	NA	NA	NA	NA	NA	NA	NA	NA	NA	NA	NA
CBLA2884.2d	53	WT	2021-02-19	Male	C01089223	2021-04-30	2000000	16	Regressing	NA	0.08	0.12	0.15	0.18	0.19	0.29	0.3	0.26	0.24	0.21	0.17	0.17	0.13	0.08	NA	NA	NA	NA	NA	NA	NA	NA	NA	NA	NA	NA	NA	NA	NA	NA	NA	NA	NA	NA	NA	NA	NA	NA	NA
CBLA2884.2e	53	WT	2021-02-19	Male	C01089223	2021-04-30	2000000	16	Exhausted	NA	0.08	0.13	0.18	0.25	0.28	0.32	0.24	0.22	0.2	0.19	0.19	0.22	0.22	0.14	0.13	NA	0.12	NA	0.12	NA	NA	0.25	NA	0.27	NA	0.35	NA	0.47	NA	0.66	NA	0.81	NA	1.21	NA	NA	NA	NA	NA
CBLA2950.2e	74	WT	2021-05-10	Female	C01090702	2021-08-04	2000000	16	Regressing	NA	NA	NA	0.17	NA	0.26	NA	0.25	0.23	0.24	0.16	0.13	0.15	0.1	0.06	NA	NA	NA	NA	NA	NA	NA	NA	NA	NA	NA	NA	NA	NA	NA	NA	NA	NA	NA	NA	NA	NA	NA	NA	NA
CBLA2950.2f	74	WT	2021-05-10	Female	C01090702	2021-08-04	2000000	16	Regressing	NA	NA	NA	0.21	NA	0.22	NA	0.2	0.15	0.11	0.1	0.08	0.08	0.04	0.03	NA	NA	0	NA	0	NA	0	NA	NA	0	NA	0	0	NA	NA	0	NA	0	NA	NA	NA	0	NA	0	NA
CBLA2950.2g	74	WT	2021-05-10	Female	C01090702	2021-08-04	2000000	16	Regressing	NA	NA	NA	0.12	NA	0.21	NA	0.18	0.16	0.13	0.11	0.1	0.1	0.08	0.05	NA	NA	NA	NA	NA	NA	NA	NA	NA	NA	NA	NA	NA	NA	NA	NA	NA	NA	NA	NA	NA	NA	NA	NA	NA
CBLA2950.2h	74	WT	2021-05-10	Female	C01090702	2021-08-04	2000000	16	Non Responsive	NA	NA	NA	0.18	NA	0.25	NA	0.26	0.3	0.26	0.3	0.32	0.39	0.42	0.47	NA	NA	NA	NA	NA	NA	NA	NA	NA	NA	NA	NA	NA	NA	NA	NA	NA	NA	NA	NA	NA	NA	NA	NA	NA
CBLA2950.2i	74	WT	2021-05-10	Female	C01090702	2021-08-04	2000000	16	Regressing	NA	NA	NA	0.18	NA	0.26	NA	0.28	0.28	0.24	0.23	0.18	0.16	0.2	0.1	NA	NA	0.15	NA	0.19	NA	0.28	NA	NA	0.35	NA	0.47	0.64	NA	NA	NA	NA	NA	NA	NA	NA	NA	NA	NA	NA
CBLA2884.3f	53a	WT	2021-05-20	Female	C01090835	2021-08-04	2000000	16	Regressing	NA	NA	NA	0.19	NA	0.27	NA	0.28	0.28	0.26	0.21	0.08	0.03	0	0	NA	NA	0	NA	0	NA	0	NA	NA	0	NA	0	0	NA	NA	0	NA	0	NA	NA	NA	0	NA	0	NA
CBLA2884.3g	53a	WT	2021-05-20	Female	C01090835	2021-08-04	2000000	16	Exhausted	NA	NA	NA	0.18	NA	0.25	NA	0.25	0.25	0.23	0.16	0.23	0.23	0.25	0.29	NA	NA	0.36	NA	0.47	NA	0.64	NA	NA	0.75	NA	0.83	1.05	NA	NA	NA	NA	NA	NA	NA	NA	NA	NA	NA	NA
CBLA2884.3h	53a	WT	2021-05-20	Female	C01090835	2021-08-04	2000000	16	Regressing	NA	NA	NA	0.11	NA	0.22	NA	0.18	0.15	0.07	0.06	0.03	0.03	0	0	NA	NA	0	NA	0	NA	0	NA	NA	0	NA	0	0	NA	NA	0	NA	0	NA	NA	NA	0	NA	0	NA
CBLA2884.3i	53a	WT	2021-05-20	Female	C01090835	2021-08-04	2000000	16	Exhausted	NA	NA	NA	0.09	NA	0.18	NA	0.19	0.25	0.21	0.21	0.22	0.23	0.24	0.25	NA	NA	0.27	NA	0.39	NA	0.45	NA	NA	0.54	NA	0.73	0.93	NA	NA	NA	NA	NA	NA	NA	NA	NA	NA	NA	NA
CBLA2843.5b	44	WT	2021-05-20	Female	C01090840	2021-08-04	2000000	16	Regressing	NA	NA	NA	0	NA	0.14	NA	0.14	0.14	0.1	0.08	0.05	0	0	0	NA	NA	0	NA	0	NA	0	NA	NA	0	NA	0	0	NA	NA	0	NA	0	NA	NA	NA	0	NA	0	NA
CBLA2843.5c	44	WT	2021-05-20	Female	C01090840	2021-08-04	2000000	16	Exhausted	NA	NA	NA	0.15	NA	0.15	NA	0.15	0.2	0.25	0.2	0.19	0.24	0.24	0.27	NA	NA	0.29	NA	0.36	NA	0.37	NA	NA	0.52	NA	0.62	0.81	NA	NA	NA	NA	NA	NA	NA	NA	NA	NA	NA	NA
CBLA2843.5d	44	WT	2021-05-20	Female	C01090840	2021-08-04	2000000	16	Regressing	NA	NA	NA	0.13	NA	0.24	NA	0.25	0.25	0.2	0.19	0.13	0.12	0.08	0.06	NA	NA	NA	NA	NA	NA	NA	NA	NA	NA	NA	NA	NA	NA	NA	NA	NA	NA	NA	NA	NA	NA	NA	NA	NA
CBLA2857.3c	45	WT	2021-05-20	Female	C01090840	2021-08-04	2000000	16	Regressing	NA	NA	NA	0.1	NA	0.15	NA	0.19	0.14	0.11	0.09	0.06	0.06	0.03	0	NA	NA	0	NA	0	NA	0	NA	NA	0	NA	0	0	NA	NA	0	NA	0	NA	NA	NA	0	NA	0	NA
CBLA2857.3d	45	WT	2021-05-20	Female	C01090840	2021-08-04	2000000	16	Regressing	NA	NA	NA	0	NA	0.15	NA	0.18	0.12	0.11	0.1	0.1	0.09	0.08	0.07	NA	NA	NA	NA	NA	NA	NA	NA	NA	NA	NA	NA	NA	NA	NA	NA	NA	NA	NA	NA	NA	NA	NA	NA	NA
CBLA2876.4g	49	WT	2021-05-20	Female	C01090846	2021-08-04	2000000	16	Non Responsive	NA	NA	NA	0	NA	0.18	NA	0.22	0.3	0.24	0.29	0.29	0.29	0.32	0.38	NA	NA	NA	NA	NA	NA	NA	NA	NA	NA	NA	NA	NA	NA	NA	NA	NA	NA	NA	NA	NA	NA	NA	NA	NA
CBLA2876.4h	50	WT	2021-05-20	Female	C01090846	2021-08-04	2000000	16	Regressing	NA	NA	NA	0.15	NA	0.16	NA	0.19	0.23	0.19	0.17	0.1	0.09	0.08	0.06	NA	NA	NA	NA	NA	NA	NA	NA	NA	NA	NA	NA	NA	NA	NA	NA	NA	NA	NA	NA	NA	NA	NA	NA	NA
CBLA2876.4i	51	WT	2021-05-20	Female	C01090846	2021-08-04	2000000	16	Regressing	NA	NA	NA	0.14	NA	0.15	NA	0.18	0.22	0.13	0.13	0.09	0.07	0	0	NA	NA	0	NA	0	NA	0	NA	NA	0	NA	0	0	NA	NA	0	NA	0	NA	NA	NA	0	NA	0	NA
CBLA2946.3f	73	WT	2021-05-22	Female	C01090846	2021-08-04	2000000	16	Regressing	NA	NA	NA	0.1	NA	0.13	NA	0.19	0.21	0.14	0.13	0.08	0.05	0	0	NA	NA	NA	NA	NA	NA	NA	NA	NA	NA	NA	NA	NA	NA	NA	NA	NA	NA	NA	NA	NA	NA	NA	NA	NA
CBLA2932.5e	67	WT	2021-05-23	Female	C01090889	2021-08-04	2000000	16	Exhausted	NA	NA	NA	0.13	NA	0.17	NA	0.22	0.27	0.21	0.15	0.22	0.25	0.27	0.29	NA	NA	0.3	NA	0.34	NA	0.52	NA	NA	0.57	NA	0.74	0.91	NA	NA	NA	NA	NA	NA	NA	NA	NA	NA	NA	NA
CBLA2932.5f	67	WT	2021-05-23	Female	C01090889	2021-08-04	2000000	16	Non Responsive	NA	NA	NA	0.16	NA	0.23	NA	0.27	0.27	0.36	0.39	0.41	0.48	0.48	0.5	NA	NA	NA	NA	NA	NA	NA	NA	NA	NA	NA	NA	NA	NA	NA	NA	NA	NA	NA	NA	NA	NA	NA	NA	NA
CBLA2946.3g	73	WT	2021-05-22	Female	C01090889	2021-08-04	2000000	16	Regressing	NA	NA	NA	0.15	NA	0.16	NA	0.18	0.18	0.1	0.08	0.08	0.03	0	0	NA	NA	0	NA	0	NA	0	NA	NA	0	NA	0	0	NA	NA	0	NA	0	NA	NA	NA	0	NA	0	NA
CBLA2946.3h	73	WT	2021-05-22	Female	C01090889	2021-08-04	2000000	16	Regressing	NA	NA	NA	0.13	NA	0.19	NA	0.19	0.2	0.11	0.09	0.07	0.07	0.06	0	NA	NA	0	NA	0	NA	0	NA	NA	0	NA	0	0	NA	NA	0	NA	0	NA	NA	NA	0	NA	0	NA
CBLA2868.5b	47	WT	2021-05-22	Female	C01090899	2021-08-04	2000000	16	Regressing	NA	NA	NA	0.14	NA	0.15	NA	0.11	0.11	0.13	0.13	0.09	0.05	0.03	0	NA	NA	0	NA	0	NA	0	NA	NA	0	NA	0	0	NA	NA	0	NA	0	NA	NA	NA	0	NA	0	NA
CBLA2912.5b	58	WT	2021-05-22	Female	C01090899	2021-08-04	2000000	16	Non Responsive	NA	NA	NA	0.11	NA	0.19	NA	0.21	0.21	0.25	0.26	0.28	0.29	0.31	0.35	NA	NA	NA	NA	NA	NA	NA	NA	NA	NA	NA	NA	NA	NA	NA	NA	NA	NA	NA	NA	NA	NA	NA	NA	NA
CBLA2912.5c	58	WT	2021-05-22	Female	C01090899	2021-08-04	2000000	16	Regressing	NA	NA	NA	0.17	NA	0.17	NA	0.19	0.21	0.21	0.17	0.14	0.1	0.07	0.04	NA	NA	0	NA	0	NA	0	NA	NA	0	NA	0	0	NA	NA	0	NA	0	NA	NA	NA	0	NA	0	NA
CBLA2912.5d	58	WT	2021-05-22	Female	C01090899	2021-08-04	2000000	16	Exhausted	NA	NA	NA	0.11	NA	0.17	NA	0.14	0.12	0.15	0.18	0.19	0.19	0.16	0.12	NA	NA	NA	NA	NA	NA	NA	NA	NA	NA	NA	NA	NA	NA	NA	NA	NA	NA	NA	NA	NA	NA	NA	NA	NA
CBLA2912.5e	58	WT	2021-05-22	Female	C01090899	2021-08-04	2000000	16	Non Responsive	NA	NA	NA	0.16	NA	0.23	NA	0.26	0.28	0.34	0.35	0.39	0.44	0.45	0.47	NA	NA	NA	NA	NA	NA	NA	NA	NA	NA	NA	NA	NA	NA	NA	NA	NA	NA	NA	NA	NA	NA	NA	NA	NA
CBLA2868.5c	47	WT	2021-05-22	Female	C01090900	2021-08-04	2000000	16	Exhausted	NA	NA	NA	0.25	NA	0.34	NA	0.27	0.2	0.2	0.16	0.2	0.2	0.21	0.23	NA	NA	0.31	NA	0.35	NA	0.44	NA	NA	0.59	NA	0.73	0.94	NA	NA	NA	NA	NA	NA	NA	NA	NA	NA	NA	NA
CBLA2868.5d	47	WT	2021-05-22	Female	C01090900	2021-08-04	2000000	16	Regressing	NA	NA	NA	0.23	NA	0.24	NA	0.26	0.18	0.18	0.16	0.15	0.12	0.11	0.03	NA	NA	0	NA	0	NA	0	NA	NA	0	NA	0	0	NA	NA	0	NA	0	NA	NA	NA	0	NA	0	NA
CBLA2912.5f	58	WT	2021-05-22	Female	C01090900	2021-08-04	2000000	16	Non Responsive	NA	NA	NA	0.12	NA	0.16	NA	0.2	0.23	0.25	0.27	0.23	0.28	0.32	0.4	NA	NA	NA	NA	NA	NA	NA	NA	NA	NA	NA	NA	NA	NA	NA	NA	NA	NA	NA	NA	NA	NA	NA	NA	NA
CBLA2912.5g	58	WT	2021-05-22	Female	C01090900	2021-08-04	2000000	16	Regressing	NA	NA	NA	0.17	NA	0.21	NA	0.27	0.28	0.22	0.16	0.09	0.08	0.07	0.06	NA	NA	NA	NA	NA	NA	NA	NA	NA	NA	NA	NA	NA	NA	NA	NA	NA	NA	NA	NA	NA	NA	NA	NA	NA
CBLA2912.5h	58	WT	2021-05-22	Female	C01090900	2021-08-04	2000000	16	Regressing	NA	NA	NA	0.22	NA	0.24	NA	0.19	0.1	0.09	0.07	0.03	0.02	0	0	NA	NA	0	NA	0	NA	0	NA	NA	0	NA	0	0	NA	NA	0	NA	0	NA	NA	NA	0	NA	0	NA
FOXZ37.2a	84	tm1:Hemi	2021-05-25	Male	C01090941	2021-08-04	2000000	16	Regressing	NA	NA	NA	0.08	NA	0.15	NA	0.2	0.21	0.18	0.15	0.14	0.12	0.09	0.05	NA	NA	0	NA	0	NA	0	NA	NA	0	NA	0	0	NA	NA	0	NA	0	NA	NA	NA	NA	NA	NA	NA
FOXZ37.2b	84	tm1:Hemi	2021-05-25	Male	C01090941	2021-08-04	2000000	16	Regressing	NA	NA	NA	0	NA	0.11	NA	0.12	0.17	0.15	0.14	0.14	0.11	0.11	0.05	NA	NA	0	NA	0	NA	0	NA	NA	0	NA	0	0	NA	NA	0	NA	0	NA	NA	NA	NA	NA	NA	NA
FOXZ37.2c	84	tm1:Hemi	2021-05-25	Male	C01090941	2021-08-04	2000000	16	Exhausted	NA	NA	NA	0	NA	0.09	NA	0.12	0.15	0.12	0.1	0.08	0.11	0.11	0.08	NA	NA	0.05	NA	0.02	NA	0	NA	NA	0	NA	0	0	NA	NA	0	NA	0	NA	NA	NA	NA	NA	NA	NA
FOXZ38.2a	85	tm1:Hemi	2021-05-24	Male	C01090941	2021-08-04	2000000	16	Regressing	NA	NA	NA	0	NA	0.11	NA	0.11	0.08	0.05	0.03	0	0	0	0	NA	NA	0	NA	0	NA	0	NA	NA	0	NA	0	0	NA	NA	0	NA	0	NA	NA	NA	NA	NA	NA	NA
FOXZ37.2d	84	tm1:Hom	2021-05-25	Female	C01090942	2021-08-04	2000000	16	Exhausted	NA	NA	NA	0.23	NA	0.28	NA	0.31	0.35	0.31	0.28	0.31	0.31	0.31	0.31	NA	NA	0.17	NA	0.1	NA	0.09	NA	NA	0.07	NA	0.08	0.07	NA	NA	0.04	NA	0	NA	NA	NA	NA	NA	NA	NA
FOXZ37.2e	84	tm1:Hom	2021-05-25	Female	C01090942	2021-08-04	2000000	16	Regressing	NA	NA	NA	0.04	NA	0.2	NA	0.24	0.17	0.14	0.12	0.1	0.09	0.06	0.03	NA	NA	0	NA	0	NA	0	NA	NA	0	NA	0	0	NA	NA	0	NA	0	NA	NA	NA	NA	NA	NA	NA
FOXZ37.2f	84	tm1:Hom	2021-05-25	Female	C01090942	2021-08-04	2000000	16	Non Responsive	NA	NA	NA	0	NA	0.18	NA	0.23	0.25	0.2	0.19	0.28	0.3	0.31	0.35	NA	NA	NA	NA	NA	NA	NA	NA	NA	NA	NA	NA	NA	NA	NA	NA	NA	NA	NA	NA	NA	NA	NA	NA	NA
FOXZ37.2g	84	tm1:Hom	2021-05-25	Female	C01090942	2021-08-04	2000000	16	Regressing	NA	NA	NA	0.09	NA	0.2	NA	0.12	0.11	0.08	0.05	0.03	0.03	0	0	NA	NA	0	NA	0	NA	0	NA	NA	0	NA	0	0	NA	NA	0	NA	0	NA	NA	NA	NA	NA	NA	NA
FOXZ37.2h	84	tm1:Hom	2021-05-25	Female	C01090942	2021-08-04	2000000	16	Regressing	NA	NA	NA	0.14	NA	0.18	NA	0.2	0.2	0.13	0.07	0.06	0.05	0.02	0	NA	NA	0	NA	0	NA	0	NA	NA	0	NA	0	0	NA	NA	0	NA	0	NA	NA	NA	NA	NA	NA	NA
FOXZ32.3a	80	tm1:Hemi	2021-05-25	Male	C01090991	2021-08-04	2000000	16	Regressing	NA	NA	NA	0.11	NA	0.16	NA	0.23	0.27	0.21	0.16	0.14	0.09	0.09	0.08	NA	NA	NA	NA	NA	NA	NA	NA	NA	NA	NA	NA	NA	NA	NA	NA	NA	NA	NA	NA	NA	NA	NA	NA	NA
FOXZ32.3b	80	tm1:Hemi	2021-05-25	Male	C01090991	2021-08-04	2000000	16	Regressing	NA	NA	NA	0.1	NA	0.14	NA	0.2	0.2	0.12	0.14	0.16	0.1	0.09	0.08	NA	NA	0.04	NA	0.03	NA	0	NA	NA	0	NA	0	0	NA	NA	0	NA	0	NA	NA	NA	NA	NA	NA	NA
FOXZ32.3c	80	tm1:Hemi	2021-05-25	Male	C01090991	2021-08-04	2000000	16	Regressing	NA	NA	NA	0.13	NA	0.25	NA	0.26	0.29	0.25	0.17	0.11	0.08	0.05	0.05	NA	NA	0	NA	0	NA	0	NA	NA	0	NA	0	0	NA	NA	0	NA	0	NA	NA	NA	NA	NA	NA	NA
FOXZ32.3d	80	tm1:Hemi	2021-05-25	Male	C01090991	2021-08-04	2000000	16	Exhausted	NA	NA	NA	0.09	NA	0.13	NA	0.18	0.2	0.16	0.15	0.18	0.18	0.14	0.06	NA	NA	0.04	NA	0.03	NA	0	NA	NA	0	NA	0	0	NA	NA	0	NA	0	NA	NA	NA	NA	NA	NA	NA
FOXZ32.3e	80	tm1:Hom	2021-05-25	Female	C01090992	2021-08-04	2000000	16	Regressing	NA	NA	NA	0.17	NA	0.21	NA	0.24	0.26	0.23	0.19	0.17	0.16	0.13	0.12	NA	NA	NA	NA	0	NA	NA	NA	NA	NA	NA	0	0	NA	NA	NA	NA	NA	NA	NA	NA	NA	NA	NA	NA
FOXZ32.3f	80	tm1:Hom	2021-05-25	Female	C01090992	2021-08-04	2000000	16	Regressing	NA	NA	NA	0.04	NA	0.16	NA	0.21	0.19	0.17	0.13	0.09	0.05	0.04	0	NA	NA	0	NA	0	NA	0	NA	NA	0	NA	0	0	NA	NA	0	NA	0	NA	NA	NA	NA	NA	NA	NA
FOXZ32.3g	80	tm1:Hom	2021-05-25	Female	C01090992	2021-08-04	2000000	16	Regressing	NA	NA	NA	0.08	NA	0.11	NA	0.16	0.13	0.11	0.08	0.03	0.03	0	0	NA	NA	0	NA	0	NA	0	NA	NA	0	NA	0	0	NA	NA	0	NA	0	NA	NA	NA	NA	NA	NA	NA
FOXZ32.3h	80	tm1:Hom	2021-05-25	Female	C01090992	2021-08-04	2000000	16	Regressing	NA	NA	NA	0.07	NA	0.13	NA	0.07	0.06	0.03	0.03	0	0	0	0	NA	NA	0	NA	0.05	NA	0.09	NA	NA	0.21	NA	0.3	0.34	NA	NA	NA	NA	NA	NA	NA	NA	NA	NA	NA	NA
CBLA2939.4i	70	WT	2021-05-30	Female	C01091028	2021-08-04	2000000	16	Non Responsive	NA	NA	NA	0.12	NA	0.18	NA	0.23	0.25	0.29	0.29	0.35	0.35	0.41	0.42	NA	NA	NA	NA	NA	NA	NA	NA	NA	NA	NA	NA	NA	NA	NA	NA	NA	NA	NA	NA	NA	NA	NA	NA	NA
CBLA2939.4j	70	WT	2021-05-30	Female	C01091028	2021-08-04	2000000	16	Regressing	NA	NA	NA	0.13	NA	0.23	NA	0.24	0.25	0.21	0.18	0.1	0.03	0.03	0	NA	NA	0	NA	0	NA	0	NA	NA	0	NA	0	0	NA	NA	0	NA	0	NA	NA	NA	0	NA	0	NA
CBLA2943.3j	72	WT	2021-05-28	Female	C01091028	2021-08-04	2000000	16	Regressing	NA	NA	NA	0.24	NA	0.26	NA	0.28	0.28	0.28	0.22	0.18	0.07	0.07	0.05	NA	NA	NA	NA	NA	NA	NA	NA	NA	NA	NA	NA	NA	NA	NA	NA	NA	NA	NA	NA	NA	NA	NA	NA	NA
CBLA2943.3k	72	WT	2021-05-28	Female	C01091028	2021-08-04	2000000	16	Regressing	NA	NA	NA	0.17	NA	0.22	NA	0.23	0.27	0.23	0.12	0.1	0.1	0.04	0.04	NA	NA	0	NA	0	NA	0	NA	NA	0	NA	0	0	NA	NA	0	NA	0	NA	NA	NA	0	NA	0	NA
CBLA2943.3l	72	WT	2021-05-28	Female	C01091028	2021-08-04	2000000	16	Exhausted	NA	NA	NA	0.09	NA	0.14	NA	0.18	0.21	0.22	0.19	0.16	0.17	0.2	0.2	NA	NA	0.09	NA	0.24	NA	0.38	NA	NA	0.46	NA	0.62	0.83	NA	NA	NA	NA	NA	NA	NA	NA	NA	NA	NA	NA
CBLA2939.4d	70	WT	2021-05-30	Female	C01091048	2021-08-04	2000000	16	Exhausted	NA	NA	NA	0.17	NA	0.23	NA	0.24	0.29	0.18	0.18	0.18	0.25	0.26	0.27	NA	NA	0.33	NA	0.43	NA	0.54	NA	NA	0.86	NA	0.93	1.12	NA	NA	NA	NA	NA	NA	NA	NA	NA	NA	NA	NA
CBLA2939.4e	70	WT	2021-05-30	Female	C01091048	2021-08-04	2000000	16	Regressing	NA	NA	NA	0.06	NA	0.1	NA	0.17	0.22	0.23	0.19	0.19	0.15	0.17	0.11	NA	NA	0.08	NA	0.03	NA	0	NA	NA	0	NA	0	0	NA	NA	0	NA	0	NA	NA	NA	0	NA	0	NA
CBLA2939.4f	70	WT	2021-05-30	Female	C01091048	2021-08-04	2000000	16	Exhausted	NA	NA	NA	0	NA	0.09	NA	0.17	0.18	0.21	0.23	0.23	0.25	0.25	0.27	NA	NA	NA	NA	NA	NA	NA	NA	NA	NA	NA	NA	NA	NA	NA	NA	NA	NA	NA	NA	NA	NA	NA	NA	NA
CBLA2939.4g	70	WT	2021-05-30	Female	C01091048	2021-08-04	2000000	16	Exhausted	NA	NA	NA	0.08	NA	0.1	NA	0.12	0.17	0.15	0.13	0.16	0.16	0.22	0.19	NA	NA	0.07	NA	0.04	NA	0	NA	NA	0	NA	0	0	NA	NA	0	NA	0	NA	NA	NA	0	NA	0	NA
CBLA2939.4k	70	WT	2021-05-30	Female	C01091048	2021-08-04	2000000	16	Exhausted	NA	NA	NA	0.09	NA	0.14	NA	0.16	0.21	0.18	0.17	0.16	0.16	0.19	0.22	NA	NA	0.25	NA	0.33	NA	0.36	NA	NA	0.41	NA	0.61	0.74	NA	NA	NA	NA	NA	NA	NA	NA	NA	NA	NA	NA
FOXZ31.4a	79a	tm1:Hemi	2021-05-30	Male	C01091065	2021-08-04	2000000	16	Exhausted	NA	NA	NA	0	NA	0.12	NA	0.17	0.18	0.19	0.19	0.18	0.19	0.2	0.22	NA	NA	NA	NA	NA	NA	NA	NA	NA	NA	NA	NA	NA	NA	NA	NA	NA	NA	NA	NA	NA	NA	NA	NA	NA
FOXZ31.4b	79a	tm1:Hemi	2021-05-30	Male	C01091065	2021-08-04	2000000	16	Exhausted	NA	NA	NA	0.05	NA	0.13	NA	0.15	0.14	0.08	0.06	0.06	0.09	0.15	0.19	NA	NA	NA	NA	NA	NA	NA	NA	NA	NA	NA	NA	NA	NA	NA	NA	NA	NA	NA	NA	NA	NA	NA	NA	NA
FOXZ31.4c	79a	tm1:Hemi	2021-05-30	Male	C01091065	2021-08-04	2000000	16	Regressing	NA	NA	NA	0.09	NA	0.13	NA	0.16	0.19	0.15	0.12	0.1	0.07	0.06	0.05	NA	NA	0	NA	0	NA	0	NA	NA	0	NA	0	0	NA	NA	0	NA	0	NA	NA	NA	NA	NA	NA	NA
FOXZ31.4d	79a	tm1:Hemi	2021-05-30	Male	C01091065	2021-08-04	2000000	16	Regressing	NA	NA	NA	0.06	NA	0.23	NA	0.26	0.19	0.16	0.14	0.14	0.06	0.03	0.03	NA	NA	0	NA	0	NA	0	NA	NA	0	NA	0	0	NA	NA	0	NA	0	NA	NA	NA	NA	NA	NA	NA
CBLA2910.3e	57	WT	2021-06-03	Female	C01091118	2021-08-04	2000000	16	Non Responsive	NA	NA	NA	0.16	NA	0.25	NA	0.21	0.21	0.22	0.22	0.25	0.3	0.32	0.35	NA	NA	NA	NA	NA	NA	NA	NA	NA	NA	NA	NA	NA	NA	NA	NA	NA	NA	NA	NA	NA	NA	NA	NA	NA
CBLA2910.3f	57	WT	2021-06-03	Female	C01091118	2021-08-04	2000000	16	Exhausted	NA	NA	NA	0.18	NA	0.23	NA	0.25	0.25	0.21	0.19	0.22	0.24	0.24	0.25	NA	NA	0.29	NA	0.36	NA	0.49	NA	NA	0.72	NA	0.86	1.12	NA	NA	NA	NA	NA	NA	NA	NA	NA	NA	NA	NA
CBLA2910.3g	57	WT	2021-06-03	Female	C01091118	2021-08-04	2000000	16	Regressing	NA	NA	NA	0.07	NA	0.14	NA	0.16	0.14	0.12	0.11	0.08	0.08	0.07	0.05	NA	NA	NA	NA	NA	NA	NA	NA	NA	NA	NA	NA	NA	NA	NA	NA	NA	NA	NA	NA	NA	NA	NA	NA	NA
CBLA2910.3h	57	WT	2021-06-03	Female	C01091118	2021-08-04	2000000	16	Non Responsive	NA	NA	NA	0.18	NA	0.23	NA	0.21	0.22	0.26	0.3	0.25	0.29	0.32	0.34	NA	NA	NA	NA	NA	NA	NA	NA	NA	NA	NA	NA	NA	NA	NA	NA	NA	NA	NA	NA	NA	NA	NA	NA	NA
CBLA2878.6e	52	WT	2021-06-04	Female	C01091132	2021-08-04	2000000	16	Non Responsive	NA	NA	NA	0.11	NA	0.17	NA	0.23	0.23	0.25	0.28	0.28	0.25	0.3	0.32	NA	NA	0.23	NA	0.26	NA	0.31	NA	NA	0.55	NA	0.63	0.81	NA	NA	NA	NA	NA	NA	NA	NA	NA	NA	NA	NA
CBLA2878.6f	52	WT	2021-06-04	Female	C01091132	2021-08-04	2000000	16	Non Responsive	NA	NA	NA	0.21	NA	0.29	NA	0.33	0.34	0.38	0.38	0.42	0.45	0.47	0.49	NA	NA	NA	NA	NA	NA	NA	NA	NA	NA	NA	NA	NA	NA	NA	NA	NA	NA	NA	NA	NA	NA	NA	NA	NA
CBLA2878.6g	52	WT	2021-06-04	Female	C01091132	2021-08-04	2000000	16	Non Responsive	NA	NA	NA	0	NA	0.19	NA	0.23	0.26	0.22	0.24	0.26	0.27	0.31	0.33	NA	NA	NA	NA	NA	NA	NA	NA	NA	NA	NA	NA	NA	NA	NA	NA	NA	NA	NA	NA	NA	NA	NA	NA	NA
CBLA2878.6h	52	WT	2021-06-04	Female	C01091132	2021-08-04	2000000	16	Non Responsive	NA	NA	NA	0.1	NA	0.16	NA	0.22	0.26	0.32	0.34	0.36	0.37	0.39	0.41	NA	NA	NA	NA	NA	NA	NA	NA	NA	NA	NA	NA	NA	NA	NA	NA	NA	NA	NA	NA	NA	NA	NA	NA	NA
CBLA2878.6i	52	WT	2021-06-04	Female	C01091132	2021-08-04	2000000	16	Non Responsive	NA	NA	NA	0.12	NA	0.17	NA	0.25	0.26	0.29	0.31	0.36	0.37	0.41	0.32	NA	NA	0.26	NA	0.27	NA	0.28	NA	NA	0.45	NA	0.52	0.55	NA	NA	NA	NA	NA	NA	NA	NA	NA	NA	NA	NA
CBLA2904.6d	56	WT	2021-06-01	Female	C01091134	2021-08-04	2000000	16	Regressing	NA	NA	NA	0.2	NA	0.27	NA	0.27	0.28	0.21	0.17	0.15	0.12	0.1	0.07	NA	NA	NA	NA	NA	NA	NA	NA	NA	NA	NA	NA	NA	NA	NA	NA	NA	NA	NA	NA	NA	NA	NA	NA	NA
CBLA2914.5i	59	WT	2021-06-03	Female	C01091134	2021-08-04	2000000	16	Regressing	NA	NA	NA	0.09	NA	0.17	NA	0.22	0.23	0.16	0.14	0.12	0.11	0.09	0.08	NA	NA	NA	NA	NA	NA	NA	NA	NA	NA	NA	NA	NA	NA	NA	NA	NA	NA	NA	NA	NA	NA	NA	NA	NA
CBLA2914.5j	59	WT	2021-06-03	Female	C01091134	2021-08-04	2000000	16	Regressing	NA	NA	NA	0.03	NA	0.14	NA	0.19	0.21	0.21	0.22	0.14	0.09	0.05	0.03	NA	NA	0	NA	0	NA	0	NA	NA	0	NA	0	0	NA	NA	0	NA	0	NA	NA	NA	0	NA	0	NA
CBLA2914.5k	59	WT	2021-06-03	Female	C01091134	2021-08-04	2000000	16	Regressing	NA	NA	NA	0.19	NA	0.22	NA	0.24	0.25	0.2	0.17	0.1	0.06	0.03	0.03	NA	NA	0	NA	0	NA	0	NA	NA	0	NA	0	0	NA	NA	0	NA	0	NA	NA	NA	0	NA	0	NA
CBLA2915.5d	60a	WT	2021-06-05	Female	C01091135	2021-08-04	2000000	16	Exhausted	NA	NA	NA	0.12	NA	0.17	NA	0.16	0.16	0.14	0.17	0.2	0.22	0.25	0.26	NA	NA	0.4	NA	0.51	NA	0.53	NA	NA	0.61	NA	0.65	0.73	NA	NA	NA	NA	NA	NA	NA	NA	NA	NA	NA	NA
CBLA2915.5e	60a	WT	2021-06-05	Female	C01091135	2021-08-04	2000000	16	Regressing	NA	NA	NA	0.2	NA	0.2	NA	0.23	0.23	0.14	0.1	0.08	0.07	0.04	0	NA	NA	0	NA	0	NA	0	NA	NA	0	NA	0	0	NA	NA	0	NA	0	NA	NA	NA	0	NA	0	NA
CBLA2915.5f	60a	WT	2021-06-05	Female	C01091135	2021-08-04	2000000	16	Regressing	NA	NA	NA	0.14	NA	0.17	NA	0.19	0.12	0.13	0.16	0.13	0.08	0.03	0	NA	NA	0	NA	0	NA	0	NA	NA	0	NA	0	0	NA	NA	0	NA	0	NA	NA	NA	0	NA	0	NA
CBLA2915.5g	60a	WT	2021-06-05	Female	C01091135	2021-08-04	2000000	16	Exhausted	NA	NA	NA	0	NA	0.1	NA	0.17	0.2	0.15	0.15	0.13	0.17	0.19	0.21	NA	NA	0.22	NA	0.25	NA	0.37	NA	NA	0.51	NA	0.58	0.78	NA	NA	NA	NA	NA	NA	NA	NA	NA	NA	NA	NA
CBLA2915.5h	60a	WT	2021-06-05	Female	C01091135	2021-08-04	2000000	16	Regressing	NA	NA	NA	0	NA	0.1	NA	0.13	0.16	0.18	0.13	0.12	0.11	0.07	0.05	NA	NA	NA	NA	NA	NA	NA	NA	NA	NA	NA	NA	NA	NA	NA	NA	NA	NA	NA	NA	NA	NA	NA	NA	NA
CBLA2918.5f	62a	WT	2021-06-06	Female	C01091137	2021-08-04	2000000	16	Regressing	NA	NA	NA	0.06	NA	0.28	NA	0.23	0.18	0.13	0.09	0.06	0.03	0	0	NA	NA	0	NA	0	NA	0	NA	NA	0	NA	0	0	NA	NA	0	NA	0	NA	NA	NA	0	NA	0	NA
CBLA2918.5g	62a	WT	2021-06-06	Female	C01091137	2021-08-04	2000000	16	Non Responsive	NA	NA	NA	0.13	NA	0.27	NA	0.28	0.31	0.34	0.36	0.37	0.39	0.43	0.5	NA	NA	NA	NA	NA	NA	NA	NA	NA	NA	NA	NA	NA	NA	NA	NA	NA	NA	NA	NA	NA	NA	NA	NA	NA
CBLA2918.5h	62a	WT	2021-06-06	Female	C01091137	2021-08-04	2000000	16	Non Responsive	NA	NA	NA	0.07	NA	0.26	NA	0.28	0.29	0.26	0.26	0.27	0.31	0.36	0.4	NA	NA	NA	NA	NA	NA	NA	NA	NA	NA	NA	NA	NA	NA	NA	NA	NA	NA	NA	NA	NA	NA	NA	NA	NA
CBLA2918.5i	62a	WT	2021-06-06	Female	C01091137	2021-08-04	2000000	16	Regressing	NA	NA	NA	0	NA	0.18	NA	0.19	0.22	0.19	0.25	0.25	0.16	0.14	0.08	NA	NA	NA	NA	NA	NA	NA	NA	NA	NA	NA	NA	NA	NA	NA	NA	NA	NA	NA	NA	NA	NA	NA	NA	NA
CBLA2939.4h	70	WT	2021-05-30	Female	C01091137	2021-08-04	2000000	16	Regressing	NA	NA	NA	0.04	NA	0.22	NA	0.18	0.14	0.1	0.09	0.03	0	0	0	NA	NA	0	NA	0	NA	0	NA	NA	0	NA	0	0	NA	NA	0	NA	0	NA	NA	NA	0	NA	0	NA
CBLA2869.4c	48	WT	2021-05-21	Female	C01091139	2021-08-04	2000000	16	Non Responsive	NA	NA	NA	0.19	NA	0.21	NA	0.22	0.25	0.26	0.3	0.33	0.36	0.38	0.41	NA	NA	NA	NA	NA	NA	NA	NA	NA	NA	NA	NA	NA	NA	NA	NA	NA	NA	NA	NA	NA	NA	NA	NA	NA
CBLA2869.4d	48	WT	2021-05-21	Female	C01091139	2021-08-04	2000000	16	Exhausted	NA	NA	NA	0.15	NA	0.2	NA	0.26	0.26	0.22	0.21	0.24	0.27	0.28	0.3	NA	NA	NA	NA	NA	NA	NA	NA	NA	NA	NA	NA	NA	NA	NA	NA	NA	NA	NA	NA	NA	NA	NA	NA	NA
CBLA2919.4i	63	WT	2021-06-04	Female	C01091139	2021-08-04	2000000	16	Regressing	NA	NA	NA	0.25	NA	0.27	NA	0.27	0.27	0.24	0.29	0.17	0.16	0.09	0.05	NA	NA	NA	NA	NA	NA	NA	NA	NA	NA	NA	NA	NA	NA	NA	NA	NA	NA	NA	NA	NA	NA	NA	NA	NA
CBLA2919.4j	63	WT	2021-06-04	Female	C01091139	2021-08-04	2000000	16	Non Responsive	NA	NA	NA	0.14	NA	0.14	NA	0.2	0.33	0.33	0.34	0.37	0.26	0.33	0.36	NA	NA	NA	NA	NA	NA	NA	NA	NA	NA	NA	NA	NA	NA	NA	NA	NA	NA	NA	NA	NA	NA	NA	NA	NA
CBLA2919.4k	63	WT	2021-06-04	Female	C01091139	2021-08-04	2000000	16	Regressing	NA	NA	NA	0.09	NA	0.11	NA	0.16	0.17	0.13	0.11	0.09	0.08	0.06	0.05	NA	NA	NA	NA	NA	NA	NA	NA	NA	NA	NA	NA	NA	NA	NA	NA	NA	NA	NA	NA	NA	NA	NA	NA	NA
CBLA2951.3g	75	WT	2021-06-06	Female	C01091144	2021-08-04	2000000	16	Exhausted	NA	NA	NA	0.13	NA	0.19	NA	0.19	0.17	0.13	0.17	0.21	0.23	0.24	0.26	NA	NA	0.32	NA	0.32	NA	0.32	NA	NA	0.55	NA	0.67	0.76	NA	NA	NA	NA	NA	NA	NA	NA	NA	NA	NA	NA
CBLA2951.3h	75	WT	2021-06-06	Female	C01091144	2021-08-04	2000000	16	Regressing	NA	NA	NA	0.06	NA	0.16	NA	0.2	0.2	0.21	0.14	0.13	0.08	0.08	0.07	NA	NA	NA	NA	NA	NA	NA	NA	NA	NA	NA	NA	NA	NA	NA	NA	NA	NA	NA	NA	NA	NA	NA	NA	NA
CBLA2951.3i	75	WT	2021-06-06	Female	C01091144	2021-08-04	2000000	16	Regressing	NA	NA	NA	0.13	NA	0.25	NA	0.26	0.18	0.13	0.11	0.09	0.07	0.05	0.02	NA	NA	0	NA	0	NA	0	NA	NA	0	NA	0	0	NA	NA	0	NA	0	NA	NA	NA	0	NA	0	NA
FOXZ36.2a	83	tm1:Hemi	2021-06-05	Male	C01091154	2021-08-04	2000000	16	Regressing	NA	NA	NA	0.28	NA	0.37	NA	0.37	0.37	0.3	0.18	0.1	0.03	0.03	0	NA	NA	0	NA	0	NA	0	NA	NA	0	NA	0	0	NA	NA	0	NA	0	NA	NA	NA	NA	NA	NA	NA
FOXZ36.2b	83	tm1:Hemi	2021-06-05	Male	C01091154	2021-08-04	2000000	16	Exhausted	NA	NA	NA	0.19	NA	0.26	NA	0.31	0.32	0.35	0.31	0.36	0.32	0.27	0.25	NA	NA	0.48	NA	0.52	NA	0.6	NA	NA	0.81	NA	0.99	1.24	NA	NA	NA	NA	NA	NA	NA	NA	NA	NA	NA	NA
FOXZ36.2c	83	tm1:Hemi	2021-06-05	Male	C01091154	2021-08-04	2000000	16	Regressing	NA	NA	NA	0.08	NA	0.17	NA	0.23	0.24	0.18	0.14	0.13	0.12	0.1	0.1	NA	NA	0.08	NA	0.07	NA	0.05	NA	NA	0.02	NA	0	0	NA	NA	0	NA	0	NA	NA	NA	NA	NA	NA	NA
FOXZ36.2d	83	tm1:Hemi	2021-06-05	Male	C01091154	2021-08-04	2000000	16	Regressing	NA	NA	NA	0.14	NA	0.18	NA	0.22	0.19	0.16	0.15	0.16	0.16	0.1	0.1	NA	NA	NA	NA	0	NA	NA	NA	NA	NA	NA	0	0	NA	NA	NA	NA	NA	NA	NA	NA	NA	NA	NA	NA
FOXZ36.2e	83	tm1:Hemi	2021-06-05	Male	C01091155	2021-08-04	2000000	16	Exhausted	NA	NA	NA	0	NA	0.13	NA	0.17	0.19	0.14	0.12	0.11	0.09	0.07	0.13	NA	NA	NA	NA	NA	NA	NA	NA	NA	NA	NA	NA	NA	NA	NA	NA	NA	NA	NA	NA	NA	NA	NA	NA	NA
FOXZ36.2f	83	tm1:Hemi	2021-06-05	Male	C01091155	2021-08-04	2000000	16	Regressing	NA	NA	NA	0.07	NA	0.21	NA	0.26	0.21	0.19	0.11	0.08	0.07	0.05	0.1	NA	NA	0.07	NA	0.04	NA	0	NA	NA	0	NA	0	0	NA	NA	0	NA	0	NA	NA	NA	NA	NA	NA	NA
FOXZ36.2g	83	tm1:Hemi	2021-06-05	Male	C01091155	2021-08-04	2000000	16	Regressing	NA	NA	NA	0.04	NA	0.19	NA	0.23	0.24	0.25	0.18	0.16	0.12	0.1	0.07	NA	NA	NA	NA	0	NA	NA	NA	NA	NA	NA	0	0	NA	NA	NA	NA	NA	NA	NA	NA	NA	NA	NA	NA
FOXZ36.2h	83	tm1:Hemi	2021-06-05	Male	C01091155	2021-08-04	2000000	16	Non Responsive	NA	NA	NA	0	NA	0.12	NA	0.27	0.35	0.4	0.48	0.51	0.62	0.67	0.77	NA	NA	NA	NA	NA	NA	NA	NA	NA	NA	NA	NA	NA	NA	NA	NA	NA	NA	NA	NA	NA	NA	NA	NA	NA
CBLA2942.4e	71	WT	2021-06-15	Female	C01091311	2021-08-04	2000000	16	Non Responsive	NA	NA	NA	0.17	NA	0.22	NA	0.32	0.35	0.37	0.4	0.44	0.48	0.42	0.44	NA	NA	0.53	NA	0.78	NA	0.86	NA	NA	0.95	NA	1.08	1.17	NA	NA	NA	NA	NA	NA	NA	NA	NA	NA	NA	NA
CBLA2942.4f	71	WT	2021-06-15	Female	C01091311	2021-08-04	2000000	16	Exhausted	NA	NA	NA	0.13	NA	0.16	NA	0.2	0.2	0.21	0.22	0.22	0.26	0.2	0.16	NA	NA	0.24	NA	0.4	NA	0.45	NA	NA	0.66	NA	0.83	0.98	NA	NA	NA	NA	NA	NA	NA	NA	NA	NA	NA	NA
CBLA2942.4g	71	WT	2021-06-15	Female	C01091311	2021-08-04	2000000	16	Non Responsive	NA	NA	NA	0.22	NA	0.23	NA	0.28	0.28	0.24	0.27	0.3	0.31	0.33	0.35	NA	NA	NA	NA	NA	NA	NA	NA	NA	NA	NA	NA	NA	NA	NA	NA	NA	NA	NA	NA	NA	NA	NA	NA	NA
CBLA2942.4h	71	WT	2021-06-15	Female	C01091312	2021-08-04	2000000	16	Exhausted	NA	NA	NA	0.23	NA	0.23	NA	0.24	0.18	0.2	0.2	0.22	0.24	0.29	0.3	NA	NA	0.36	NA	0.45	NA	0.61	NA	NA	0.76	NA	0.93	1.14	NA	NA	NA	NA	NA	NA	NA	NA	NA	NA	NA	NA
CBLA2942.4i	71	WT	2021-06-15	Female	C01091312	2021-08-04	2000000	16	Exhausted	NA	NA	NA	0.2	NA	0.21	NA	0.25	0.27	0.15	0.14	0.18	0.15	0.14	0.15	NA	NA	NA	NA	NA	NA	NA	NA	NA	NA	NA	NA	NA	NA	NA	NA	NA	NA	NA	NA	NA	NA	NA	NA	NA
CBLA2942.4j	71	WT	2021-06-15	Female	C01091312	2021-08-04	2000000	16	Exhausted	NA	NA	NA	0	NA	0.19	NA	0.23	0.19	0.24	0.27	0.21	0.25	0.28	0.31	NA	NA	0.37	NA	0.42	NA	0.59	NA	NA	0.65	NA	0.75	0.98	NA	NA	NA	NA	NA	NA	NA	NA	NA	NA	NA	NA
FOXZ38.3b	85	tm1:Hemi	2021-06-15	Male	C01091364	2021-08-04	2000000	16	Regressing	NA	NA	NA	0.08	NA	0.2	NA	0.25	0.28	0.26	0.22	0.2	0.2	0.18	0.21	NA	NA	NA	NA	NA	NA	NA	NA	NA	NA	NA	NA	NA	NA	NA	NA	NA	NA	NA	NA	NA	NA	NA	NA	NA
FOXZ38.3c	85	tm1:Hemi	2021-06-15	Male	C01091364	2021-08-04	2000000	16	Non Responsive	NA	NA	NA	0	NA	0.25	NA	0.39	0.43	0.48	0.51	0.52	0.54	0.61	0.62	NA	NA	NA	NA	NA	NA	NA	NA	NA	NA	NA	NA	NA	NA	NA	NA	NA	NA	NA	NA	NA	NA	NA	NA	NA
CBLA2964.1e	76	WT	2021-06-17	Female	C01091369	2021-08-04	2000000	16	Non Responsive	NA	NA	NA	0.2	NA	0.33	NA	0.28	0.27	0.21	0.2	0.27	0.35	0.36	0.38	NA	NA	NA	NA	NA	NA	NA	NA	NA	NA	NA	NA	NA	NA	NA	NA	NA	NA	NA	NA	NA	NA	NA	NA	NA
CBLA2964.1f	76	WT	2021-06-17	Female	C01091369	2021-08-04	2000000	16	Regressing	NA	NA	NA	0	NA	0.17	NA	0.25	0.19	0.17	0.15	0.12	0.1	0.06	0.05	NA	NA	NA	NA	NA	NA	NA	NA	NA	NA	NA	NA	NA	NA	NA	NA	NA	NA	NA	NA	NA	NA	NA	NA	NA
CBLA2964.1g	76	WT	2021-06-17	Female	C01091369	2021-08-04	2000000	16	Non Responsive	NA	NA	NA	0.05	NA	0.09	NA	0.23	0.31	0.28	0.26	0.26	0.29	0.38	0.41	NA	NA	NA	NA	NA	NA	NA	NA	NA	NA	NA	NA	NA	NA	NA	NA	NA	NA	NA	NA	NA	NA	NA	NA	NA
CBLA2964.1h	76	WT	2021-06-17	Female	C01091370	2021-08-04	2000000	16	Non Responsive	NA	NA	NA	0.09	NA	0.17	NA	0.26	0.29	0.32	0.34	0.34	0.36	0.37	0.46	NA	NA	NA	NA	NA	NA	NA	NA	NA	NA	NA	NA	NA	NA	NA	NA	NA	NA	NA	NA	NA	NA	NA	NA	NA
CBLA2964.1i	76	WT	2021-06-17	Female	C01091370	2021-08-04	2000000	16	Regressing	NA	NA	NA	0.12	NA	0.11	NA	0.15	0.19	0.12	0.09	0.09	0.08	0.04	0	NA	NA	0	NA	0	NA	0	NA	NA	0	NA	0	0	NA	NA	0	NA	0	NA	NA	NA	0	NA	0	NA
CBLA2964.1j	76	WT	2021-06-17	Female	C01091370	2021-08-04	2000000	16	Exhausted	NA	NA	NA	0.15	NA	0.2	NA	0.22	0.15	0.12	0.1	0.08	0.08	0.08	0.1	NA	NA	NA	NA	NA	NA	NA	NA	NA	NA	NA	NA	NA	NA	NA	NA	NA	NA	NA	NA	NA	NA	NA	NA	NA
SKAB62.1d	94	Cas9:Hom | Foxx:Hom	2021-10-20	Female	C00265579	2022-02-11	1700000	16	Non Responsive	NA	0.15	NA	0.28	NA	0.34	0.37	0.42	0.42	0.31	0.37	0.39	0.34	NA	0.38	0.39	0.45	NA	NA	NA	NA	NA	NA	NA	NA	NA	NA	NA	NA	NA	NA	NA	NA	NA	NA	NA	NA	NA	NA	NA
SKAB62.1e	94	Cas9:Hom | Foxx:Hom	2021-10-20	Female	C00265579	2022-02-11	1700000	16	Non Responsive	NA	0.13	NA	0.36	NA	0.42	0.47	0.48	0.5	0.51	0.4	0.35	0.35	NA	0.28	0.26	0.22	NA	NA	NA	NA	NA	NA	NA	NA	NA	NA	NA	NA	NA	NA	NA	NA	NA	NA	NA	NA	NA	NA	NA
SKAB62.1f	94	Cas9:Hom | Foxx:Hom	2021-10-20	Female	C00265579	2022-02-11	1700000	16	Regressing	NA	0.17	NA	0.32	NA	0.39	0.43	0.47	0.49	0.56	0.43	0.29	0.13	NA	0.08	0.08	0	NA	NA	NA	NA	NA	NA	NA	NA	NA	NA	NA	NA	NA	NA	NA	NA	NA	NA	NA	NA	NA	NA	NA
SKAB62.1g	94	Cas9:Hom | Foxx:Hom	2021-10-20	Female	C00265579	2022-02-11	1700000	16	Exhausted	NA	0.12	NA	0.31	NA	0.4	0.47	0.47	0.37	0.31	0.27	0.32	0.32	NA	0.17	0.15	0.08	NA	NA	NA	NA	NA	NA	NA	NA	NA	NA	NA	NA	NA	NA	NA	NA	NA	NA	NA	NA	NA	NA	NA
SKAB62.1h	94	Cas9:Hom | Foxx:Hom	2021-10-20	Female	C00265579	2022-02-11	1700000	16	Exhausted	NA	0.1	NA	0.32	NA	0.45	0.4	0.31	0.26	0.24	0.3	0.26	0.24	NA	0.15	0.13	0.07	NA	NA	NA	NA	NA	NA	NA	NA	NA	NA	NA	NA	NA	NA	NA	NA	NA	NA	NA	NA	NA	NA	NA
SKAB62.1i	94	Cas9:Hom | Foxx:Hom	2021-10-20	Female	C00265579	2022-02-11	1700000	16	Non Responsive	NA	0.12	NA	0.31	NA	0.34	0.38	0.4	0.4	0.41	0.43	0.41	0.34	NA	0.42	0.38	0.5	NA	NA	NA	NA	NA	NA	NA	NA	NA	NA	NA	NA	NA	NA	NA	NA	NA	NA	NA	NA	NA	NA	NA
SKAB66.1a	87	Cas9:Hom | Foxx:Untested	2021-10-23	Male	C00266110	2022-02-11	1700000	16	Regressing	NA	0.14	NA	0.36	NA	0.48	0.39	0.3	0.27	0.23	0.21	0.17	0.16	NA	0.05	0	0	NA	NA	NA	NA	NA	NA	NA	NA	NA	NA	NA	NA	NA	NA	NA	NA	NA	NA	NA	NA	NA	NA	NA
SKAB66.1b	87	Cas9:Hom | Foxx:Untested	2021-10-23	Male	C00266110	2022-02-11	1700000	16	Regressing	NA	0.11	NA	0.23	NA	0.42	0.36	0.35	0.29	0.32	0.34	0.25	0.19	NA	0.11	0.09	0.09	NA	NA	NA	NA	NA	NA	NA	NA	NA	NA	NA	NA	NA	NA	NA	NA	NA	NA	NA	NA	NA	NA	NA
SKAB66.1c	87	Cas9:Hom | Foxx:Untested	2021-10-23	Male	C00266110	2022-02-11	1700000	16	Regressing	NA	0.14	NA	0.34	NA	0.38	0.41	0.35	0.26	0.3	0.32	0.28	0.18	NA	0.12	0.1	0.07	NA	NA	NA	NA	NA	NA	NA	NA	NA	NA	NA	NA	NA	NA	NA	NA	NA	NA	NA	NA	NA	NA	NA
SKAB66.1d	87	Cas9:Hom | Foxx:Untested	2021-10-23	Male	C00266110	2022-02-11	1700000	16	Regressing	NA	0.14	NA	0.29	NA	0.37	0.43	0.45	0.45	0.41	0.32	0.35	0.29	NA	0.19	0.19	0.2	NA	NA	NA	NA	NA	NA	NA	NA	NA	NA	NA	NA	NA	NA	NA	NA	NA	NA	NA	NA	NA	NA	NA
SKAB66.1e	87	Cas9:Hom | Foxx:Untested	2021-10-23	Male	C00266110	2022-02-11	1700000	16	Regressing	NA	0.17	NA	0.22	NA	0.32	0.37	0.37	0.26	0.32	0.32	0.22	0.18	NA	0.14	0.13	0.11	NA	NA	NA	NA	NA	NA	NA	NA	NA	NA	NA	NA	NA	NA	NA	NA	NA	NA	NA	NA	NA	NA	NA
SKAB64.2b	86	Cas9:Hom | Foxx:Hom	2021-11-14	Female	C00266111	2022-02-11	1700000	16	Regressing	NA	0.11	NA	0.33	NA	0.47	0.51	0.54	0.5	0.41	0.33	0.21	0.26	NA	0.23	0.19	0.16	NA	NA	NA	NA	NA	NA	NA	NA	NA	NA	NA	NA	NA	NA	NA	NA	NA	NA	NA	NA	NA	NA	NA
SKAB66.1f	87	Cas9:Hom | Foxx:Untested	2021-10-23	Female	C00266111	2022-02-11	1700000	16	Regressing	NA	0.11	NA	0.33	NA	0.47	0.41	0.34	0.28	0.23	0.25	0.25	0.18	NA	0.19	0.21	0.21	NA	NA	NA	NA	NA	NA	NA	NA	NA	NA	NA	NA	NA	NA	NA	NA	NA	NA	NA	NA	NA	NA	NA
SKAB66.1g	87	Cas9:Hom | Foxx:Untested	2021-10-23	Female	C00266111	2022-02-11	1700000	16	Exhausted	NA	0.14	NA	0.29	NA	0.46	0.41	0.32	0.26	0.23	0.25	0.21	0.17	NA	0.23	0.23	0.26	NA	NA	NA	NA	NA	NA	NA	NA	NA	NA	NA	NA	NA	NA	NA	NA	NA	NA	NA	NA	NA	NA	NA
SKAB66.1h	87	Cas9:Hom | Foxx:Untested	2021-10-23	Female	C00266111	2022-02-11	1700000	16	Exhausted	NA	0.1	NA	0.34	NA	0.38	0.31	0.27	0.23	0.19	0.19	0.14	0.14	NA	0.18	0.18	0.14	NA	NA	NA	NA	NA	NA	NA	NA	NA	NA	NA	NA	NA	NA	NA	NA	NA	NA	NA	NA	NA	NA	NA
SKAB66.1i	87	Cas9:Hom | Foxx:Untested	2021-10-23	Female	C00266111	2022-02-11	1700000	16	Regressing	NA	0.12	NA	0.38	NA	0.55	0.56	0.45	0.37	0.34	0.33	0.26	0.22	NA	0.15	0.13	0.12	NA	NA	NA	NA	NA	NA	NA	NA	NA	NA	NA	NA	NA	NA	NA	NA	NA	NA	NA	NA	NA	NA	NA
SKAB61.1a	95	Cas9:Hom | Foxx:Hemi	2021-10-25	Male	C00266357	2022-02-11	1700000	16	Regressing	NA	0.15	NA	0.39	NA	0.59	0.65	0.57	0.41	0.28	0.24	0.29	0.23	NA	0.09	0.08	0	NA	NA	NA	NA	NA	NA	NA	NA	NA	NA	NA	NA	NA	NA	NA	NA	NA	NA	NA	NA	NA	NA	NA
SKAB61.1b	95	Cas9:Hom | Foxx:Hemi	2021-10-25	Male	C00266357	2022-02-11	1700000	16	Exhausted	NA	0.14	NA	0.29	NA	0.45	0.38	0.32	0.25	0.32	0.32	0.33	0.34	NA	0.18	0.16	0.09	NA	NA	NA	NA	NA	NA	NA	NA	NA	NA	NA	NA	NA	NA	NA	NA	NA	NA	NA	NA	NA	NA	NA
SKAB61.1c	95	Cas9:Hom | Foxx:Hemi	2021-10-25	Male	C00266357	2022-02-11	1700000	16	Regressing	NA	0.12	NA	0.38	NA	0.48	0.41	0.35	0.29	0.26	0.2	0.11	0.11	NA	0	0	0	NA	NA	NA	NA	NA	NA	NA	NA	NA	NA	NA	NA	NA	NA	NA	NA	NA	NA	NA	NA	NA	NA	NA
SKAB59.1c	96	Cas9:Hom | Foxx:Hemi	2021-10-27	Male	C00266923	2022-02-11	1700000	16	Exhausted	NA	0.14	NA	0.26	NA	0.39	0.33	0.31	0.27	0.24	0.29	0.31	0.18	NA	0.15	0.13	0.1	NA	NA	NA	NA	NA	NA	NA	NA	NA	NA	NA	NA	NA	NA	NA	NA	NA	NA	NA	NA	NA	NA	NA
SKAC40.1a	93	Foxx:Hemi	2021-10-29	Male	C00267452	2022-02-11	1700000	16	Regressing	NA	0.14	NA	0.3	NA	0.36	0.39	0.41	0.41	0.24	0.22	0.15	0.13	NA	0.08	0.08	0	NA	NA	NA	NA	NA	NA	NA	NA	NA	NA	NA	NA	NA	NA	NA	NA	NA	NA	NA	NA	NA	NA	NA
SKAC40.1b	93	Foxx:Hemi	2021-10-29	Male	C00267452	2022-02-11	1700000	16	Exhausted	NA	0.13	NA	0.43	NA	0.53	0.39	0.35	0.4	0.36	0.43	0.44	0.31	NA	0.2	0.18	0.2	NA	NA	NA	NA	NA	NA	NA	NA	NA	NA	NA	NA	NA	NA	NA	NA	NA	NA	NA	NA	NA	NA	NA
SKAC40.1c	93	Foxx:Hemi	2021-10-29	Male	C00267452	2022-02-11	1700000	16	Exhausted	NA	0.08	NA	0.33	NA	0.36	0.37	0.38	0.43	0.35	0.3	0.3	0.22	NA	0.28	0.28	0.3	NA	NA	NA	NA	NA	NA	NA	NA	NA	NA	NA	NA	NA	NA	NA	NA	NA	NA	NA	NA	NA	NA	NA
SKAC40.1d	93	Foxx:Hemi	2021-10-29	Male	C00267452	2022-02-11	1700000	16	Non Responsive	NA	0.08	NA	0.11	NA	0.25	0.36	0.31	0.44	0.41	0.47	0.49	0.4	NA	0.46	0.48	0.51	NA	NA	NA	NA	NA	NA	NA	NA	NA	NA	NA	NA	NA	NA	NA	NA	NA	NA	NA	NA	NA	NA	NA
SKAC41.1a	91	Foxx:Hemi	2021-11-15	Male	C00270431	2022-02-11	1700000	16	Non Responsive	NA	0.12	NA	0.29	NA	0.41	0.42	0.45	0.47	0.43	0.46	0.46	0.33	NA	0.3	0.34	0.42	NA	NA	NA	NA	NA	NA	NA	NA	NA	NA	NA	NA	NA	NA	NA	NA	NA	NA	NA	NA	NA	NA	NA
SKAC41.1b	91	Foxx:Hemi	2021-11-15	Male	C00270431	2022-02-11	1700000	16	Regressing	NA	0.1	NA	0.27	NA	0.53	0.6	0.6	0.47	0.36	0.35	0.27	0.23	NA	0.18	0.21	0.24	NA	NA	NA	NA	NA	NA	NA	NA	NA	NA	NA	NA	NA	NA	NA	NA	NA	NA	NA	NA	NA	NA	NA
SKAC41.1c	91	Foxx:Hemi	2021-11-15	Male	C00270431	2022-02-11	1700000	16	Regressing	NA	0.11	NA	0.3	NA	0.39	0.43	0.45	0.33	0.35	0.38	0.3	0.22	NA	0.18	0.15	0.14	NA	NA	NA	NA	NA	NA	NA	NA	NA	NA	NA	NA	NA	NA	NA	NA	NA	NA	NA	NA	NA	NA	NA
SKAC41.1d	91	Foxx:Hemi	2021-11-15	Male	C00270431	2022-02-11	1700000	16	Exhausted	NA	0.12	NA	0.25	NA	0.35	0.38	0.4	0.4	0.36	0.3	0.27	0.27	NA	0.31	0.31	0.24	NA	NA	NA	NA	NA	NA	NA	NA	NA	NA	NA	NA	NA	NA	NA	NA	NA	NA	NA	NA	NA	NA	NA
SKAC41.1e	91	tm1:Hom	2021-11-15	Female	C00270432	2022-02-11	1700000	16	Exhausted	NA	0.12	NA	0.39	NA	0.42	0.31	0.28	0.24	0.38	0.41	0.3	0.18	NA	0.08	0.06	0	NA	NA	NA	NA	NA	NA	NA	NA	NA	NA	NA	NA	NA	NA	NA	NA	NA	NA	NA	NA	NA	NA	NA
SKAC41.1f	91	tm1:Hom	2021-11-15	Female	C00270432	2022-02-11	1700000	16	Regressing	NA	0.11	NA	0.3	NA	0.48	0.53	0.46	0.41	0.43	0.43	0.34	0.3	NA	0.12	0.09	0	NA	NA	NA	NA	NA	NA	NA	NA	NA	NA	NA	NA	NA	NA	NA	NA	NA	NA	NA	NA	NA	NA	NA
SKAC43.2d	97	tm1:Hom	2021-11-17	Female	C00270432	2022-02-11	1700000	16	Non Responsive	NA	0.13	NA	0.28	NA	0.33	0.27	0.27	0.32	0.35	0.4	0.41	0.43	NA	0.6	0.63	0.68	NA	NA	NA	NA	NA	NA	NA	NA	NA	NA	NA	NA	NA	NA	NA	NA	NA	NA	NA	NA	NA	NA	NA
SKAC43.2e	97	tm1:Hom	2021-11-17	Female	C00270432	2022-02-11	1700000	16	Exhausted	NA	0.15	NA	0.35	NA	0.44	0.38	0.37	0.32	0.37	0.38	0.4	0.27	NA	0.15	0.14	0.11	NA	NA	NA	NA	NA	NA	NA	NA	NA	NA	NA	NA	NA	NA	NA	NA	NA	NA	NA	NA	NA	NA	NA
SKAK9.2e	88a	SPH_E12:WT | Tg(Cd4-cre):Het | Foxx:Hom	2021-11-22	Female	C00270432	2022-02-11	1700000	16	Non Responsive	NA	0.13	NA	0.3	NA	0.43	0.53	0.53	0.55	0.55	0.58	0.63	0.63	NA	0.76	0.8	0.83	NA	NA	NA	NA	NA	NA	NA	NA	NA	NA	NA	NA	NA	NA	NA	NA	NA	NA	NA	NA	NA	NA	NA
SKAC44.2a	89	Foxx:Hemi	2021-11-21	Male	C00271869	2022-02-11	1700000	16	Regressing	NA	0.14	NA	0.18	NA	0.29	0.28	0.23	0.22	0.19	0.19	0.17	0.15	NA	0.1	0.07	0.07	NA	NA	NA	NA	NA	NA	NA	NA	NA	NA	NA	NA	NA	NA	NA	NA	NA	NA	NA	NA	NA	NA	NA
SKAC44.2b	89	Foxx:Hemi	2021-11-21	Male	C00271869	2022-02-11	1700000	16	Non Responsive	NA	0.1	NA	0.31	NA	0.36	0.43	0.51	0.53	0.57	0.6	0.64	0.68	NA	0.82	0.83	0.86	NA	NA	NA	NA	NA	NA	NA	NA	NA	NA	NA	NA	NA	NA	NA	NA	NA	NA	NA	NA	NA	NA	NA
SKAC44.2d	90	Foxx:Hemi	2021-11-21	Male	C00271869	2022-02-11	1700000	16	Non Responsive	NA	0.12	NA	0.29	NA	0.39	0.42	0.47	0.4	0.4	0.45	0.46	0.49	NA	0.55	0.58	0.67	NA	NA	NA	NA	NA	NA	NA	NA	NA	NA	NA	NA	NA	NA	NA	NA	NA	NA	NA	NA	NA	NA	NA
SKAC44.2e	90	Foxx:Hemi	2021-11-21	Male	C00271869	2022-02-11	1700000	16	Non Responsive	NA	0.13	NA	0.35	NA	0.46	0.36	0.36	0.31	0.28	0.31	0.37	0.43	NA	0.55	0.58	0.67	NA	NA	NA	NA	NA	NA	NA	NA	NA	NA	NA	NA	NA	NA	NA	NA	NA	NA	NA	NA	NA	NA	NA
SKAC44.2f	90	Foxx:Hom	2021-11-21	Female	C00271870	2022-02-11	1700000	16	Regressing	NA	0.14	NA	0.16	NA	0.24	0.25	0.29	0.32	0.33	0.2	0.17	0.16	NA	0.1	0.1	0.08	NA	NA	NA	NA	NA	NA	NA	NA	NA	NA	NA	NA	NA	NA	NA	NA	NA	NA	NA	NA	NA	NA	NA
SKAC44.2g	90	Foxx:Hom	2021-11-21	Female	C00271870	2022-02-11	1700000	16	Exhausted	NA	0.1	NA	0.23	NA	0.29	0.32	0.34	0.37	0.23	0.27	0.34	0.34	NA	0.29	0.32	0.43	NA	NA	NA	NA	NA	NA	NA	NA	NA	NA	NA	NA	NA	NA	NA	NA	NA	NA	NA	NA	NA	NA	NA
SKAC44.2h	90	Foxx:Hom	2021-11-21	Female	C00271870	2022-02-11	1700000	16	Exhausted	NA	0.13	NA	0.22	NA	0.27	0.19	0.17	0.15	0.24	0.24	0.27	0.27	NA	0.13	0.1	0	NA	NA	NA	NA	NA	NA	NA	NA	NA	NA	NA	NA	NA	NA	NA	NA	NA	NA	NA	NA	NA	NA	NA
SKAC44.2i	90	Foxx:Hom	2021-11-21	Female	C00271870	2022-02-11	1700000	16	Exhausted	NA	0.13	NA	0.29	NA	0.35	0.46	0.47	0.41	0.33	0.29	0.28	0.22	NA	0.28	0.29	0.31	NA	NA	NA	NA	NA	NA	NA	NA	NA	NA	NA	NA	NA	NA	NA	NA	NA	NA	NA	NA	NA	NA	NA
SKAK9.2a	88a	SPH_E12:WT | Tg(Cd4-cre):Het | Foxx:Hemi	2021-11-22	Male	C00271896	2022-02-11	1700000	16	Non Responsive	NA	0.11	NA	0.34	NA	0.47	0.47	0.55	0.55	0.61	0.8	0.86	0.89	NA	1.02	1.07	1.14	NA	NA	NA	NA	NA	NA	NA	NA	NA	NA	NA	NA	NA	NA	NA	NA	NA	NA	NA	NA	NA	NA	NA
SKAK9.2b	88a	SPH_E12:WT | Tg(Cd4-cre):WT | Foxx:Hemi	2021-11-22	Male	C00271896	2022-02-11	1700000	16	Non Responsive	NA	0.11	NA	0.33	NA	0.54	0.47	0.42	0.47	0.48	0.5	0.51	0.42	NA	0.29	0.27	0.21	NA	NA	NA	NA	NA	NA	NA	NA	NA	NA	NA	NA	NA	NA	NA	NA	NA	NA	NA	NA	NA	NA	NA
SKAK7.1a	98	SPH_E12:WT | Tg(Cd4-cre):Het | Foxx:Hom	2021-10-27	Female	C00282591	2022-02-11	1700000	16	Non Responsive	NA	0.18	NA	0.39	NA	0.46	0.38	0.32	0.36	0.4	0.42	0.42	0.33	NA	0.12	0.1	0.09	NA	NA	NA	NA	NA	NA	NA	NA	NA	NA	NA	NA	NA	NA	NA	NA	NA	NA	NA	NA	NA	NA	NA
SKAK7.1b	98	SPH_E12:WT | Tg(Cd4-cre):WT | Foxx:Hom	2021-10-27	Female	C00282591	2022-02-11	1700000	16	Regressing	NA	0.09	NA	0.32	NA	0.39	0.48	0.4	0.33	0.3	0.28	0.26	0.21	NA	0.14	0.1	0.1	NA	NA	NA	NA	NA	NA	NA	NA	NA	NA	NA	NA	NA	NA	NA	NA	NA	NA	NA	NA	NA	NA	NA
SKAK8.1g	92	SPH_E12:WT | Tg(Cd4-cre):Het | Foxx:Hom	2021-10-25	Female	C00282591	2022-02-11	1700000	16	Exhausted	NA	0.1	NA	0.24	NA	0.26	0.21	0.24	0.21	0.19	0.24	0.25	0.26	NA	0.14	0.15	0.17	NA	NA	NA	NA	NA	NA	NA	NA	NA	NA	NA	NA	NA	NA	NA	NA	NA	NA	NA	NA	NA	NA	NA
SKAK8.1i	92	SPH_E12:WT | Tg(Cd4-cre):WT | Foxx:Hom	2021-10-25	Female	C00282591	2022-02-11	1700000	16	Regressing	NA	0.15	NA	0.35	NA	0.38	0.31	0.25	0.21	0.18	0.15	0.14	0.09	NA	0.08	0.06	0	NA	NA	NA	NA	NA	NA	NA	NA	NA	NA	NA	NA	NA	NA	NA	NA	NA	NA	NA	NA	NA	NA	NA
SKAK9.1b	88	SPH_E12:WT | Tg(Cd4-cre):WT | Foxx:Hemi	2021-10-25	Male	C00282593	2022-02-11	1700000	16	Non Responsive	NA	0.1	NA	0.46	NA	0.56	0.68	0.57	0.5	0.55	0.46	0.43	0.4	NA	0.22	0.2	0.16	NA	NA	NA	NA	NA	NA	NA	NA	NA	NA	NA	NA	NA	NA	NA	NA	NA	NA	NA	NA	NA	NA	NA
SKAK9.1c	88	SPH_E12:WT | Tg(Cd4-cre):WT | Foxx:Hemi	2021-10-25	Male	C00282593	2022-02-11	1700000	16	Non Responsive	NA	0.13	NA	0.35	NA	0.53	0.62	0.64	0.56	0.62	0.74	0.78	0.86	NA	1.01	1.05	1.11	NA	NA	NA	NA	NA	NA	NA	NA	NA	NA	NA	NA	NA	NA	NA	NA	NA	NA	NA	NA	NA	NA	NA
SKAK8.2a	92a	SPH_E12:WT | Tg(Cd4-cre):Het | Foxx:Hemi	2021-11-17	Male	C00282600	2022-02-11	1700000	16	Non Responsive	NA	0.14	NA	0.36	NA	0.5	0.56	0.64	0.76	0.79	0.82	0.84	0.92	NA	1.05	1.09	1.14	NA	NA	NA	NA	NA	NA	NA	NA	NA	NA	NA	NA	NA	NA	NA	NA	NA	NA	NA	NA	NA	NA	NA
SKAK7.2a	98a	SPH_E12:WT | Tg(Cd4-cre):WT | Foxx:Hemi	2021-12-04	Male	C00282601	2022-02-11	1700000	16	Regressing	NA	0.15	NA	0.32	NA	0.42	0.49	0.44	0.43	0.39	0.34	0.28	0.24	NA	0.16	0.14	0.13	NA	NA	NA	NA	NA	NA	NA	NA	NA	NA	NA	NA	NA	NA	NA	NA	NA	NA	NA	NA	NA	NA	NA
SKAK7.2d	98a	SPH_E12:WT | Tg(Cd4-cre):Het | Foxx:Hemi	2021-12-04	Male	C00282601	2022-02-11	1700000	16	Regressing	NA	0.15	NA	0.22	NA	0.27	0.25	0.22	0.25	0.27	0.23	0.2	0.19	NA	0.11	0.08	0.08	NA	NA	NA	NA	NA	NA	NA	NA	NA	NA	NA	NA	NA	NA	NA	NA	NA	NA	NA	NA	NA	NA	NA
[truncated: 16 more columns]
