# Supplementary material for: Simulating CD8 T cell exhaustion: A comprehensive approach
Source: iScience. 2025 Jun 12;28(7):112897. doi: 10.1016/j.isci.2025.112897 (PMC12268933; doi:10.1016/j.isci.2025.112897)
Supplement: Table S3. Excel file containing signature gene annotation and Reactome pathway enrichment relating to Figure 5B [file mmc4.xlsx]

## Sheet: All genes signatures
RNAseq_gene	Current	DOWN_vitro	UP_vitro	DOWN_vivo	UP_vivo	Human_TILs	UP_mouse	DOWN_mouse	UP_mouse_Human
Cdc45	Cdc45	TRUE	FALSE	TRUE	FALSE	FALSE	FALSE	TRUE	FALSE
Scml2	Scml2	TRUE	FALSE	TRUE	FALSE	FALSE	FALSE	TRUE	FALSE
Scmh1	Scmh1	TRUE	FALSE	TRUE	FALSE	FALSE	FALSE	TRUE	FALSE
Xpo6	Xpo6	TRUE	FALSE	TRUE	FALSE	FALSE	FALSE	TRUE	FALSE
Axin2	Axin2	TRUE	FALSE	FALSE	TRUE	FALSE	FALSE	FALSE	FALSE
Brat1	Brat1	TRUE	FALSE	TRUE	FALSE	FALSE	FALSE	TRUE	FALSE
Drp2	Drp2	TRUE	FALSE	TRUE	FALSE	FALSE	FALSE	TRUE	FALSE
Tspan32	Tspan32	TRUE	FALSE	TRUE	FALSE	FALSE	FALSE	TRUE	FALSE
Pemt	Pemt	TRUE	FALSE	TRUE	FALSE	FALSE	FALSE	TRUE	FALSE
Ccm2	Ccm2	TRUE	FALSE	TRUE	FALSE	FALSE	FALSE	TRUE	FALSE
Tbrg4	Tbrg4	TRUE	FALSE	TRUE	FALSE	FALSE	FALSE	TRUE	FALSE
Mkrn2	Mkrn2	TRUE	FALSE	FALSE	FALSE	FALSE	FALSE	FALSE	FALSE
Raf1	Raf1	TRUE	FALSE	FALSE	FALSE	FALSE	FALSE	FALSE	FALSE
Acvr1b	Acvr1b	TRUE	FALSE	TRUE	FALSE	FALSE	FALSE	TRUE	FALSE
Hnrnpd	Hnrnpd	TRUE	FALSE	TRUE	FALSE	FALSE	FALSE	TRUE	FALSE
Sema4f	Sema4f	TRUE	FALSE	FALSE	FALSE	FALSE	FALSE	FALSE	FALSE
Oprm1	Oprm1	TRUE	FALSE	TRUE	FALSE	FALSE	FALSE	TRUE	FALSE
Tcf7	Tcf7	TRUE	FALSE	TRUE	FALSE	FALSE	FALSE	TRUE	FALSE
Txnrd3	Txnrd3	TRUE	FALSE	TRUE	FALSE	FALSE	FALSE	TRUE	FALSE
Zfp512b	Zfp512b	TRUE	FALSE	TRUE	FALSE	FALSE	FALSE	TRUE	FALSE
Dlg3	Dlg3	TRUE	FALSE	TRUE	FALSE	FALSE	FALSE	TRUE	FALSE
Gnb1l	Gnb1l	TRUE	FALSE	TRUE	FALSE	FALSE	FALSE	TRUE	FALSE
Nsun5	Nsun5	TRUE	FALSE	TRUE	FALSE	FALSE	FALSE	TRUE	FALSE
Nsun5	Nsun5	TRUE	FALSE	TRUE	FALSE	FALSE	FALSE	TRUE	FALSE
Nsun5	Nsun5	TRUE	FALSE	TRUE	FALSE	FALSE	FALSE	TRUE	FALSE
Top1mt	Top1mt	TRUE	FALSE	TRUE	FALSE	FALSE	FALSE	TRUE	FALSE
Ilf2	Ilf2	TRUE	FALSE	TRUE	FALSE	TRUE	FALSE	TRUE	FALSE
Chtop	Chtop	TRUE	FALSE	TRUE	FALSE	FALSE	FALSE	TRUE	FALSE
Icam2	Icam2	TRUE	FALSE	TRUE	FALSE	FALSE	FALSE	TRUE	FALSE
Sec24b	Sec24b	TRUE	FALSE	FALSE	FALSE	FALSE	FALSE	FALSE	FALSE
Nhp2	Nhp2	TRUE	FALSE	TRUE	FALSE	TRUE	FALSE	TRUE	FALSE
Poldip2	Poldip2	TRUE	FALSE	TRUE	FALSE	FALSE	FALSE	TRUE	FALSE
Pcbp3	Pcbp3	TRUE	FALSE	TRUE	FALSE	FALSE	FALSE	TRUE	FALSE
Agpat3	Agpat3	TRUE	FALSE	TRUE	FALSE	FALSE	FALSE	TRUE	FALSE
Uhrf1	Uhrf1	TRUE	FALSE	TRUE	FALSE	FALSE	FALSE	TRUE	FALSE
Sp1	Sp1	TRUE	FALSE	TRUE	FALSE	FALSE	FALSE	TRUE	FALSE
Myg1	Myg1	TRUE	FALSE	TRUE	FALSE	FALSE	FALSE	TRUE	FALSE
Acp5	Acp5	TRUE	FALSE	FALSE	TRUE	TRUE	FALSE	FALSE	FALSE
Cct3	Cct3	TRUE	FALSE	TRUE	FALSE	TRUE	FALSE	TRUE	FALSE
Tmem79	Tmem79	TRUE	FALSE	TRUE	FALSE	FALSE	FALSE	TRUE	FALSE
Snd1	Snd1	TRUE	FALSE	TRUE	FALSE	FALSE	FALSE	TRUE	FALSE
Slc19a1	Slc19a1	TRUE	FALSE	TRUE	FALSE	FALSE	FALSE	TRUE	FALSE
Kpnb1	Kpnb1	TRUE	FALSE	TRUE	FALSE	FALSE	FALSE	TRUE	FALSE
Tbx21	Tbx21	TRUE	FALSE	FALSE	TRUE	FALSE	FALSE	FALSE	FALSE
Foxm1	Foxm1	TRUE	FALSE	TRUE	FALSE	FALSE	FALSE	TRUE	FALSE
Itfg2	Itfg2	TRUE	FALSE	TRUE	FALSE	FALSE	FALSE	TRUE	FALSE
Nrip2	Nrip2	TRUE	FALSE	TRUE	FALSE	FALSE	FALSE	TRUE	FALSE
Gtf2h4	Gtf2h4	TRUE	FALSE	TRUE	FALSE	FALSE	FALSE	TRUE	FALSE
Tubb5	Tubb5	TRUE	FALSE	TRUE	FALSE	FALSE	FALSE	TRUE	FALSE
Fkbp10	Fkbp10	TRUE	FALSE	FALSE	TRUE	FALSE	FALSE	FALSE	FALSE
Ddx18	Ddx18	TRUE	FALSE	TRUE	FALSE	FALSE	FALSE	TRUE	FALSE
Naglu	Naglu	TRUE	FALSE	FALSE	FALSE	FALSE	FALSE	FALSE	FALSE
Coasy	Coasy	TRUE	FALSE	TRUE	FALSE	FALSE	FALSE	TRUE	FALSE
Smo	Smo	TRUE	FALSE	TRUE	FALSE	FALSE	FALSE	TRUE	FALSE
Pwp1	Pwp1	TRUE	FALSE	TRUE	FALSE	FALSE	FALSE	TRUE	FALSE
Clpb	Clpb	TRUE	FALSE	TRUE	FALSE	FALSE	FALSE	TRUE	FALSE
Septin7	Septin7	TRUE	FALSE	TRUE	FALSE	FALSE	FALSE	TRUE	FALSE
Nup214	Nup214	TRUE	FALSE	TRUE	FALSE	FALSE	FALSE	TRUE	FALSE
Aif1l	Aif1l	TRUE	FALSE	TRUE	FALSE	FALSE	FALSE	TRUE	FALSE
Kcnh6	Kcnh6	TRUE	FALSE	FALSE	FALSE	FALSE	FALSE	FALSE	FALSE
Nacc1	Nacc1	TRUE	FALSE	TRUE	FALSE	FALSE	FALSE	TRUE	FALSE
Nfix	Nfix	TRUE	FALSE	TRUE	FALSE	FALSE	FALSE	TRUE	FALSE
Taco1	Taco1	TRUE	FALSE	TRUE	FALSE	FALSE	FALSE	TRUE	FALSE
Pdzd4	Pdzd4	TRUE	FALSE	TRUE	FALSE	FALSE	FALSE	TRUE	FALSE
Ccne1	Ccne1	TRUE	FALSE	TRUE	FALSE	FALSE	FALSE	TRUE	FALSE
Rapsn	Rapsn	TRUE	FALSE	FALSE	FALSE	FALSE	FALSE	FALSE	FALSE
Ddb2	Ddb2	TRUE	FALSE	TRUE	FALSE	FALSE	FALSE	TRUE	FALSE
Sf3a1	Sf3a1	TRUE	FALSE	TRUE	FALSE	FALSE	FALSE	TRUE	FALSE
Paxip1	Paxip1	TRUE	FALSE	TRUE	FALSE	FALSE	FALSE	TRUE	FALSE
Rmnd5a	Rmnd5a	TRUE	FALSE	FALSE	FALSE	FALSE	FALSE	FALSE	FALSE
Tead3	Tead3	TRUE	FALSE	FALSE	FALSE	FALSE	FALSE	FALSE	FALSE
Metrn	Metrn	TRUE	FALSE	TRUE	FALSE	FALSE	FALSE	TRUE	FALSE
Dbf4	Dbf4	TRUE	FALSE	TRUE	FALSE	FALSE	FALSE	TRUE	FALSE
Daxx	Daxx	TRUE	FALSE	TRUE	FALSE	FALSE	FALSE	TRUE	FALSE
Cd320	Cd320	TRUE	FALSE	TRUE	FALSE	FALSE	FALSE	TRUE	FALSE
Ipo4	Ipo4	TRUE	FALSE	TRUE	FALSE	FALSE	FALSE	TRUE	FALSE
Ndufb2	Ndufb2	TRUE	FALSE	TRUE	FALSE	FALSE	FALSE	TRUE	FALSE
Rgs20	Rgs20	TRUE	FALSE	FALSE	FALSE	FALSE	FALSE	FALSE	FALSE
Snrpd1	Snrpd1	TRUE	FALSE	TRUE	FALSE	TRUE	FALSE	TRUE	FALSE
Tiam1	Tiam1	TRUE	FALSE	TRUE	FALSE	TRUE	FALSE	TRUE	FALSE
Clpp	Clpp	TRUE	FALSE	TRUE	FALSE	TRUE	FALSE	TRUE	FALSE
Cse1l	Cse1l	TRUE	FALSE	TRUE	FALSE	FALSE	FALSE	TRUE	FALSE
Naa20	Naa20	TRUE	FALSE	TRUE	FALSE	FALSE	FALSE	TRUE	FALSE
Baz1b	Baz1b	TRUE	FALSE	FALSE	FALSE	FALSE	FALSE	FALSE	FALSE
Mrpl2	Mrpl2	TRUE	FALSE	TRUE	FALSE	FALSE	FALSE	TRUE	FALSE
Jag2	Jag2	TRUE	FALSE	FALSE	FALSE	FALSE	FALSE	FALSE	FALSE
Btbd6	Btbd6	TRUE	FALSE	FALSE	FALSE	FALSE	FALSE	FALSE	FALSE
Chaf1a	Chaf1a	TRUE	FALSE	TRUE	FALSE	FALSE	FALSE	TRUE	FALSE
Mcm2	Mcm2	TRUE	FALSE	TRUE	FALSE	TRUE	FALSE	TRUE	FALSE
Bcam	Bcam	TRUE	FALSE	TRUE	FALSE	FALSE	FALSE	TRUE	FALSE
Tomm40	Tomm40	TRUE	FALSE	TRUE	FALSE	FALSE	FALSE	TRUE	FALSE
Apoe	Apoe	TRUE	FALSE	FALSE	TRUE	FALSE	FALSE	FALSE	FALSE
Hmgn2	Hmgn2	TRUE	FALSE	TRUE	FALSE	TRUE	FALSE	TRUE	FALSE
Ppp5c	Ppp5c	TRUE	FALSE	TRUE	FALSE	FALSE	FALSE	TRUE	FALSE
Tbc1d8	Tbc1d8	TRUE	FALSE	FALSE	FALSE	FALSE	FALSE	FALSE	FALSE
Mpnd	Mpnd	TRUE	FALSE	TRUE	FALSE	FALSE	FALSE	TRUE	FALSE
Car11	Car11	TRUE	FALSE	FALSE	FALSE	FALSE	FALSE	FALSE	FALSE
Elavl3	Elavl3	TRUE	FALSE	FALSE	FALSE	FALSE	FALSE	FALSE	FALSE
Fcgrt	Fcgrt	TRUE	FALSE	FALSE	TRUE	FALSE	FALSE	FALSE	FALSE
Paf1	Paf1	TRUE	FALSE	FALSE	FALSE	FALSE	FALSE	FALSE	FALSE
Timm50	Timm50	TRUE	FALSE	TRUE	FALSE	FALSE	FALSE	TRUE	FALSE
Impdh1	Impdh1	TRUE	FALSE	FALSE	FALSE	FALSE	FALSE	FALSE	FALSE
Prodh	Prodh	TRUE	FALSE	TRUE	FALSE	FALSE	FALSE	TRUE	FALSE
Slc25a1	Slc25a1	TRUE	FALSE	TRUE	FALSE	FALSE	FALSE	TRUE	FALSE
Dgcr6	Dgcr6	TRUE	FALSE	TRUE	FALSE	FALSE	FALSE	TRUE	FALSE
Dgcr6	Dgcr6	TRUE	FALSE	TRUE	FALSE	FALSE	FALSE	TRUE	FALSE
Ddr1	Ddr1	TRUE	FALSE	TRUE	FALSE	FALSE	FALSE	TRUE	FALSE
Cyp17a1	Cyp17a1	TRUE	FALSE	TRUE	FALSE	FALSE	FALSE	TRUE	FALSE
As3mt	As3mt	TRUE	FALSE	TRUE	FALSE	FALSE	FALSE	TRUE	FALSE
Crtc1	Crtc1	TRUE	FALSE	TRUE	FALSE	FALSE	FALSE	TRUE	FALSE
Aven	Aven	TRUE	FALSE	TRUE	FALSE	FALSE	FALSE	TRUE	FALSE
Snrnp200	Snrnp200	TRUE	FALSE	TRUE	FALSE	FALSE	FALSE	TRUE	FALSE
Taf6l	Taf6l	TRUE	FALSE	TRUE	FALSE	FALSE	FALSE	TRUE	FALSE
Mast2	Mast2	TRUE	FALSE	TRUE	FALSE	FALSE	FALSE	TRUE	FALSE
Rad23a	Rad23a	TRUE	FALSE	TRUE	FALSE	FALSE	FALSE	TRUE	FALSE
Syce2	Syce2	TRUE	FALSE	TRUE	FALSE	FALSE	FALSE	TRUE	FALSE
Ruvbl2	Ruvbl2	TRUE	FALSE	TRUE	FALSE	FALSE	FALSE	TRUE	FALSE
Tfam	Tfam	TRUE	FALSE	TRUE	FALSE	FALSE	FALSE	TRUE	FALSE
Efnb3	Efnb3	TRUE	FALSE	FALSE	FALSE	FALSE	FALSE	FALSE	FALSE
Dnaja3	Dnaja3	TRUE	FALSE	TRUE	FALSE	FALSE	FALSE	TRUE	FALSE
Hmox2	Hmox2	TRUE	FALSE	TRUE	FALSE	FALSE	FALSE	TRUE	FALSE
Dnmt1	Dnmt1	TRUE	FALSE	TRUE	FALSE	FALSE	FALSE	TRUE	FALSE
Ppan	Ppan	TRUE	FALSE	TRUE	FALSE	FALSE	FALSE	TRUE	FALSE
Ppan	Ppan	TRUE	FALSE	TRUE	FALSE	FALSE	FALSE	TRUE	FALSE
Angptl2	Angptl2	TRUE	FALSE	TRUE	FALSE	FALSE	FALSE	TRUE	FALSE
Trmt10a	Trmt10a	TRUE	FALSE	TRUE	FALSE	FALSE	FALSE	TRUE	FALSE
Phb2	Phb2	TRUE	FALSE	TRUE	FALSE	FALSE	FALSE	TRUE	FALSE
Eno2	Eno2	TRUE	FALSE	TRUE	FALSE	FALSE	FALSE	TRUE	FALSE
Emg1	Emg1	TRUE	FALSE	TRUE	FALSE	FALSE	FALSE	TRUE	FALSE
Lpcat3	Lpcat3	TRUE	FALSE	TRUE	FALSE	FALSE	FALSE	TRUE	FALSE
Utp20	Utp20	TRUE	FALSE	TRUE	FALSE	FALSE	FALSE	TRUE	FALSE
Ddx56	Ddx56	TRUE	FALSE	TRUE	FALSE	FALSE	FALSE	TRUE	FALSE
Bid	Bid	TRUE	FALSE	TRUE	FALSE	FALSE	FALSE	TRUE	FALSE
Ppp1cc	Ppp1cc	TRUE	FALSE	FALSE	FALSE	TRUE	FALSE	FALSE	FALSE
Tbccd1	Tbccd1	TRUE	FALSE	TRUE	FALSE	FALSE	FALSE	TRUE	FALSE
Ctse	Ctse	TRUE	FALSE	FALSE	TRUE	FALSE	FALSE	FALSE	FALSE
Ndrg2	Ndrg2	TRUE	FALSE	TRUE	FALSE	FALSE	FALSE	TRUE	FALSE
Arhgef18	Arhgef18	TRUE	FALSE	FALSE	FALSE	FALSE	FALSE	FALSE	FALSE
Wwox	Wwox	TRUE	FALSE	TRUE	FALSE	FALSE	FALSE	TRUE	FALSE
Slbp	Slbp	TRUE	FALSE	FALSE	FALSE	FALSE	FALSE	FALSE	FALSE
Ly9	Ly9	TRUE	FALSE	TRUE	FALSE	FALSE	FALSE	TRUE	FALSE
Mtfp1	Mtfp1	TRUE	FALSE	TRUE	FALSE	FALSE	FALSE	TRUE	FALSE
Srpk1	Srpk1	TRUE	FALSE	TRUE	FALSE	FALSE	FALSE	TRUE	FALSE
Crabp2	Crabp2	TRUE	FALSE	TRUE	FALSE	FALSE	FALSE	TRUE	FALSE
Nes	Nes	TRUE	FALSE	TRUE	FALSE	FALSE	FALSE	TRUE	FALSE
Hdgf	Hdgf	TRUE	FALSE	TRUE	FALSE	FALSE	FALSE	TRUE	FALSE
Thop1	Thop1	TRUE	FALSE	TRUE	FALSE	TRUE	FALSE	TRUE	FALSE
Matk	Matk	TRUE	FALSE	FALSE	TRUE	FALSE	FALSE	FALSE	FALSE
Fxyd4	Fxyd4	TRUE	FALSE	TRUE	FALSE	FALSE	FALSE	TRUE	FALSE
Sgsh	Sgsh	TRUE	FALSE	FALSE	FALSE	FALSE	FALSE	FALSE	FALSE
Senp3	Senp3	TRUE	FALSE	TRUE	FALSE	FALSE	FALSE	TRUE	FALSE
Corin	Corin	TRUE	FALSE	FALSE	FALSE	FALSE	FALSE	FALSE	FALSE
Plekha8	Plekha8	TRUE	FALSE	TRUE	FALSE	FALSE	FALSE	TRUE	FALSE
Plekha8	Plekha8	TRUE	FALSE	TRUE	FALSE	FALSE	FALSE	TRUE	FALSE
Txn2	Txn2	TRUE	FALSE	TRUE	FALSE	TRUE	FALSE	TRUE	FALSE
Msh6	Msh6	TRUE	FALSE	TRUE	FALSE	FALSE	FALSE	TRUE	FALSE
Tbl2	Tbl2	TRUE	FALSE	TRUE	FALSE	FALSE	FALSE	TRUE	FALSE
Bud23	Bud23	TRUE	FALSE	TRUE	FALSE	FALSE	FALSE	TRUE	FALSE
Mcm5	Mcm5	TRUE	FALSE	TRUE	FALSE	TRUE	FALSE	TRUE	FALSE
Il27ra	Il27ra	TRUE	FALSE	FALSE	FALSE	FALSE	FALSE	FALSE	FALSE
Ddx39a	Ddx39a	TRUE	FALSE	TRUE	FALSE	FALSE	FALSE	TRUE	FALSE
Msh4	Msh4	TRUE	FALSE	FALSE	FALSE	FALSE	FALSE	FALSE	FALSE
Celf1	Celf1	TRUE	FALSE	TRUE	FALSE	FALSE	FALSE	TRUE	FALSE
Igf1r	Igf1r	TRUE	FALSE	TRUE	FALSE	FALSE	FALSE	TRUE	FALSE
Trim28	Trim28	TRUE	FALSE	TRUE	FALSE	FALSE	FALSE	TRUE	FALSE
Adcy9	Adcy9	TRUE	FALSE	TRUE	FALSE	FALSE	FALSE	TRUE	FALSE
Zfp592	Zfp592	TRUE	FALSE	FALSE	FALSE	FALSE	FALSE	FALSE	FALSE
Mthfd2	Mthfd2	TRUE	FALSE	TRUE	FALSE	TRUE	FALSE	TRUE	FALSE
Ampd3	Ampd3	TRUE	FALSE	TRUE	FALSE	FALSE	FALSE	TRUE	FALSE
Bcas2	Bcas2	TRUE	FALSE	TRUE	FALSE	FALSE	FALSE	TRUE	FALSE
Ctcf	Ctcf	TRUE	FALSE	TRUE	FALSE	FALSE	FALSE	TRUE	FALSE
Tfap4	Tfap4	TRUE	FALSE	TRUE	FALSE	FALSE	FALSE	TRUE	FALSE
Ranbp1	Ranbp1	TRUE	FALSE	TRUE	FALSE	TRUE	FALSE	TRUE	FALSE
Rsl1d1	Rsl1d1	TRUE	FALSE	TRUE	FALSE	FALSE	FALSE	TRUE	FALSE
Ncoa2	Ncoa2	TRUE	FALSE	FALSE	FALSE	FALSE	FALSE	FALSE	FALSE
Smpd4	Smpd4	TRUE	FALSE	TRUE	FALSE	FALSE	FALSE	TRUE	FALSE
Dnase1	Dnase1	TRUE	FALSE	TRUE	FALSE	FALSE	FALSE	TRUE	FALSE
Trap1	Trap1	TRUE	FALSE	TRUE	FALSE	FALSE	FALSE	TRUE	FALSE
Dhx34	Dhx34	TRUE	FALSE	TRUE	FALSE	FALSE	FALSE	TRUE	FALSE
Cdkal1	Cdkal1	TRUE	FALSE	FALSE	FALSE	FALSE	FALSE	FALSE	FALSE
Osgep	Osgep	TRUE	FALSE	TRUE	FALSE	FALSE	FALSE	TRUE	FALSE
Ggt5	Ggt5	TRUE	FALSE	TRUE	FALSE	FALSE	FALSE	TRUE	FALSE
Fbln1	Fbln1	TRUE	FALSE	TRUE	FALSE	FALSE	FALSE	TRUE	FALSE
Neurl1a	Neurl1a	TRUE	FALSE	FALSE	FALSE	FALSE	FALSE	FALSE	FALSE
Srm	Srm	TRUE	FALSE	TRUE	FALSE	FALSE	FALSE	TRUE	FALSE
Rbm14	Rbm14	TRUE	FALSE	FALSE	FALSE	FALSE	FALSE	FALSE	FALSE
Rbm14	Rbm14	TRUE	FALSE	FALSE	FALSE	FALSE	FALSE	FALSE	FALSE
Pdk1	Pdk1	TRUE	FALSE	TRUE	FALSE	FALSE	FALSE	TRUE	FALSE
Ptbp1	Ptbp1	TRUE	FALSE	TRUE	FALSE	FALSE	FALSE	TRUE	FALSE
Rundc3a	Rundc3a	TRUE	FALSE	TRUE	FALSE	FALSE	FALSE	TRUE	FALSE
Cdt1	Cdt1	TRUE	FALSE	TRUE	FALSE	TRUE	FALSE	TRUE	FALSE
Gtf2h1	Gtf2h1	TRUE	FALSE	TRUE	FALSE	FALSE	FALSE	TRUE	FALSE
Slc5a6	Slc5a6	TRUE	FALSE	TRUE	FALSE	FALSE	FALSE	TRUE	FALSE
Nphs1	Nphs1	TRUE	FALSE	TRUE	FALSE	FALSE	FALSE	TRUE	FALSE
Pola1	Pola1	TRUE	FALSE	TRUE	FALSE	FALSE	FALSE	TRUE	FALSE
Pknox1	Pknox1	TRUE	FALSE	TRUE	FALSE	FALSE	FALSE	TRUE	FALSE
Gmnn	Gmnn	TRUE	FALSE	TRUE	FALSE	FALSE	FALSE	TRUE	FALSE
Zfp184	Zfp184	TRUE	FALSE	TRUE	FALSE	FALSE	FALSE	TRUE	FALSE
Cdk4	Cdk4	TRUE	FALSE	TRUE	FALSE	TRUE	FALSE	TRUE	FALSE
Mettl1	Mettl1	TRUE	FALSE	TRUE	FALSE	FALSE	FALSE	TRUE	FALSE
P3h4	P3h4	TRUE	FALSE	FALSE	FALSE	FALSE	FALSE	FALSE	FALSE
Eif1b	Eif1b	TRUE	FALSE	TRUE	FALSE	FALSE	FALSE	TRUE	FALSE
Vwa7	Vwa7	TRUE	FALSE	FALSE	FALSE	FALSE	FALSE	FALSE	FALSE
Hspa1l	Hspa1l	TRUE	FALSE	TRUE	FALSE	FALSE	FALSE	TRUE	FALSE
Neu1	Neu1	TRUE	FALSE	FALSE	FALSE	FALSE	FALSE	FALSE	FALSE
Lsm2	Lsm2	TRUE	FALSE	TRUE	FALSE	TRUE	FALSE	TRUE	FALSE
Pole	Pole	TRUE	FALSE	TRUE	FALSE	FALSE	FALSE	TRUE	FALSE
Stx1a	Stx1a	TRUE	FALSE	TRUE	FALSE	FALSE	FALSE	TRUE	FALSE
Lrrc8a	Lrrc8a	TRUE	FALSE	FALSE	FALSE	FALSE	FALSE	FALSE	FALSE
Fance	Fance	TRUE	FALSE	TRUE	FALSE	FALSE	FALSE	TRUE	FALSE
Tinf2	Tinf2	TRUE	FALSE	FALSE	TRUE	FALSE	FALSE	FALSE	FALSE
Dus3l	Dus3l	TRUE	FALSE	TRUE	FALSE	FALSE	FALSE	TRUE	FALSE
Rad51c	Rad51c	TRUE	FALSE	TRUE	FALSE	FALSE	FALSE	TRUE	FALSE
Khsrp	Khsrp	TRUE	FALSE	TRUE	FALSE	FALSE	FALSE	TRUE	FALSE
Dio2	Dio2	TRUE	FALSE	FALSE	FALSE	FALSE	FALSE	FALSE	FALSE
Cct4	Cct4	TRUE	FALSE	TRUE	FALSE	TRUE	FALSE	TRUE	FALSE
Ankrd26	Ankrd26	TRUE	FALSE	TRUE	FALSE	FALSE	FALSE	TRUE	FALSE
Hnrnpa0	Hnrnpa0	TRUE	FALSE	TRUE	FALSE	FALSE	FALSE	TRUE	FALSE
Id3	Id3	TRUE	FALSE	TRUE	FALSE	TRUE	FALSE	TRUE	FALSE
Abhd8	Abhd8	TRUE	FALSE	FALSE	FALSE	FALSE	FALSE	FALSE	FALSE
Fgfrl1	Fgfrl1	TRUE	FALSE	FALSE	FALSE	FALSE	FALSE	FALSE	FALSE
Brme1	Brme1	TRUE	FALSE	TRUE	FALSE	FALSE	FALSE	TRUE	FALSE
Emc10	Emc10	TRUE	FALSE	TRUE	FALSE	FALSE	FALSE	TRUE	FALSE
Prpf31	Prpf31	TRUE	FALSE	TRUE	FALSE	FALSE	FALSE	TRUE	FALSE
Nutf2	Nutf2	TRUE	FALSE	TRUE	FALSE	TRUE	FALSE	TRUE	FALSE
Pou2f2	Pou2f2	TRUE	FALSE	TRUE	FALSE	TRUE	FALSE	TRUE	FALSE
Ubqln4	Ubqln4	TRUE	FALSE	TRUE	FALSE	FALSE	FALSE	TRUE	FALSE
Gprc5b	Gprc5b	TRUE	FALSE	TRUE	FALSE	FALSE	FALSE	TRUE	FALSE
Acyp1	Acyp1	TRUE	FALSE	TRUE	FALSE	FALSE	FALSE	TRUE	FALSE
Bmp7	Bmp7	TRUE	FALSE	FALSE	FALSE	FALSE	FALSE	FALSE	FALSE
Tbx1	Tbx1	TRUE	FALSE	FALSE	FALSE	FALSE	FALSE	FALSE	FALSE
Gnat2	Gnat2	TRUE	FALSE	TRUE	FALSE	FALSE	FALSE	TRUE	FALSE
Dqx1	Dqx1	TRUE	FALSE	FALSE	FALSE	FALSE	FALSE	FALSE	FALSE
Prr29	Prr29	TRUE	FALSE	FALSE	FALSE	FALSE	FALSE	FALSE	FALSE
Tnpo1	Tnpo1	TRUE	FALSE	TRUE	FALSE	FALSE	FALSE	TRUE	FALSE
Fpgs	Fpgs	TRUE	FALSE	TRUE	FALSE	TRUE	FALSE	TRUE	FALSE
Mrtfb	Mrtfb	TRUE	FALSE	FALSE	FALSE	FALSE	FALSE	FALSE	FALSE
Cbx5	Cbx5	TRUE	FALSE	TRUE	FALSE	TRUE	FALSE	TRUE	FALSE
Vav2	Vav2	TRUE	FALSE	TRUE	FALSE	FALSE	FALSE	TRUE	FALSE
Mcu	Mcu	TRUE	FALSE	TRUE	FALSE	FALSE	FALSE	TRUE	FALSE
Kcnd1	Kcnd1	TRUE	FALSE	TRUE	FALSE	FALSE	FALSE	TRUE	FALSE
Tfcp2	Tfcp2	TRUE	FALSE	TRUE	FALSE	FALSE	FALSE	TRUE	FALSE
Pou6f1	Pou6f1	TRUE	FALSE	FALSE	TRUE	FALSE	FALSE	FALSE	FALSE
Nuak2	Nuak2	TRUE	FALSE	FALSE	TRUE	FALSE	FALSE	FALSE	FALSE
Hyal2	Hyal2	TRUE	FALSE	TRUE	FALSE	FALSE	FALSE	TRUE	FALSE
Ifrd2	Ifrd2	TRUE	FALSE	TRUE	FALSE	FALSE	FALSE	TRUE	FALSE
Cacna2d2	Cacna2d2	TRUE	FALSE	TRUE	FALSE	FALSE	FALSE	TRUE	FALSE
Raver1	Raver1	TRUE	FALSE	TRUE	FALSE	FALSE	FALSE	TRUE	FALSE
Tmem86a	Tmem86a	TRUE	FALSE	FALSE	FALSE	FALSE	FALSE	FALSE	FALSE
Tsacc	Tsacc	TRUE	FALSE	TRUE	FALSE	FALSE	FALSE	TRUE	FALSE
Mettl16	Mettl16	TRUE	FALSE	TRUE	FALSE	FALSE	FALSE	TRUE	FALSE
Fads1	Fads1	TRUE	FALSE	TRUE	FALSE	FALSE	FALSE	TRUE	FALSE
Tnfrsf22	Tnfrsf22	TRUE	FALSE	TRUE	FALSE	FALSE	FALSE	TRUE	FALSE
Vac14	Vac14	TRUE	FALSE	TRUE	FALSE	FALSE	FALSE	TRUE	FALSE
Thg1l	Thg1l	TRUE	FALSE	TRUE	FALSE	FALSE	FALSE	TRUE	FALSE
Pabpc4	Pabpc4	TRUE	FALSE	TRUE	FALSE	FALSE	FALSE	TRUE	FALSE
Gltp	Gltp	TRUE	FALSE	FALSE	FALSE	FALSE	FALSE	FALSE	FALSE
Kif11	Kif11	TRUE	FALSE	TRUE	FALSE	FALSE	FALSE	TRUE	FALSE
Cdh23	Cdh23	TRUE	FALSE	TRUE	FALSE	FALSE	FALSE	TRUE	FALSE
Adgrl1	Adgrl1	TRUE	FALSE	TRUE	FALSE	FALSE	FALSE	TRUE	FALSE
Gfod2	Gfod2	TRUE	FALSE	TRUE	FALSE	FALSE	FALSE	TRUE	FALSE
Ptprs	Ptprs	TRUE	FALSE	TRUE	FALSE	FALSE	FALSE	TRUE	FALSE
Slc41a1	Slc41a1	TRUE	FALSE	FALSE	FALSE	FALSE	FALSE	FALSE	FALSE
Cad	Cad	TRUE	FALSE	TRUE	FALSE	FALSE	FALSE	TRUE	FALSE
Trnt1	Trnt1	TRUE	FALSE	FALSE	FALSE	FALSE	FALSE	FALSE	FALSE
St3gal1	St3gal1	TRUE	FALSE	TRUE	FALSE	FALSE	FALSE	TRUE	FALSE
Prdm15	Prdm15	TRUE	FALSE	FALSE	FALSE	FALSE	FALSE	FALSE	FALSE
Dynlt2b	Dynlt2b	TRUE	FALSE	FALSE	FALSE	FALSE	FALSE	FALSE	FALSE
Cacybp	Cacybp	TRUE	FALSE	TRUE	FALSE	TRUE	FALSE	TRUE	FALSE
Cluap1	Cluap1	TRUE	FALSE	TRUE	FALSE	FALSE	FALSE	TRUE	FALSE
Anapc1	Anapc1	TRUE	FALSE	TRUE	FALSE	FALSE	FALSE	TRUE	FALSE
Ankrd28	Ankrd28	TRUE	FALSE	TRUE	FALSE	FALSE	FALSE	TRUE	FALSE
Plekhg4	Plekhg4	TRUE	FALSE	TRUE	FALSE	FALSE	FALSE	TRUE	FALSE
Slc9a5	Slc9a5	TRUE	FALSE	TRUE	FALSE	FALSE	FALSE	TRUE	FALSE
Msh3	Msh3	TRUE	FALSE	FALSE	FALSE	FALSE	FALSE	FALSE	FALSE
Surf2	Surf2	TRUE	FALSE	TRUE	FALSE	FALSE	FALSE	TRUE	FALSE
Naf1	Naf1	TRUE	FALSE	TRUE	FALSE	FALSE	FALSE	TRUE	FALSE
Tsen15	Tsen15	TRUE	FALSE	TRUE	FALSE	FALSE	FALSE	TRUE	FALSE
Ddx19a	Ddx19a	TRUE	FALSE	TRUE	FALSE	FALSE	FALSE	TRUE	FALSE
Npdc1	Npdc1	TRUE	FALSE	FALSE	FALSE	TRUE	FALSE	FALSE	FALSE
Slc25a13	Slc25a13	TRUE	FALSE	TRUE	FALSE	FALSE	FALSE	TRUE	FALSE
Actn1	Actn1	TRUE	FALSE	TRUE	FALSE	FALSE	FALSE	TRUE	FALSE
Nolc1	Nolc1	TRUE	FALSE	TRUE	FALSE	FALSE	FALSE	TRUE	FALSE
Casd1	Casd1	TRUE	FALSE	FALSE	FALSE	FALSE	FALSE	FALSE	FALSE
Abca1	Abca1	TRUE	FALSE	FALSE	TRUE	FALSE	FALSE	FALSE	FALSE
Slamf6	Slamf6	TRUE	FALSE	TRUE	FALSE	FALSE	FALSE	TRUE	FALSE
Slamf1	Slamf1	TRUE	FALSE	TRUE	FALSE	FALSE	FALSE	TRUE	FALSE
Endog	Endog	TRUE	FALSE	TRUE	FALSE	FALSE	FALSE	TRUE	FALSE
Xk	Xk	TRUE	FALSE	TRUE	FALSE	FALSE	FALSE	TRUE	FALSE
Dennd6b	Dennd6b	TRUE	FALSE	TRUE	FALSE	TRUE	FALSE	TRUE	FALSE
C4a	C4a	TRUE	FALSE	TRUE	FALSE	FALSE	FALSE	TRUE	FALSE
C4a	C4a	TRUE	FALSE	TRUE	FALSE	FALSE	FALSE	TRUE	FALSE
Hivep2	Hivep2	TRUE	FALSE	FALSE	FALSE	FALSE	FALSE	FALSE	FALSE
Zfp318	Zfp318	TRUE	FALSE	FALSE	FALSE	FALSE	FALSE	FALSE	FALSE
Srf	Srf	TRUE	FALSE	TRUE	FALSE	FALSE	FALSE	TRUE	FALSE
Hspa8	Hspa8	TRUE	FALSE	TRUE	FALSE	FALSE	FALSE	TRUE	FALSE
Setdb1	Setdb1	TRUE	FALSE	TRUE	FALSE	FALSE	FALSE	TRUE	FALSE
Plekho1	Plekho1	TRUE	FALSE	TRUE	FALSE	FALSE	FALSE	TRUE	FALSE
Prpf3	Prpf3	TRUE	FALSE	TRUE	FALSE	FALSE	FALSE	TRUE	FALSE
Anp32e	Anp32e	TRUE	FALSE	TRUE	FALSE	FALSE	FALSE	TRUE	FALSE
Ncapg	Ncapg	TRUE	FALSE	TRUE	FALSE	FALSE	FALSE	TRUE	FALSE
Lcorl	Lcorl	TRUE	FALSE	FALSE	FALSE	FALSE	FALSE	FALSE	FALSE
Chdh	Chdh	TRUE	FALSE	FALSE	FALSE	FALSE	FALSE	FALSE	FALSE
Stard13	Stard13	TRUE	FALSE	FALSE	FALSE	FALSE	FALSE	FALSE	FALSE
Utp25	Utp25	TRUE	FALSE	TRUE	FALSE	FALSE	FALSE	TRUE	FALSE
Slc25a5	Slc25a5	TRUE	FALSE	TRUE	FALSE	TRUE	FALSE	TRUE	FALSE
Ppdpf	Ppdpf	TRUE	FALSE	TRUE	FALSE	FALSE	FALSE	TRUE	FALSE
Col20a1	Col20a1	TRUE	FALSE	TRUE	FALSE	FALSE	FALSE	TRUE	FALSE
Cmah	Cmah	TRUE	FALSE	TRUE	FALSE	FALSE	FALSE	TRUE	FALSE
Ttll12	Ttll12	TRUE	FALSE	TRUE	FALSE	FALSE	FALSE	TRUE	FALSE
Bik	Bik	TRUE	FALSE	FALSE	FALSE	FALSE	FALSE	FALSE	FALSE
Srsf6	Srsf6	TRUE	FALSE	TRUE	FALSE	FALSE	FALSE	TRUE	FALSE
Pom121l2	Pom121l2	TRUE	FALSE	TRUE	FALSE	FALSE	FALSE	TRUE	FALSE
Brca1	Brca1	TRUE	FALSE	TRUE	FALSE	FALSE	FALSE	TRUE	FALSE
Nt5c3b	Nt5c3b	TRUE	FALSE	TRUE	FALSE	FALSE	FALSE	TRUE	FALSE
Exosc10	Exosc10	TRUE	FALSE	TRUE	FALSE	FALSE	FALSE	TRUE	FALSE
Igfbp4	Igfbp4	TRUE	FALSE	TRUE	FALSE	FALSE	FALSE	TRUE	FALSE
Suz12	Suz12	TRUE	FALSE	TRUE	FALSE	FALSE	FALSE	TRUE	FALSE
Atad5	Atad5	TRUE	FALSE	TRUE	FALSE	FALSE	FALSE	TRUE	FALSE
Rab11fip4	Rab11fip4	TRUE	FALSE	FALSE	TRUE	FALSE	FALSE	FALSE	FALSE
Ada	Ada	TRUE	FALSE	TRUE	FALSE	FALSE	FALSE	TRUE	FALSE
Trp53tg5	Trp53tg5	TRUE	FALSE	FALSE	FALSE	FALSE	FALSE	FALSE	FALSE
Pigt	Pigt	TRUE	FALSE	TRUE	FALSE	TRUE	FALSE	TRUE	FALSE
Dbndd2	Dbndd2	TRUE	FALSE	FALSE	TRUE	FALSE	FALSE	FALSE	FALSE
Slc12a5	Slc12a5	TRUE	FALSE	FALSE	FALSE	FALSE	FALSE	FALSE	FALSE
Slc12a7	Slc12a7	TRUE	FALSE	FALSE	TRUE	FALSE	FALSE	FALSE	FALSE
Mybl2	Mybl2	TRUE	FALSE	TRUE	FALSE	FALSE	FALSE	TRUE	FALSE
Ddx27	Ddx27	TRUE	FALSE	TRUE	FALSE	FALSE	FALSE	TRUE	FALSE
H2bc4	H2bc4	TRUE	FALSE	TRUE	FALSE	FALSE	FALSE	TRUE	FALSE
H2bc4	H2bc4	TRUE	FALSE	TRUE	FALSE	FALSE	FALSE	TRUE	FALSE
H2bc4	H2bc4	TRUE	FALSE	TRUE	FALSE	FALSE	FALSE	TRUE	FALSE
H2bc4	H2bc4	TRUE	FALSE	TRUE	FALSE	FALSE	FALSE	TRUE	FALSE
Tomm34	Tomm34	TRUE	FALSE	FALSE	FALSE	FALSE	FALSE	FALSE	FALSE
Ywhab	Ywhab	TRUE	FALSE	TRUE	FALSE	FALSE	FALSE	TRUE	FALSE
Srsf1	Srsf1	TRUE	FALSE	TRUE	FALSE	FALSE	FALSE	TRUE	FALSE
Mrm1	Mrm1	TRUE	FALSE	TRUE	FALSE	FALSE	FALSE	TRUE	FALSE
Gid4	Gid4	TRUE	FALSE	TRUE	FALSE	FALSE	FALSE	TRUE	FALSE
Akap1	Akap1	TRUE	FALSE	TRUE	FALSE	FALSE	FALSE	TRUE	FALSE
Nol11	Nol11	TRUE	FALSE	TRUE	FALSE	FALSE	FALSE	TRUE	FALSE
C1qbp	C1qbp	TRUE	FALSE	TRUE	FALSE	FALSE	FALSE	TRUE	FALSE
Chd3	Chd3	TRUE	FALSE	FALSE	FALSE	FALSE	FALSE	FALSE	FALSE
Kdm6b	Kdm6b	TRUE	FALSE	FALSE	FALSE	FALSE	FALSE	FALSE	FALSE
Appbp2	Appbp2	TRUE	FALSE	TRUE	FALSE	FALSE	FALSE	TRUE	FALSE
Cenpv	Cenpv	TRUE	FALSE	TRUE	FALSE	FALSE	FALSE	TRUE	FALSE
Cenpv	Cenpv	TRUE	FALSE	TRUE	FALSE	FALSE	FALSE	TRUE	FALSE
Trim37	Trim37	TRUE	FALSE	TRUE	FALSE	FALSE	FALSE	TRUE	FALSE
G3bp1	G3bp1	TRUE	FALSE	TRUE	FALSE	FALSE	FALSE	TRUE	FALSE
Tada2a	Tada2a	TRUE	FALSE	TRUE	FALSE	FALSE	FALSE	TRUE	FALSE
Ikzf1	Ikzf1	TRUE	FALSE	TRUE	FALSE	FALSE	FALSE	TRUE	FALSE
Cbx1	Cbx1	TRUE	FALSE	TRUE	FALSE	FALSE	FALSE	TRUE	FALSE
Slc25a39	Slc25a39	TRUE	FALSE	TRUE	FALSE	TRUE	FALSE	TRUE	FALSE
Aatf	Aatf	TRUE	FALSE	TRUE	FALSE	FALSE	FALSE	TRUE	FALSE
Fdxr	Fdxr	TRUE	FALSE	TRUE	FALSE	FALSE	FALSE	TRUE	FALSE
Irf1	Irf1	TRUE	FALSE	FALSE	FALSE	FALSE	FALSE	FALSE	FALSE
Slc22a5	Slc22a5	TRUE	FALSE	FALSE	FALSE	FALSE	FALSE	FALSE	FALSE
Pelp1	Pelp1	TRUE	FALSE	TRUE	FALSE	FALSE	FALSE	TRUE	FALSE
E2f2	E2f2	TRUE	FALSE	TRUE	FALSE	FALSE	FALSE	TRUE	FALSE
Nars2	Nars2	TRUE	FALSE	TRUE	FALSE	FALSE	FALSE	TRUE	FALSE
Mfsd3	Mfsd3	TRUE	FALSE	TRUE	FALSE	FALSE	FALSE	TRUE	FALSE
Slc25a22	Slc25a22	TRUE	FALSE	TRUE	FALSE	FALSE	FALSE	TRUE	FALSE
Chtf18	Chtf18	TRUE	FALSE	TRUE	FALSE	FALSE	FALSE	TRUE	FALSE
Rps6kl1	Rps6kl1	TRUE	FALSE	TRUE	FALSE	FALSE	FALSE	TRUE	FALSE
Nop9	Nop9	TRUE	FALSE	TRUE	FALSE	FALSE	FALSE	TRUE	FALSE
Psmc3ip	Psmc3ip	TRUE	FALSE	TRUE	FALSE	FALSE	FALSE	TRUE	FALSE
Cops3	Cops3	TRUE	FALSE	TRUE	FALSE	FALSE	FALSE	TRUE	FALSE
Ddx39b	Ddx39b	TRUE	FALSE	TRUE	FALSE	FALSE	FALSE	TRUE	FALSE
Tlcd1	Tlcd1	TRUE	FALSE	TRUE	FALSE	FALSE	FALSE	TRUE	FALSE
Rcn3	Rcn3	TRUE	FALSE	FALSE	FALSE	FALSE	FALSE	FALSE	FALSE
Fmc1	Fmc1	TRUE	FALSE	TRUE	FALSE	FALSE	FALSE	TRUE	FALSE
Fmc1	Fmc1	TRUE	FALSE	TRUE	FALSE	FALSE	FALSE	TRUE	FALSE
Mrpl24	Mrpl24	TRUE	FALSE	TRUE	FALSE	FALSE	FALSE	TRUE	FALSE
Lyst	Lyst	TRUE	FALSE	FALSE	TRUE	TRUE	FALSE	FALSE	FALSE
Slc35e1	Slc35e1	TRUE	FALSE	FALSE	FALSE	FALSE	FALSE	FALSE	FALSE
Calr3	Calr3	TRUE	FALSE	TRUE	FALSE	FALSE	FALSE	TRUE	FALSE
Tmc4	Tmc4	TRUE	FALSE	TRUE	FALSE	FALSE	FALSE	TRUE	FALSE
Syne4	Syne4	TRUE	FALSE	FALSE	FALSE	FALSE	FALSE	FALSE	FALSE
Rmnd1	Rmnd1	TRUE	FALSE	TRUE	FALSE	FALSE	FALSE	TRUE	FALSE
Fbxo5	Fbxo5	TRUE	FALSE	TRUE	FALSE	FALSE	FALSE	TRUE	FALSE
Hdac2	Hdac2	TRUE	FALSE	TRUE	FALSE	TRUE	FALSE	TRUE	FALSE
Trmt11	Trmt11	TRUE	FALSE	TRUE	FALSE	FALSE	FALSE	TRUE	FALSE
Katna1	Katna1	TRUE	FALSE	FALSE	FALSE	FALSE	FALSE	FALSE	FALSE
Mtres1	Mtres1	TRUE	FALSE	TRUE	FALSE	FALSE	FALSE	TRUE	FALSE
Aig1	Aig1	TRUE	FALSE	FALSE	FALSE	FALSE	FALSE	FALSE	FALSE
Cep57l1	Cep57l1	TRUE	FALSE	TRUE	FALSE	FALSE	FALSE	TRUE	FALSE
Ltv1	Ltv1	TRUE	FALSE	TRUE	FALSE	TRUE	FALSE	TRUE	FALSE
Utrn	Utrn	TRUE	FALSE	FALSE	TRUE	FALSE	FALSE	FALSE	FALSE
Slc16a10	Slc16a10	TRUE	FALSE	TRUE	FALSE	FALSE	FALSE	TRUE	FALSE
Fam184a	Fam184a	TRUE	FALSE	FALSE	FALSE	FALSE	FALSE	FALSE	FALSE
Asf1a	Asf1a	TRUE	FALSE	TRUE	FALSE	FALSE	FALSE	TRUE	FALSE
Rtn4ip1	Rtn4ip1	TRUE	FALSE	TRUE	FALSE	FALSE	FALSE	TRUE	FALSE
Cabcoco1	Cabcoco1	TRUE	FALSE	TRUE	FALSE	FALSE	FALSE	TRUE	FALSE
Poc1b	Poc1b	TRUE	FALSE	TRUE	FALSE	FALSE	FALSE	TRUE	FALSE
Tmpo	Tmpo	TRUE	FALSE	TRUE	FALSE	TRUE	FALSE	TRUE	FALSE
Ahi1	Ahi1	TRUE	FALSE	FALSE	FALSE	TRUE	FALSE	FALSE	FALSE
Mtfr2	Mtfr2	TRUE	FALSE	TRUE	FALSE	FALSE	FALSE	TRUE	FALSE
Usp44	Usp44	TRUE	FALSE	TRUE	FALSE	FALSE	FALSE	TRUE	FALSE
Cep83	Cep83	TRUE	FALSE	TRUE	FALSE	FALSE	FALSE	TRUE	FALSE
Cry1	Cry1	TRUE	FALSE	FALSE	FALSE	FALSE	FALSE	FALSE	FALSE
Ddx21	Ddx21	TRUE	FALSE	TRUE	FALSE	FALSE	FALSE	TRUE	FALSE
Supv3l1	Supv3l1	TRUE	FALSE	TRUE	FALSE	FALSE	FALSE	TRUE	FALSE
Ppa1	Ppa1	TRUE	FALSE	TRUE	FALSE	FALSE	FALSE	TRUE	FALSE
Eif4ebp2	Eif4ebp2	TRUE	FALSE	TRUE	FALSE	FALSE	FALSE	TRUE	FALSE
Slc16a7	Slc16a7	TRUE	FALSE	TRUE	FALSE	FALSE	FALSE	TRUE	FALSE
Avpr1a	Avpr1a	TRUE	FALSE	TRUE	FALSE	FALSE	FALSE	TRUE	FALSE
Pcsk4	Pcsk4	TRUE	FALSE	TRUE	FALSE	FALSE	FALSE	TRUE	FALSE
Thap2	Thap2	TRUE	FALSE	TRUE	FALSE	FALSE	FALSE	TRUE	FALSE
Pwwp3a	Pwwp3a	TRUE	FALSE	TRUE	FALSE	FALSE	FALSE	TRUE	FALSE
Tcf3	Tcf3	TRUE	FALSE	TRUE	FALSE	FALSE	FALSE	TRUE	FALSE
Snrpd3	Snrpd3	TRUE	FALSE	TRUE	FALSE	TRUE	FALSE	TRUE	FALSE
Cpm	Cpm	TRUE	FALSE	TRUE	FALSE	TRUE	FALSE	TRUE	FALSE
Zpbp	Zpbp	TRUE	FALSE	FALSE	FALSE	FALSE	FALSE	FALSE	FALSE
Sf3a2	Sf3a2	TRUE	FALSE	TRUE	FALSE	FALSE	FALSE	TRUE	FALSE
Helb	Helb	TRUE	FALSE	FALSE	FALSE	FALSE	FALSE	FALSE	FALSE
Glt8d2	Glt8d2	TRUE	FALSE	FALSE	FALSE	FALSE	FALSE	FALSE	FALSE
Aldh1l2	Aldh1l2	TRUE	FALSE	TRUE	FALSE	FALSE	FALSE	TRUE	FALSE
Glyctk	Glyctk	TRUE	FALSE	TRUE	FALSE	FALSE	FALSE	TRUE	FALSE
Adarb1	Adarb1	TRUE	FALSE	TRUE	FALSE	FALSE	FALSE	TRUE	FALSE
Sumo3	Sumo3	TRUE	FALSE	TRUE	FALSE	FALSE	FALSE	TRUE	FALSE
Lyrm7	Lyrm7	TRUE	FALSE	TRUE	FALSE	FALSE	FALSE	TRUE	FALSE
Xpo1	Xpo1	TRUE	FALSE	TRUE	FALSE	FALSE	FALSE	TRUE	FALSE
Nsg2	Nsg2	TRUE	FALSE	TRUE	FALSE	FALSE	FALSE	TRUE	FALSE
Hcn2	Hcn2	TRUE	FALSE	FALSE	TRUE	FALSE	FALSE	FALSE	FALSE
Hspa4	Hspa4	TRUE	FALSE	TRUE	FALSE	TRUE	FALSE	TRUE	FALSE
Jade2	Jade2	TRUE	FALSE	FALSE	FALSE	FALSE	FALSE	FALSE	FALSE
Pdlim4	Pdlim4	TRUE	FALSE	FALSE	FALSE	TRUE	FALSE	FALSE	FALSE
Nefh	Nefh	TRUE	FALSE	TRUE	FALSE	FALSE	FALSE	TRUE	FALSE
Hus1	Hus1	TRUE	FALSE	TRUE	FALSE	FALSE	FALSE	TRUE	FALSE
Hormad2	Hormad2	TRUE	FALSE	TRUE	FALSE	FALSE	FALSE	TRUE	FALSE
Pes1	Pes1	TRUE	FALSE	TRUE	FALSE	FALSE	FALSE	TRUE	FALSE
Adcy1	Adcy1	TRUE	FALSE	FALSE	FALSE	FALSE	FALSE	FALSE	FALSE
Guk1	Guk1	TRUE	FALSE	TRUE	FALSE	FALSE	FALSE	TRUE	FALSE
Patz1	Patz1	TRUE	FALSE	TRUE	FALSE	FALSE	FALSE	TRUE	FALSE
Eif4enif1	Eif4enif1	TRUE	FALSE	TRUE	FALSE	FALSE	FALSE	TRUE	FALSE
Ogdh	Ogdh	TRUE	FALSE	TRUE	FALSE	FALSE	FALSE	TRUE	FALSE
Pnpt1	Pnpt1	TRUE	FALSE	TRUE	FALSE	FALSE	FALSE	TRUE	FALSE
Pold2	Pold2	TRUE	FALSE	TRUE	FALSE	FALSE	FALSE	TRUE	FALSE
Aebp1	Aebp1	TRUE	FALSE	FALSE	FALSE	FALSE	FALSE	FALSE	FALSE
Ccdc117	Ccdc117	TRUE	FALSE	FALSE	TRUE	FALSE	FALSE	FALSE	FALSE
Galnt10	Galnt10	TRUE	FALSE	TRUE	FALSE	FALSE	FALSE	TRUE	FALSE
Rnft1	Rnft1	TRUE	FALSE	TRUE	FALSE	FALSE	FALSE	TRUE	FALSE
Myo19	Myo19	TRUE	FALSE	TRUE	FALSE	FALSE	FALSE	TRUE	FALSE
Acaca	Acaca	TRUE	FALSE	TRUE	FALSE	FALSE	FALSE	TRUE	FALSE
Shmt1	Shmt1	TRUE	FALSE	TRUE	FALSE	FALSE	FALSE	TRUE	FALSE
Llgl1	Llgl1	TRUE	FALSE	FALSE	FALSE	FALSE	FALSE	FALSE	FALSE
Bzw2	Bzw2	TRUE	FALSE	TRUE	FALSE	FALSE	FALSE	TRUE	FALSE
Polr1f	Polr1f	TRUE	FALSE	TRUE	FALSE	FALSE	FALSE	TRUE	FALSE
Nampt	Nampt	TRUE	FALSE	TRUE	FALSE	TRUE	FALSE	TRUE	FALSE
Trib2	Trib2	TRUE	FALSE	TRUE	FALSE	FALSE	FALSE	TRUE	FALSE
Lratd1	Lratd1	TRUE	FALSE	TRUE	FALSE	FALSE	FALSE	TRUE	FALSE
Smc6	Smc6	TRUE	FALSE	TRUE	FALSE	FALSE	FALSE	TRUE	FALSE
Adi1	Adi1	TRUE	FALSE	TRUE	FALSE	FALSE	FALSE	TRUE	FALSE
Rnaseh1	Rnaseh1	TRUE	FALSE	TRUE	FALSE	FALSE	FALSE	TRUE	FALSE
Rnf144a	Rnf144a	TRUE	FALSE	TRUE	FALSE	FALSE	FALSE	TRUE	FALSE
Dus4l	Dus4l	TRUE	FALSE	TRUE	FALSE	FALSE	FALSE	TRUE	FALSE
Cenpo	Cenpo	TRUE	FALSE	TRUE	FALSE	FALSE	FALSE	TRUE	FALSE
Dnajc27	Dnajc27	TRUE	FALSE	TRUE	FALSE	FALSE	FALSE	TRUE	FALSE
Efr3b	Efr3b	TRUE	FALSE	TRUE	FALSE	FALSE	FALSE	TRUE	FALSE
Rasl10b	Rasl10b	TRUE	FALSE	TRUE	FALSE	FALSE	FALSE	TRUE	FALSE
Mettl2	Mettl2	TRUE	FALSE	TRUE	FALSE	FALSE	FALSE	TRUE	FALSE
Mettl2	Mettl2	TRUE	FALSE	TRUE	FALSE	FALSE	FALSE	TRUE	FALSE
Nle1	Nle1	TRUE	FALSE	TRUE	FALSE	FALSE	FALSE	TRUE	FALSE
Rffl	Rffl	TRUE	FALSE	TRUE	FALSE	FALSE	FALSE	TRUE	FALSE
Lig3	Lig3	TRUE	FALSE	TRUE	FALSE	FALSE	FALSE	TRUE	FALSE
Ftsj3	Ftsj3	TRUE	FALSE	TRUE	FALSE	FALSE	FALSE	TRUE	FALSE
Tcam1	Tcam1	TRUE	FALSE	TRUE	FALSE	FALSE	FALSE	TRUE	FALSE
Cacng4	Cacng4	TRUE	FALSE	FALSE	FALSE	FALSE	FALSE	FALSE	FALSE
Nup85	Nup85	TRUE	FALSE	TRUE	FALSE	FALSE	FALSE	TRUE	FALSE
Gga3	Gga3	TRUE	FALSE	FALSE	FALSE	FALSE	FALSE	FALSE	FALSE
Cluh	Cluh	TRUE	FALSE	TRUE	FALSE	FALSE	FALSE	TRUE	FALSE
Galk1	Galk1	TRUE	FALSE	TRUE	FALSE	FALSE	FALSE	TRUE	FALSE
Unk	Unk	TRUE	FALSE	TRUE	FALSE	FALSE	FALSE	TRUE	FALSE
Mrpl38	Mrpl38	TRUE	FALSE	TRUE	FALSE	FALSE	FALSE	TRUE	FALSE
Tsen54	Tsen54	TRUE	FALSE	TRUE	FALSE	FALSE	FALSE	TRUE	FALSE
Mxra7	Mxra7	TRUE	FALSE	FALSE	TRUE	FALSE	FALSE	FALSE	FALSE
Sec14l1	Sec14l1	TRUE	FALSE	FALSE	FALSE	TRUE	FALSE	FALSE	FALSE
Blmh	Blmh	TRUE	FALSE	TRUE	FALSE	FALSE	FALSE	TRUE	FALSE
Rflnb	Rflnb	TRUE	FALSE	TRUE	FALSE	FALSE	FALSE	TRUE	FALSE
Rph3al	Rph3al	TRUE	FALSE	FALSE	FALSE	FALSE	FALSE	FALSE	FALSE
Doc2b	Doc2b	TRUE	FALSE	FALSE	FALSE	FALSE	FALSE	FALSE	FALSE
Prpf8	Prpf8	TRUE	FALSE	TRUE	FALSE	FALSE	FALSE	TRUE	FALSE
Xylt2	Xylt2	TRUE	FALSE	FALSE	FALSE	FALSE	FALSE	FALSE	FALSE
Cacnb1	Cacnb1	TRUE	FALSE	FALSE	FALSE	FALSE	FALSE	FALSE	FALSE
Dvl2	Dvl2	TRUE	FALSE	FALSE	FALSE	FALSE	FALSE	FALSE	FALSE
Nr1d1	Nr1d1	TRUE	FALSE	TRUE	FALSE	FALSE	FALSE	TRUE	FALSE
Aurkb	Aurkb	TRUE	FALSE	TRUE	FALSE	FALSE	FALSE	TRUE	FALSE
Ctc1	Ctc1	TRUE	FALSE	TRUE	FALSE	FALSE	FALSE	TRUE	FALSE
Pfas	Pfas	TRUE	FALSE	TRUE	FALSE	FALSE	FALSE	TRUE	FALSE
Top2a	Top2a	TRUE	FALSE	TRUE	FALSE	FALSE	FALSE	TRUE	FALSE
Kat2a	Kat2a	TRUE	FALSE	TRUE	FALSE	FALSE	FALSE	TRUE	FALSE
Lsm12	Lsm12	TRUE	FALSE	TRUE	FALSE	FALSE	FALSE	TRUE	FALSE
Eftud2	Eftud2	TRUE	FALSE	TRUE	FALSE	FALSE	FALSE	TRUE	FALSE
Dcakd	Dcakd	TRUE	FALSE	TRUE	FALSE	FALSE	FALSE	TRUE	FALSE
Pole2	Pole2	TRUE	FALSE	TRUE	FALSE	FALSE	FALSE	TRUE	FALSE
Klhdc2	Klhdc2	TRUE	FALSE	TRUE	FALSE	FALSE	FALSE	TRUE	FALSE
L2hgdh	L2hgdh	TRUE	FALSE	TRUE	FALSE	FALSE	FALSE	TRUE	FALSE
Polr2h	Polr2h	TRUE	FALSE	TRUE	FALSE	FALSE	FALSE	TRUE	FALSE
Gstz1	Gstz1	TRUE	FALSE	TRUE	FALSE	FALSE	FALSE	TRUE	FALSE
Ahsa1	Ahsa1	TRUE	FALSE	TRUE	FALSE	TRUE	FALSE	TRUE	FALSE
Adck1	Adck1	TRUE	FALSE	TRUE	FALSE	FALSE	FALSE	TRUE	FALSE
Mthfd1	Mthfd1	TRUE	FALSE	TRUE	FALSE	TRUE	FALSE	TRUE	FALSE
Akap5	Akap5	TRUE	FALSE	FALSE	TRUE	TRUE	FALSE	FALSE	FALSE
Atl1	Atl1	TRUE	FALSE	FALSE	TRUE	FALSE	FALSE	FALSE	FALSE
Hif1a	Hif1a	TRUE	FALSE	FALSE	FALSE	TRUE	FALSE	FALSE	FALSE
Vrk1	Vrk1	TRUE	FALSE	TRUE	FALSE	FALSE	FALSE	TRUE	FALSE
Zfp36l1	Zfp36l1	TRUE	FALSE	TRUE	FALSE	TRUE	FALSE	TRUE	FALSE
Erh	Erh	TRUE	FALSE	TRUE	FALSE	TRUE	FALSE	TRUE	FALSE
Smoc1	Smoc1	TRUE	FALSE	TRUE	FALSE	FALSE	FALSE	TRUE	FALSE
Mta1	Mta1	TRUE	FALSE	TRUE	FALSE	FALSE	FALSE	TRUE	FALSE
Cdca7l	Cdca7l	TRUE	FALSE	TRUE	FALSE	TRUE	FALSE	TRUE	FALSE
Tdp1	Tdp1	TRUE	FALSE	TRUE	FALSE	FALSE	FALSE	TRUE	FALSE
Pitrm1	Pitrm1	TRUE	FALSE	TRUE	FALSE	FALSE	FALSE	TRUE	FALSE
Chga	Chga	TRUE	FALSE	FALSE	FALSE	FALSE	FALSE	FALSE	FALSE
Net1	Net1	TRUE	FALSE	TRUE	FALSE	FALSE	FALSE	TRUE	FALSE
Coq6	Coq6	TRUE	FALSE	TRUE	FALSE	FALSE	FALSE	TRUE	FALSE
Npc2	Npc2	TRUE	FALSE	FALSE	FALSE	FALSE	FALSE	FALSE	FALSE
Mlh3	Mlh3	TRUE	FALSE	TRUE	FALSE	FALSE	FALSE	TRUE	FALSE
Slc25a29	Slc25a29	TRUE	FALSE	FALSE	FALSE	FALSE	FALSE	FALSE	FALSE
Hsp90aa1	Hsp90aa1	TRUE	FALSE	TRUE	FALSE	FALSE	FALSE	TRUE	FALSE
Cinp	Cinp	TRUE	FALSE	TRUE	FALSE	FALSE	FALSE	TRUE	FALSE
Eif5	Eif5	TRUE	FALSE	TRUE	FALSE	FALSE	FALSE	TRUE	FALSE
Xrcc3	Xrcc3	TRUE	FALSE	FALSE	FALSE	FALSE	FALSE	FALSE	FALSE
Mtr	Mtr	TRUE	FALSE	TRUE	FALSE	FALSE	FALSE	TRUE	FALSE
Trim27	Trim27	TRUE	FALSE	TRUE	FALSE	FALSE	FALSE	TRUE	FALSE
Irf4	Irf4	TRUE	FALSE	TRUE	FALSE	TRUE	FALSE	TRUE	FALSE
Exoc2	Exoc2	TRUE	FALSE	TRUE	FALSE	FALSE	FALSE	TRUE	FALSE
Cap2	Cap2	TRUE	FALSE	TRUE	FALSE	FALSE	FALSE	TRUE	FALSE
Nup153	Nup153	TRUE	FALSE	TRUE	FALSE	FALSE	FALSE	TRUE	FALSE
Dek	Dek	TRUE	FALSE	TRUE	FALSE	TRUE	FALSE	TRUE	FALSE
Cenpp	Cenpp	TRUE	FALSE	TRUE	FALSE	FALSE	FALSE	TRUE	FALSE
Nol8	Nol8	TRUE	FALSE	TRUE	FALSE	FALSE	FALSE	TRUE	FALSE
Spin1	Spin1	TRUE	FALSE	FALSE	FALSE	FALSE	FALSE	FALSE	FALSE
Rpp40	Rpp40	TRUE	FALSE	TRUE	FALSE	FALSE	FALSE	TRUE	FALSE
Snrnp48	Snrnp48	TRUE	FALSE	FALSE	FALSE	FALSE	FALSE	FALSE	FALSE
Ercc6l2	Ercc6l2	TRUE	FALSE	TRUE	FALSE	FALSE	FALSE	TRUE	FALSE
Sfxn1	Sfxn1	TRUE	FALSE	TRUE	FALSE	TRUE	FALSE	TRUE	FALSE
Ctsl	Ctsl	TRUE	FALSE	FALSE	TRUE	FALSE	FALSE	FALSE	FALSE
Ctsl	Ctsl	TRUE	FALSE	FALSE	TRUE	FALSE	FALSE	FALSE	FALSE
Prxl2c	Prxl2c	TRUE	FALSE	FALSE	FALSE	FALSE	FALSE	FALSE	FALSE
Cdk20	Cdk20	TRUE	FALSE	TRUE	FALSE	FALSE	FALSE	TRUE	FALSE
Ddx41	Ddx41	TRUE	FALSE	TRUE	FALSE	FALSE	FALSE	TRUE	FALSE
Ccnh	Ccnh	TRUE	FALSE	TRUE	FALSE	FALSE	FALSE	TRUE	FALSE
Dapk1	Dapk1	TRUE	FALSE	TRUE	FALSE	FALSE	FALSE	TRUE	FALSE
Slc6a19	Slc6a19	TRUE	FALSE	FALSE	FALSE	FALSE	FALSE	FALSE	FALSE
Nkd2	Nkd2	TRUE	FALSE	TRUE	FALSE	FALSE	FALSE	TRUE	FALSE
Trip13	Trip13	TRUE	FALSE	TRUE	FALSE	FALSE	FALSE	TRUE	FALSE
Sdha	Sdha	TRUE	FALSE	TRUE	FALSE	FALSE	FALSE	TRUE	FALSE
Erap1	Erap1	TRUE	FALSE	TRUE	FALSE	FALSE	FALSE	TRUE	FALSE
Nsun2	Nsun2	TRUE	FALSE	TRUE	FALSE	FALSE	FALSE	TRUE	FALSE
Mrpl36	Mrpl36	TRUE	FALSE	TRUE	FALSE	FALSE	FALSE	TRUE	FALSE
Lpcat1	Lpcat1	TRUE	FALSE	TRUE	FALSE	FALSE	FALSE	TRUE	FALSE
Tert	Tert	TRUE	FALSE	TRUE	FALSE	FALSE	FALSE	TRUE	FALSE
Xrcc4	Xrcc4	TRUE	FALSE	FALSE	FALSE	FALSE	FALSE	FALSE	FALSE
Gtf2h2	Gtf2h2	TRUE	FALSE	TRUE	FALSE	FALSE	FALSE	TRUE	FALSE
Gtf2h2	Gtf2h2	TRUE	FALSE	TRUE	FALSE	FALSE	FALSE	TRUE	FALSE
Gtf2h2	Gtf2h2	TRUE	FALSE	TRUE	FALSE	FALSE	FALSE	TRUE	FALSE
Ptcd2	Ptcd2	TRUE	FALSE	TRUE	FALSE	FALSE	FALSE	TRUE	FALSE
Gfm2	Gfm2	TRUE	FALSE	TRUE	FALSE	FALSE	FALSE	TRUE	FALSE
Pde8b	Pde8b	TRUE	FALSE	TRUE	FALSE	FALSE	FALSE	TRUE	FALSE
Dimt1	Dimt1	TRUE	FALSE	TRUE	FALSE	FALSE	FALSE	TRUE	FALSE
Ercc8	Ercc8	TRUE	FALSE	TRUE	FALSE	FALSE	FALSE	TRUE	FALSE
Elovl7	Elovl7	TRUE	FALSE	TRUE	FALSE	FALSE	FALSE	TRUE	FALSE
Depdc1b	Depdc1b	TRUE	FALSE	TRUE	FALSE	FALSE	FALSE	TRUE	FALSE
Dhfr	Dhfr	TRUE	FALSE	TRUE	FALSE	FALSE	FALSE	TRUE	FALSE
Dhfr	Dhfr	TRUE	FALSE	TRUE	FALSE	FALSE	FALSE	TRUE	FALSE
Dhfr	Dhfr	TRUE	FALSE	TRUE	FALSE	FALSE	FALSE	TRUE	FALSE
Kctd6	Kctd6	TRUE	FALSE	FALSE	FALSE	FALSE	FALSE	FALSE	FALSE
Map3k1	Map3k1	TRUE	FALSE	FALSE	TRUE	FALSE	FALSE	FALSE	FALSE
Il6st	Il6st	TRUE	FALSE	TRUE	FALSE	TRUE	FALSE	TRUE	FALSE
Nr1d2	Nr1d2	TRUE	FALSE	FALSE	TRUE	FALSE	FALSE	FALSE	FALSE
Prxl2a	Prxl2a	TRUE	FALSE	FALSE	FALSE	FALSE	FALSE	FALSE	FALSE
Dnajc9	Dnajc9	TRUE	FALSE	TRUE	FALSE	FALSE	FALSE	TRUE	FALSE
Txndc16	Txndc16	TRUE	FALSE	FALSE	FALSE	FALSE	FALSE	FALSE	FALSE
Samd4	Samd4	TRUE	FALSE	FALSE	TRUE	FALSE	FALSE	FALSE	FALSE
Ppif	Ppif	TRUE	FALSE	TRUE	FALSE	FALSE	FALSE	TRUE	FALSE
Arhgef3	Arhgef3	TRUE	FALSE	TRUE	FALSE	FALSE	FALSE	TRUE	FALSE
Bap1	Bap1	TRUE	FALSE	TRUE	FALSE	FALSE	FALSE	TRUE	FALSE
Phf7	Phf7	TRUE	FALSE	TRUE	FALSE	FALSE	FALSE	TRUE	FALSE
Oxnad1	Oxnad1	TRUE	FALSE	TRUE	FALSE	FALSE	FALSE	TRUE	FALSE
Ogdhl	Ogdhl	TRUE	FALSE	TRUE	FALSE	FALSE	FALSE	TRUE	FALSE
Kpna3	Kpna3	TRUE	FALSE	TRUE	FALSE	FALSE	FALSE	TRUE	FALSE
Mapk8	Mapk8	TRUE	FALSE	FALSE	FALSE	FALSE	FALSE	FALSE	FALSE
Cryl1	Cryl1	TRUE	FALSE	TRUE	FALSE	FALSE	FALSE	TRUE	FALSE
Xpo4	Xpo4	TRUE	FALSE	TRUE	FALSE	FALSE	FALSE	TRUE	FALSE
Pinx1	Pinx1	TRUE	FALSE	TRUE	FALSE	FALSE	FALSE	TRUE	FALSE
Cab39l	Cab39l	TRUE	FALSE	TRUE	FALSE	FALSE	FALSE	TRUE	FALSE
Atp8a2	Atp8a2	TRUE	FALSE	FALSE	FALSE	FALSE	FALSE	FALSE	FALSE
Mipep	Mipep	TRUE	FALSE	TRUE	FALSE	FALSE	FALSE	TRUE	FALSE
Nufip1	Nufip1	TRUE	FALSE	TRUE	FALSE	FALSE	FALSE	TRUE	FALSE
Enox1	Enox1	TRUE	FALSE	TRUE	FALSE	FALSE	FALSE	TRUE	FALSE
Naa16	Naa16	TRUE	FALSE	TRUE	FALSE	FALSE	FALSE	TRUE	FALSE
Elp3	Elp3	TRUE	FALSE	TRUE	FALSE	FALSE	FALSE	TRUE	FALSE
Pbk	Pbk	TRUE	FALSE	TRUE	FALSE	FALSE	FALSE	TRUE	FALSE
Esco2	Esco2	TRUE	FALSE	TRUE	FALSE	FALSE	FALSE	TRUE	FALSE
Bora	Bora	TRUE	FALSE	TRUE	FALSE	FALSE	FALSE	TRUE	FALSE
Rhobtb2	Rhobtb2	TRUE	FALSE	FALSE	FALSE	FALSE	FALSE	FALSE	FALSE
Med4	Med4	TRUE	FALSE	TRUE	FALSE	FALSE	FALSE	TRUE	FALSE
Uchl3	Uchl3	TRUE	FALSE	TRUE	FALSE	FALSE	FALSE	TRUE	FALSE
Gpr180	Gpr180	TRUE	FALSE	TRUE	FALSE	FALSE	FALSE	TRUE	FALSE
Cldn10	Cldn10	TRUE	FALSE	TRUE	FALSE	FALSE	FALSE	TRUE	FALSE
Nup155	Nup155	TRUE	FALSE	TRUE	FALSE	FALSE	FALSE	TRUE	FALSE
Mettl3	Mettl3	TRUE	FALSE	TRUE	FALSE	FALSE	FALSE	TRUE	FALSE
Haus4	Haus4	TRUE	FALSE	TRUE	FALSE	FALSE	FALSE	TRUE	FALSE
Oxct1	Oxct1	TRUE	FALSE	TRUE	FALSE	FALSE	FALSE	TRUE	FALSE
Jph4	Jph4	TRUE	FALSE	TRUE	FALSE	FALSE	FALSE	TRUE	FALSE
Carmil3	Carmil3	TRUE	FALSE	TRUE	FALSE	FALSE	FALSE	TRUE	FALSE
Psme1	Psme1	TRUE	FALSE	TRUE	FALSE	FALSE	FALSE	TRUE	FALSE
Ripk3	Ripk3	TRUE	FALSE	FALSE	FALSE	FALSE	FALSE	FALSE	FALSE
Rad1	Rad1	TRUE	FALSE	TRUE	FALSE	FALSE	FALSE	TRUE	FALSE
Nadk2	Nadk2	TRUE	FALSE	FALSE	FALSE	FALSE	FALSE	FALSE	FALSE
Laptm4b	Laptm4b	TRUE	FALSE	FALSE	FALSE	TRUE	FALSE	FALSE	FALSE
Pabpc1	Pabpc1	TRUE	FALSE	TRUE	FALSE	FALSE	FALSE	TRUE	FALSE
Pabpc1	Pabpc1	TRUE	FALSE	TRUE	FALSE	FALSE	FALSE	TRUE	FALSE
Slc25a32	Slc25a32	TRUE	FALSE	TRUE	FALSE	FALSE	FALSE	TRUE	FALSE
Shcbp1	Shcbp1	TRUE	FALSE	TRUE	FALSE	FALSE	FALSE	TRUE	FALSE
Rida	Rida	TRUE	FALSE	TRUE	FALSE	FALSE	FALSE	TRUE	FALSE
Matn2	Matn2	TRUE	FALSE	FALSE	TRUE	FALSE	FALSE	FALSE	FALSE
Khdrbs3	Khdrbs3	TRUE	FALSE	TRUE	FALSE	FALSE	FALSE	TRUE	FALSE
Zfat	Zfat	TRUE	FALSE	FALSE	FALSE	FALSE	FALSE	FALSE	FALSE
Atad2	Atad2	TRUE	FALSE	FALSE	FALSE	FALSE	FALSE	FALSE	FALSE
Col14a1	Col14a1	TRUE	FALSE	FALSE	TRUE	FALSE	FALSE	FALSE	FALSE
Sla	Sla	TRUE	FALSE	FALSE	FALSE	TRUE	FALSE	FALSE	FALSE
Asap1	Asap1	TRUE	FALSE	FALSE	FALSE	FALSE	FALSE	FALSE	FALSE
Ppara	Ppara	TRUE	FALSE	TRUE	FALSE	FALSE	FALSE	TRUE	FALSE
Adsl	Adsl	TRUE	FALSE	TRUE	FALSE	FALSE	FALSE	TRUE	FALSE
Syngr1	Syngr1	TRUE	FALSE	TRUE	FALSE	FALSE	FALSE	TRUE	FALSE
Deptor	Deptor	TRUE	FALSE	TRUE	FALSE	FALSE	FALSE	TRUE	FALSE
Nptxr	Nptxr	TRUE	FALSE	FALSE	TRUE	FALSE	FALSE	FALSE	FALSE
Dscc1	Dscc1	TRUE	FALSE	TRUE	FALSE	FALSE	FALSE	TRUE	FALSE
Josd1	Josd1	TRUE	FALSE	FALSE	FALSE	FALSE	FALSE	FALSE	FALSE
Dmc1	Dmc1	TRUE	FALSE	FALSE	FALSE	FALSE	FALSE	FALSE	FALSE
Csnk1e	Csnk1e	TRUE	FALSE	FALSE	FALSE	FALSE	FALSE	FALSE	FALSE
Csnk1e	Csnk1e	TRUE	FALSE	FALSE	FALSE	FALSE	FALSE	FALSE	FALSE
Slc38a2	Slc38a2	TRUE	FALSE	FALSE	TRUE	FALSE	FALSE	FALSE	FALSE
Rpap3	Rpap3	TRUE	FALSE	TRUE	FALSE	FALSE	FALSE	TRUE	FALSE
Xrcc6	Xrcc6	TRUE	FALSE	TRUE	FALSE	TRUE	FALSE	TRUE	FALSE
Hdac7	Hdac7	TRUE	FALSE	TRUE	FALSE	TRUE	FALSE	TRUE	FALSE
Mgrn1	Mgrn1	TRUE	FALSE	TRUE	FALSE	FALSE	FALSE	TRUE	FALSE
4930562C15Rik	4930562C15Rik	TRUE	FALSE	FALSE	TRUE	FALSE	FALSE	FALSE	FALSE
Srl	Srl	TRUE	FALSE	TRUE	FALSE	FALSE	FALSE	TRUE	FALSE
Zfp251	Zfp251	TRUE	FALSE	TRUE	FALSE	FALSE	FALSE	TRUE	FALSE
Atp13a3	Atp13a3	TRUE	FALSE	TRUE	FALSE	FALSE	FALSE	TRUE	FALSE
Rogdi	Rogdi	TRUE	FALSE	TRUE	FALSE	FALSE	FALSE	TRUE	FALSE
Cyc1	Cyc1	TRUE	FALSE	TRUE	FALSE	TRUE	FALSE	TRUE	FALSE
Hgh1	Hgh1	TRUE	FALSE	TRUE	FALSE	FALSE	FALSE	TRUE	FALSE
Bop1	Bop1	TRUE	FALSE	TRUE	FALSE	TRUE	FALSE	TRUE	FALSE
Fbxl6	Fbxl6	TRUE	FALSE	TRUE	FALSE	FALSE	FALSE	TRUE	FALSE
Slc52a2	Slc52a2	TRUE	FALSE	TRUE	FALSE	FALSE	FALSE	TRUE	FALSE
Slc52a2	Slc52a2	TRUE	FALSE	TRUE	FALSE	FALSE	FALSE	TRUE	FALSE
Gpaa1	Gpaa1	TRUE	FALSE	TRUE	FALSE	FALSE	FALSE	TRUE	FALSE
Scrib	Scrib	TRUE	FALSE	TRUE	FALSE	FALSE	FALSE	TRUE	FALSE
Ly6i	Ly6i	TRUE	FALSE	FALSE	FALSE	FALSE	FALSE	FALSE	FALSE
Slurp1	Slurp1	TRUE	FALSE	FALSE	FALSE	FALSE	FALSE	FALSE	FALSE
Shank3	Shank3	TRUE	FALSE	FALSE	TRUE	FALSE	FALSE	FALSE	FALSE
Cd200	Cd200	TRUE	FALSE	TRUE	FALSE	TRUE	FALSE	TRUE	FALSE
Mcm4	Mcm4	TRUE	FALSE	TRUE	FALSE	TRUE	FALSE	TRUE	FALSE
Ube2v2	Ube2v2	TRUE	FALSE	TRUE	FALSE	FALSE	FALSE	TRUE	FALSE
Parn	Parn	TRUE	FALSE	TRUE	FALSE	FALSE	FALSE	TRUE	FALSE
Sidt1	Sidt1	TRUE	FALSE	FALSE	FALSE	FALSE	FALSE	FALSE	FALSE
Naa50	Naa50	TRUE	FALSE	TRUE	FALSE	FALSE	FALSE	TRUE	FALSE
Qtrt2	Qtrt2	TRUE	FALSE	TRUE	FALSE	FALSE	FALSE	TRUE	FALSE
Usp7	Usp7	TRUE	FALSE	FALSE	FALSE	FALSE	FALSE	FALSE	FALSE
Trmt2a	Trmt2a	TRUE	FALSE	TRUE	FALSE	FALSE	FALSE	TRUE	FALSE
Cmss1	Cmss1	TRUE	FALSE	TRUE	FALSE	FALSE	FALSE	TRUE	FALSE
Klhl22	Klhl22	TRUE	FALSE	TRUE	FALSE	FALSE	FALSE	TRUE	FALSE
Tomm70a	Tomm70a	TRUE	FALSE	TRUE	FALSE	FALSE	FALSE	TRUE	FALSE
Tmem30c	Tmem30c	TRUE	FALSE	TRUE	FALSE	FALSE	FALSE	TRUE	FALSE
Yars2	Yars2	TRUE	FALSE	TRUE	FALSE	FALSE	FALSE	TRUE	FALSE
Arhgap31	Arhgap31	TRUE	FALSE	FALSE	FALSE	FALSE	FALSE	FALSE	FALSE
Umps	Umps	TRUE	FALSE	TRUE	FALSE	FALSE	FALSE	TRUE	FALSE
Abcc5	Abcc5	TRUE	FALSE	FALSE	FALSE	FALSE	FALSE	FALSE	FALSE
Eaf2	Eaf2	TRUE	FALSE	TRUE	FALSE	FALSE	FALSE	TRUE	FALSE
Clcn2	Clcn2	TRUE	FALSE	TRUE	FALSE	FALSE	FALSE	TRUE	FALSE
Hspbap1	Hspbap1	TRUE	FALSE	TRUE	FALSE	FALSE	FALSE	TRUE	FALSE
Ehhadh	Ehhadh	TRUE	FALSE	FALSE	TRUE	FALSE	FALSE	FALSE	FALSE
Tmem41a	Tmem41a	TRUE	FALSE	TRUE	FALSE	FALSE	FALSE	TRUE	FALSE
Tra2b	Tra2b	TRUE	FALSE	TRUE	FALSE	FALSE	FALSE	TRUE	FALSE
Dgkg	Dgkg	TRUE	FALSE	FALSE	TRUE	FALSE	FALSE	FALSE	FALSE
Rfc4	Rfc4	TRUE	FALSE	TRUE	FALSE	FALSE	FALSE	TRUE	FALSE
Eif4a2	Eif4a2	TRUE	FALSE	TRUE	FALSE	FALSE	FALSE	TRUE	FALSE
Ets2	Ets2	TRUE	FALSE	FALSE	FALSE	FALSE	FALSE	FALSE	FALSE
Cd86	Cd86	TRUE	FALSE	FALSE	TRUE	TRUE	FALSE	FALSE	FALSE
Psmg1	Psmg1	TRUE	FALSE	TRUE	FALSE	FALSE	FALSE	TRUE	FALSE
Chaf1b	Chaf1b	TRUE	FALSE	TRUE	FALSE	FALSE	FALSE	TRUE	FALSE
Setd4	Setd4	TRUE	FALSE	TRUE	FALSE	FALSE	FALSE	TRUE	FALSE
Donson	Donson	TRUE	FALSE	TRUE	FALSE	FALSE	FALSE	TRUE	FALSE
Gart	Gart	TRUE	FALSE	TRUE	FALSE	FALSE	FALSE	TRUE	FALSE
Ifngr2	Ifngr2	TRUE	FALSE	TRUE	FALSE	FALSE	FALSE	TRUE	FALSE
Mis18a	Mis18a	TRUE	FALSE	TRUE	FALSE	FALSE	FALSE	TRUE	FALSE
Kansl2	Kansl2	TRUE	FALSE	TRUE	FALSE	FALSE	FALSE	TRUE	FALSE
Adcy6	Adcy6	TRUE	FALSE	TRUE	FALSE	FALSE	FALSE	TRUE	FALSE
Tuba1b	Tuba1b	TRUE	FALSE	TRUE	FALSE	FALSE	FALSE	TRUE	FALSE
Prpf40b	Prpf40b	TRUE	FALSE	TRUE	FALSE	FALSE	FALSE	TRUE	FALSE
Nckap5l	Nckap5l	TRUE	FALSE	TRUE	FALSE	FALSE	FALSE	TRUE	FALSE
Racgap1	Racgap1	TRUE	FALSE	TRUE	FALSE	FALSE	FALSE	TRUE	FALSE
Slc4a8	Slc4a8	TRUE	FALSE	FALSE	TRUE	FALSE	FALSE	FALSE	FALSE
Nr4a1	Nr4a1	TRUE	FALSE	FALSE	TRUE	FALSE	FALSE	FALSE	FALSE
Rttn	Rttn	TRUE	FALSE	TRUE	FALSE	FALSE	FALSE	TRUE	FALSE
Gtf2ird1	Gtf2ird1	TRUE	FALSE	FALSE	FALSE	FALSE	FALSE	FALSE	FALSE
Get1	Get1	TRUE	FALSE	TRUE	FALSE	FALSE	FALSE	TRUE	FALSE
Ivns1abp	Ivns1abp	TRUE	FALSE	TRUE	FALSE	TRUE	FALSE	TRUE	FALSE
Rpp14	Rpp14	TRUE	FALSE	TRUE	FALSE	FALSE	FALSE	TRUE	FALSE
Il15ra	Il15ra	TRUE	FALSE	TRUE	FALSE	FALSE	FALSE	TRUE	FALSE
Scg5	Scg5	TRUE	FALSE	FALSE	FALSE	FALSE	FALSE	FALSE	FALSE
Acy1	Acy1	TRUE	FALSE	TRUE	FALSE	FALSE	FALSE	TRUE	FALSE
Gabrr2	Gabrr2	TRUE	FALSE	TRUE	FALSE	FALSE	FALSE	TRUE	FALSE
Ache	Ache	TRUE	FALSE	FALSE	FALSE	FALSE	FALSE	FALSE	FALSE
Dtwd1	Dtwd1	TRUE	FALSE	TRUE	FALSE	FALSE	FALSE	TRUE	FALSE
Poc1a	Poc1a	TRUE	FALSE	TRUE	FALSE	FALSE	FALSE	TRUE	FALSE
Trip6	Trip6	TRUE	FALSE	FALSE	FALSE	FALSE	FALSE	FALSE	FALSE
Agap3	Agap3	TRUE	FALSE	FALSE	FALSE	TRUE	FALSE	FALSE	FALSE
Slc17a9	Slc17a9	TRUE	FALSE	TRUE	FALSE	FALSE	FALSE	TRUE	FALSE
Pisd	Pisd	TRUE	FALSE	TRUE	FALSE	FALSE	FALSE	TRUE	FALSE
Tulp2	Tulp2	TRUE	FALSE	FALSE	FALSE	FALSE	FALSE	FALSE	FALSE
Sfi1	Sfi1	TRUE	FALSE	TRUE	FALSE	FALSE	FALSE	TRUE	FALSE
Phf10	Phf10	TRUE	FALSE	TRUE	FALSE	FALSE	FALSE	TRUE	FALSE
Pkmyt1	Pkmyt1	TRUE	FALSE	TRUE	FALSE	FALSE	FALSE	TRUE	FALSE
Tbc1d5	Tbc1d5	TRUE	FALSE	FALSE	FALSE	FALSE	FALSE	FALSE	FALSE
Aars2	Aars2	TRUE	FALSE	TRUE	FALSE	FALSE	FALSE	TRUE	FALSE
Slc29a1	Slc29a1	TRUE	FALSE	TRUE	FALSE	FALSE	FALSE	TRUE	FALSE
Hsp90ab1	Hsp90ab1	TRUE	FALSE	TRUE	FALSE	TRUE	FALSE	TRUE	FALSE
Hsp90ab1	Hsp90ab1	TRUE	FALSE	TRUE	FALSE	FALSE	FALSE	TRUE	FALSE
Hsp90ab1	Hsp90ab1	TRUE	FALSE	TRUE	FALSE	FALSE	FALSE	TRUE	FALSE
Hsp90ab1	Hsp90ab1	TRUE	FALSE	TRUE	FALSE	FALSE	FALSE	TRUE	FALSE
Cyp39a1	Cyp39a1	TRUE	FALSE	FALSE	FALSE	FALSE	FALSE	FALSE	FALSE
Ptk7	Ptk7	TRUE	FALSE	TRUE	FALSE	FALSE	FALSE	TRUE	FALSE
Bysl	Bysl	TRUE	FALSE	TRUE	FALSE	FALSE	FALSE	TRUE	FALSE
Foxp4	Foxp4	TRUE	FALSE	TRUE	FALSE	FALSE	FALSE	TRUE	FALSE
Nfya	Nfya	TRUE	FALSE	TRUE	FALSE	FALSE	FALSE	TRUE	FALSE
Ppil1	Ppil1	TRUE	FALSE	TRUE	FALSE	FALSE	FALSE	TRUE	FALSE
Abcg1	Abcg1	TRUE	FALSE	FALSE	FALSE	FALSE	FALSE	FALSE	FALSE
Slc37a1	Slc37a1	TRUE	FALSE	FALSE	FALSE	FALSE	FALSE	FALSE	FALSE
Wdr4	Wdr4	TRUE	FALSE	TRUE	FALSE	FALSE	FALSE	TRUE	FALSE
Cbs	Cbs	TRUE	FALSE	FALSE	FALSE	FALSE	FALSE	FALSE	FALSE
Smchd1	Smchd1	TRUE	FALSE	FALSE	FALSE	FALSE	FALSE	FALSE	FALSE
Lbh	Lbh	TRUE	FALSE	FALSE	FALSE	TRUE	FALSE	FALSE	FALSE
Ttc27	Ttc27	TRUE	FALSE	TRUE	FALSE	FALSE	FALSE	TRUE	FALSE
Cebpz	Cebpz	TRUE	FALSE	TRUE	FALSE	FALSE	FALSE	TRUE	FALSE
Srsf7	Srsf7	TRUE	FALSE	TRUE	FALSE	FALSE	FALSE	TRUE	FALSE
Prss41	Prss41	TRUE	FALSE	FALSE	FALSE	FALSE	FALSE	FALSE	FALSE
Tedc2	Tedc2	TRUE	FALSE	TRUE	FALSE	FALSE	FALSE	TRUE	FALSE
Lrpprc	Lrpprc	TRUE	FALSE	TRUE	FALSE	FALSE	FALSE	TRUE	FALSE
Msh2	Msh2	TRUE	FALSE	TRUE	FALSE	FALSE	FALSE	TRUE	FALSE
C3	C3	TRUE	FALSE	FALSE	TRUE	FALSE	FALSE	FALSE	FALSE
Jpt2	Jpt2	TRUE	FALSE	TRUE	FALSE	FALSE	FALSE	TRUE	FALSE
Telo2	Telo2	TRUE	FALSE	TRUE	FALSE	FALSE	FALSE	TRUE	FALSE
Sox8	Sox8	TRUE	FALSE	FALSE	TRUE	FALSE	FALSE	FALSE	FALSE
Nme4	Nme4	TRUE	FALSE	TRUE	FALSE	FALSE	FALSE	TRUE	FALSE
Luc7l	Luc7l	TRUE	FALSE	FALSE	FALSE	FALSE	FALSE	FALSE	FALSE
Rfx2	Rfx2	TRUE	FALSE	FALSE	TRUE	TRUE	FALSE	FALSE	FALSE
Mllt1	Mllt1	TRUE	FALSE	TRUE	FALSE	FALSE	FALSE	TRUE	FALSE
Nudt3	Nudt3	TRUE	FALSE	TRUE	FALSE	FALSE	FALSE	TRUE	FALSE
Bambi	Bambi	TRUE	FALSE	FALSE	TRUE	FALSE	FALSE	FALSE	FALSE
Svil	Svil	TRUE	FALSE	FALSE	FALSE	FALSE	FALSE	FALSE	FALSE
Map4k3	Map4k3	TRUE	FALSE	FALSE	TRUE	TRUE	FALSE	FALSE	FALSE
Thumpd2	Thumpd2	TRUE	FALSE	TRUE	FALSE	TRUE	FALSE	TRUE	FALSE
Thada	Thada	TRUE	FALSE	TRUE	FALSE	FALSE	FALSE	TRUE	FALSE
Abcg8	Abcg8	TRUE	FALSE	FALSE	FALSE	FALSE	FALSE	FALSE	FALSE
Wdr46	Wdr46	TRUE	FALSE	TRUE	FALSE	FALSE	FALSE	TRUE	FALSE
Col11a2	Col11a2	TRUE	FALSE	TRUE	FALSE	FALSE	FALSE	TRUE	FALSE
H2-Oa	H2-Oa	TRUE	FALSE	FALSE	TRUE	FALSE	FALSE	FALSE	FALSE
Spata24	Spata24	TRUE	FALSE	TRUE	FALSE	FALSE	FALSE	TRUE	FALSE
Hspa9	Hspa9	TRUE	FALSE	TRUE	FALSE	TRUE	FALSE	TRUE	FALSE
Etf1	Etf1	TRUE	FALSE	TRUE	FALSE	FALSE	FALSE	TRUE	FALSE
Nelfe	Nelfe	TRUE	FALSE	TRUE	FALSE	FALSE	FALSE	TRUE	FALSE
C2	C2	TRUE	FALSE	FALSE	FALSE	FALSE	FALSE	FALSE	FALSE
Epb41l4a	Epb41l4a	TRUE	FALSE	TRUE	FALSE	FALSE	FALSE	TRUE	FALSE
Wdr33	Wdr33	TRUE	FALSE	TRUE	FALSE	FALSE	FALSE	TRUE	FALSE
Dhx16	Dhx16	TRUE	FALSE	TRUE	FALSE	FALSE	FALSE	TRUE	FALSE
Gnl1	Gnl1	TRUE	FALSE	TRUE	FALSE	FALSE	FALSE	TRUE	FALSE
Mrps18b	Mrps18b	TRUE	FALSE	TRUE	FALSE	FALSE	FALSE	TRUE	FALSE
Dcp2	Dcp2	TRUE	FALSE	FALSE	FALSE	FALSE	FALSE	FALSE	FALSE
Ankhd1	Ankhd1	TRUE	FALSE	FALSE	FALSE	FALSE	FALSE	FALSE	FALSE
Ankhd1	Ankhd1	TRUE	FALSE	FALSE	FALSE	FALSE	FALSE	FALSE	FALSE
Srfbp1	Srfbp1	TRUE	FALSE	TRUE	FALSE	FALSE	FALSE	TRUE	FALSE
Prelid3a	Prelid3a	TRUE	FALSE	TRUE	FALSE	FALSE	FALSE	TRUE	FALSE
Psmg2	Psmg2	TRUE	FALSE	TRUE	FALSE	FALSE	FALSE	TRUE	FALSE
Me2	Me2	TRUE	FALSE	TRUE	FALSE	FALSE	FALSE	TRUE	FALSE
Rbfa	Rbfa	TRUE	FALSE	TRUE	FALSE	FALSE	FALSE	TRUE	FALSE
Pde6a	Pde6a	TRUE	FALSE	FALSE	FALSE	FALSE	FALSE	FALSE	FALSE
Grpel2	Grpel2	TRUE	FALSE	TRUE	FALSE	FALSE	FALSE	TRUE	FALSE
Lmnb1	Lmnb1	TRUE	FALSE	FALSE	FALSE	FALSE	FALSE	FALSE	FALSE
C330018D20Rik	C330018D20Rik	TRUE	FALSE	TRUE	FALSE	FALSE	FALSE	TRUE	FALSE
Slc12a2	Slc12a2	TRUE	FALSE	TRUE	FALSE	FALSE	FALSE	TRUE	FALSE
Isoc1	Isoc1	TRUE	FALSE	TRUE	FALSE	FALSE	FALSE	TRUE	FALSE
Tcof1	Tcof1	TRUE	FALSE	TRUE	FALSE	FALSE	FALSE	TRUE	FALSE
Camk2a	Camk2a	TRUE	FALSE	FALSE	FALSE	FALSE	FALSE	FALSE	FALSE
Pdgfrb	Pdgfrb	TRUE	FALSE	FALSE	FALSE	FALSE	FALSE	FALSE	FALSE
Csf1r	Csf1r	TRUE	FALSE	FALSE	TRUE	FALSE	FALSE	FALSE	FALSE
Hmgxb3	Hmgxb3	TRUE	FALSE	FALSE	FALSE	FALSE	FALSE	FALSE	FALSE
Psat1	Psat1	TRUE	FALSE	TRUE	FALSE	FALSE	FALSE	TRUE	FALSE
Timm21	Timm21	TRUE	FALSE	TRUE	FALSE	FALSE	FALSE	TRUE	FALSE
Asrgl1	Asrgl1	TRUE	FALSE	TRUE	FALSE	FALSE	FALSE	TRUE	FALSE
Cd5	Cd5	TRUE	FALSE	TRUE	FALSE	FALSE	FALSE	TRUE	FALSE
Cd6	Cd6	TRUE	FALSE	FALSE	FALSE	FALSE	FALSE	FALSE	FALSE
Ms4a6b	Ms4a6b	TRUE	FALSE	FALSE	TRUE	TRUE	FALSE	FALSE	FALSE
Ms4a6b	Ms4a6b	TRUE	FALSE	FALSE	TRUE	FALSE	FALSE	FALSE	FALSE
Ms4a4d	Ms4a4d	TRUE	FALSE	FALSE	TRUE	FALSE	FALSE	FALSE	FALSE
Fam111a	Fam111a	TRUE	FALSE	TRUE	FALSE	FALSE	FALSE	TRUE	FALSE
Ccdc86	Ccdc86	TRUE	FALSE	TRUE	FALSE	FALSE	FALSE	TRUE	FALSE
Prpf19	Prpf19	TRUE	FALSE	TRUE	FALSE	FALSE	FALSE	TRUE	FALSE
Fen1	Fen1	TRUE	FALSE	TRUE	FALSE	FALSE	FALSE	TRUE	FALSE
Atl3	Atl3	TRUE	FALSE	TRUE	FALSE	FALSE	FALSE	TRUE	FALSE
Naa40	Naa40	TRUE	FALSE	TRUE	FALSE	FALSE	FALSE	TRUE	FALSE
Stambpl1	Stambpl1	TRUE	FALSE	TRUE	FALSE	FALSE	FALSE	TRUE	FALSE
Rcl1	Rcl1	TRUE	FALSE	TRUE	FALSE	FALSE	FALSE	TRUE	FALSE
Sac3d1	Sac3d1	TRUE	FALSE	TRUE	FALSE	FALSE	FALSE	TRUE	FALSE
Cdca5	Cdca5	TRUE	FALSE	TRUE	FALSE	FALSE	FALSE	TRUE	FALSE
Tnfrsf25	Tnfrsf25	TRUE	FALSE	TRUE	FALSE	TRUE	FALSE	TRUE	FALSE
Ankrd1	Ankrd1	TRUE	FALSE	FALSE	TRUE	FALSE	FALSE	FALSE	FALSE
Pola2	Pola2	TRUE	FALSE	TRUE	FALSE	FALSE	FALSE	TRUE	FALSE
Eif1ad	Eif1ad	TRUE	FALSE	TRUE	FALSE	FALSE	FALSE	TRUE	FALSE
Banf1	Banf1	TRUE	FALSE	TRUE	FALSE	TRUE	FALSE	TRUE	FALSE
Sf3b2	Sf3b2	TRUE	FALSE	TRUE	FALSE	FALSE	FALSE	TRUE	FALSE
Gm49405	Gm49405	TRUE	FALSE	FALSE	FALSE	FALSE	FALSE	FALSE	FALSE
Doc2g	Doc2g	TRUE	FALSE	FALSE	FALSE	FALSE	FALSE	FALSE	FALSE
Cnih2	Cnih2	TRUE	FALSE	FALSE	TRUE	FALSE	FALSE	FALSE	FALSE
Slc29a2	Slc29a2	TRUE	FALSE	TRUE	FALSE	FALSE	FALSE	TRUE	FALSE
Minpp1	Minpp1	TRUE	FALSE	TRUE	FALSE	FALSE	FALSE	TRUE	FALSE
Fosl1	Fosl1	TRUE	FALSE	TRUE	FALSE	FALSE	FALSE	TRUE	FALSE
Lrp5	Lrp5	TRUE	FALSE	TRUE	FALSE	FALSE	FALSE	TRUE	FALSE
Lrp5	Lrp5	TRUE	FALSE	TRUE	FALSE	FALSE	FALSE	TRUE	FALSE
Arl2	Arl2	TRUE	FALSE	TRUE	FALSE	FALSE	FALSE	TRUE	FALSE
Men1	Men1	TRUE	FALSE	TRUE	FALSE	FALSE	FALSE	TRUE	FALSE
Vegfb	Vegfb	TRUE	FALSE	TRUE	FALSE	FALSE	FALSE	TRUE	FALSE
Stip1	Stip1	TRUE	FALSE	TRUE	FALSE	TRUE	FALSE	TRUE	FALSE
Rcor2	Rcor2	TRUE	FALSE	FALSE	FALSE	FALSE	FALSE	FALSE	FALSE
Prdx3	Prdx3	TRUE	FALSE	TRUE	FALSE	TRUE	FALSE	TRUE	FALSE
Noc3l	Noc3l	TRUE	FALSE	TRUE	FALSE	FALSE	FALSE	TRUE	FALSE
Hells	Hells	TRUE	FALSE	TRUE	FALSE	TRUE	FALSE	TRUE	FALSE
Aldh18a1	Aldh18a1	TRUE	FALSE	TRUE	FALSE	FALSE	FALSE	TRUE	FALSE
Tctn3	Tctn3	TRUE	FALSE	TRUE	FALSE	TRUE	FALSE	TRUE	FALSE
Dntt	Dntt	TRUE	FALSE	FALSE	TRUE	FALSE	FALSE	FALSE	FALSE
Add3	Add3	TRUE	FALSE	FALSE	FALSE	FALSE	FALSE	FALSE	FALSE
Sfxn2	Sfxn2	TRUE	FALSE	FALSE	FALSE	TRUE	FALSE	FALSE	FALSE
Maoa	Maoa	TRUE	FALSE	TRUE	FALSE	FALSE	FALSE	TRUE	FALSE
Efhc2	Efhc2	TRUE	FALSE	FALSE	FALSE	FALSE	FALSE	FALSE	FALSE
Pdcd11	Pdcd11	TRUE	FALSE	TRUE	FALSE	FALSE	FALSE	TRUE	FALSE
Taf5	Taf5	TRUE	FALSE	TRUE	FALSE	FALSE	FALSE	TRUE	FALSE
Pcgf6	Pcgf6	TRUE	FALSE	TRUE	FALSE	FALSE	FALSE	TRUE	FALSE
Casp7	Casp7	TRUE	FALSE	FALSE	FALSE	FALSE	FALSE	FALSE	FALSE
Trub1	Trub1	TRUE	FALSE	TRUE	FALSE	FALSE	FALSE	TRUE	FALSE
Slc18a2	Slc18a2	TRUE	FALSE	FALSE	FALSE	FALSE	FALSE	FALSE	FALSE
Pycr1	Pycr1	TRUE	FALSE	TRUE	FALSE	TRUE	FALSE	TRUE	FALSE
Lrrc45	Lrrc45	TRUE	FALSE	FALSE	FALSE	FALSE	FALSE	FALSE	FALSE
Maged1	Maged1	TRUE	FALSE	FALSE	FALSE	FALSE	FALSE	FALSE	FALSE
Dus1l	Dus1l	TRUE	FALSE	TRUE	FALSE	FALSE	FALSE	TRUE	FALSE
Gps1	Gps1	TRUE	FALSE	TRUE	FALSE	FALSE	FALSE	TRUE	FALSE
Ogfod3	Ogfod3	TRUE	FALSE	TRUE	FALSE	FALSE	FALSE	TRUE	FALSE
Loxl4	Loxl4	TRUE	FALSE	FALSE	TRUE	FALSE	FALSE	FALSE	FALSE
Cnnm1	Cnnm1	TRUE	FALSE	TRUE	FALSE	FALSE	FALSE	TRUE	FALSE
Got1	Got1	TRUE	FALSE	TRUE	FALSE	FALSE	FALSE	TRUE	FALSE
Erlin1	Erlin1	TRUE	FALSE	TRUE	FALSE	FALSE	FALSE	TRUE	FALSE
Cwf19l1	Cwf19l1	TRUE	FALSE	TRUE	FALSE	FALSE	FALSE	TRUE	FALSE
Sema4g	Sema4g	TRUE	FALSE	FALSE	TRUE	FALSE	FALSE	FALSE	FALSE
Twnk	Twnk	TRUE	FALSE	TRUE	FALSE	FALSE	FALSE	TRUE	FALSE
Adpgk	Adpgk	TRUE	FALSE	TRUE	FALSE	FALSE	FALSE	TRUE	FALSE
Fam120c	Fam120c	TRUE	FALSE	FALSE	FALSE	FALSE	FALSE	FALSE	FALSE
Banp	Banp	TRUE	FALSE	FALSE	FALSE	FALSE	FALSE	FALSE	FALSE
Padi1	Padi1	TRUE	FALSE	FALSE	FALSE	FALSE	FALSE	FALSE	FALSE
Padi4	Padi4	TRUE	FALSE	TRUE	FALSE	FALSE	FALSE	TRUE	FALSE
Dgka	Dgka	TRUE	FALSE	TRUE	FALSE	FALSE	FALSE	TRUE	FALSE
Cdk2	Cdk2	TRUE	FALSE	TRUE	FALSE	FALSE	FALSE	TRUE	FALSE
Pa2g4	Pa2g4	TRUE	FALSE	TRUE	FALSE	FALSE	FALSE	TRUE	FALSE
Faap100	Faap100	TRUE	FALSE	FALSE	FALSE	FALSE	FALSE	FALSE	FALSE
Prim1	Prim1	TRUE	FALSE	TRUE	FALSE	FALSE	FALSE	TRUE	FALSE
Myo1a	Myo1a	TRUE	FALSE	TRUE	FALSE	FALSE	FALSE	TRUE	FALSE
Nab2	Nab2	TRUE	FALSE	TRUE	FALSE	TRUE	FALSE	TRUE	FALSE
Shmt2	Shmt2	TRUE	FALSE	TRUE	FALSE	TRUE	FALSE	TRUE	FALSE
Hdhd2	Hdhd2	TRUE	FALSE	TRUE	FALSE	FALSE	FALSE	TRUE	FALSE
Pias2	Pias2	TRUE	FALSE	TRUE	FALSE	FALSE	FALSE	TRUE	FALSE
Atp23	Atp23	TRUE	FALSE	TRUE	FALSE	FALSE	FALSE	TRUE	FALSE
Usp33	Usp33	TRUE	FALSE	TRUE	FALSE	FALSE	FALSE	TRUE	FALSE
Nnt	Nnt	TRUE	FALSE	TRUE	TRUE	FALSE	FALSE	TRUE	FALSE
Paox	Paox	TRUE	FALSE	TRUE	FALSE	FALSE	FALSE	TRUE	FALSE
Inpp5a	Inpp5a	TRUE	FALSE	FALSE	FALSE	FALSE	FALSE	FALSE	FALSE
Pidd1	Pidd1	TRUE	FALSE	TRUE	FALSE	FALSE	FALSE	TRUE	FALSE
Gusb	Gusb	TRUE	FALSE	TRUE	FALSE	FALSE	FALSE	TRUE	FALSE
Phkg1	Phkg1	TRUE	FALSE	FALSE	FALSE	FALSE	FALSE	FALSE	FALSE
Cbx2	Cbx2	TRUE	FALSE	TRUE	FALSE	FALSE	FALSE	TRUE	FALSE
Gaa	Gaa	TRUE	FALSE	TRUE	FALSE	FALSE	FALSE	TRUE	FALSE
Eif4a3	Eif4a3	TRUE	FALSE	TRUE	FALSE	FALSE	FALSE	TRUE	FALSE
Nptx1	Nptx1	TRUE	FALSE	FALSE	TRUE	FALSE	FALSE	FALSE	FALSE
Pde8a	Pde8a	TRUE	FALSE	TRUE	FALSE	FALSE	FALSE	TRUE	FALSE
Tma16	Tma16	TRUE	FALSE	TRUE	FALSE	FALSE	FALSE	TRUE	FALSE
Cct8	Cct8	TRUE	FALSE	TRUE	FALSE	TRUE	FALSE	TRUE	FALSE
Phf6	Phf6	TRUE	FALSE	TRUE	FALSE	TRUE	FALSE	TRUE	FALSE
Rps6ka6	Rps6ka6	TRUE	FALSE	TRUE	FALSE	FALSE	FALSE	TRUE	FALSE
Wdr73	Wdr73	TRUE	FALSE	TRUE	FALSE	FALSE	FALSE	TRUE	FALSE
Pigq	Pigq	TRUE	FALSE	TRUE	FALSE	FALSE	FALSE	TRUE	FALSE
Mcrip2	Mcrip2	TRUE	FALSE	TRUE	FALSE	FALSE	FALSE	TRUE	FALSE
Rhot2	Rhot2	TRUE	FALSE	FALSE	FALSE	FALSE	FALSE	FALSE	FALSE
Rhbdl1	Rhbdl1	TRUE	FALSE	FALSE	TRUE	FALSE	FALSE	FALSE	FALSE
Jmjd8	Jmjd8	TRUE	FALSE	TRUE	FALSE	FALSE	FALSE	TRUE	FALSE
Wdr24	Wdr24	TRUE	FALSE	TRUE	FALSE	FALSE	FALSE	TRUE	FALSE
Prps2	Prps2	TRUE	FALSE	TRUE	FALSE	FALSE	FALSE	TRUE	FALSE
Sdc3	Sdc3	TRUE	FALSE	FALSE	TRUE	FALSE	FALSE	FALSE	FALSE
Tyms	Tyms	TRUE	FALSE	TRUE	FALSE	TRUE	FALSE	TRUE	FALSE
Hspa4l	Hspa4l	TRUE	FALSE	FALSE	FALSE	FALSE	FALSE	FALSE	FALSE
Jade1	Jade1	TRUE	FALSE	TRUE	FALSE	FALSE	FALSE	TRUE	FALSE
Exosc7	Exosc7	TRUE	FALSE	TRUE	FALSE	FALSE	FALSE	TRUE	FALSE
Tgm4	Tgm4	TRUE	FALSE	TRUE	FALSE	FALSE	FALSE	TRUE	FALSE
Rpl14	Rpl14	TRUE	FALSE	TRUE	FALSE	FALSE	FALSE	TRUE	FALSE
Nudt5	Nudt5	TRUE	FALSE	TRUE	FALSE	TRUE	FALSE	TRUE	FALSE
Nop16	Nop16	TRUE	FALSE	TRUE	FALSE	FALSE	FALSE	TRUE	FALSE
Thoc3	Thoc3	TRUE	FALSE	TRUE	FALSE	FALSE	FALSE	TRUE	FALSE
Sgk3	Sgk3	TRUE	FALSE	TRUE	FALSE	FALSE	FALSE	TRUE	FALSE
Sgk3	Sgk3	TRUE	FALSE	TRUE	FALSE	FALSE	FALSE	TRUE	FALSE
Rdh10	Rdh10	TRUE	FALSE	FALSE	FALSE	TRUE	FALSE	FALSE	FALSE
Lactb2	Lactb2	TRUE	FALSE	TRUE	FALSE	FALSE	FALSE	TRUE	FALSE
Pikfyve	Pikfyve	TRUE	FALSE	TRUE	FALSE	FALSE	FALSE	TRUE	FALSE
Fastkd2	Fastkd2	TRUE	FALSE	TRUE	FALSE	FALSE	FALSE	TRUE	FALSE
Eef1b2	Eef1b2	TRUE	FALSE	TRUE	FALSE	FALSE	FALSE	TRUE	FALSE
Nrp2	Nrp2	TRUE	FALSE	FALSE	TRUE	FALSE	FALSE	FALSE	FALSE
Boll	Boll	TRUE	FALSE	TRUE	FALSE	FALSE	FALSE	TRUE	FALSE
Rftn2	Rftn2	TRUE	FALSE	TRUE	FALSE	FALSE	FALSE	TRUE	FALSE
Hspd1	Hspd1	TRUE	FALSE	TRUE	FALSE	TRUE	FALSE	TRUE	FALSE
Slc39a10	Slc39a10	TRUE	FALSE	TRUE	FALSE	FALSE	FALSE	TRUE	FALSE
Wdr75	Wdr75	TRUE	FALSE	TRUE	FALSE	FALSE	FALSE	TRUE	FALSE
Cd28	Cd28	TRUE	FALSE	TRUE	FALSE	FALSE	FALSE	TRUE	FALSE
Wdr12	Wdr12	TRUE	FALSE	TRUE	FALSE	FALSE	FALSE	TRUE	FALSE
Nop58	Nop58	TRUE	FALSE	TRUE	FALSE	TRUE	FALSE	TRUE	FALSE
Orc2	Orc2	TRUE	FALSE	TRUE	FALSE	FALSE	FALSE	TRUE	FALSE
Poglut2	Poglut2	TRUE	FALSE	TRUE	FALSE	FALSE	FALSE	TRUE	FALSE
Tex30	Tex30	TRUE	FALSE	TRUE	FALSE	TRUE	FALSE	TRUE	FALSE
Ecrg4	Ecrg4	TRUE	FALSE	FALSE	FALSE	FALSE	FALSE	FALSE	FALSE
Npas2	Npas2	TRUE	FALSE	TRUE	FALSE	FALSE	FALSE	TRUE	FALSE
Rev1	Rev1	TRUE	FALSE	TRUE	FALSE	FALSE	FALSE	TRUE	FALSE
Asnsd1	Asnsd1	TRUE	FALSE	TRUE	FALSE	FALSE	FALSE	TRUE	FALSE
Pms1	Pms1	TRUE	FALSE	TRUE	FALSE	FALSE	FALSE	TRUE	FALSE
Stat1	Stat1	TRUE	FALSE	FALSE	FALSE	FALSE	FALSE	FALSE	FALSE
Ptpn18	Ptpn18	TRUE	FALSE	FALSE	FALSE	FALSE	FALSE	FALSE	FALSE
Imp4	Imp4	TRUE	FALSE	TRUE	FALSE	FALSE	FALSE	TRUE	FALSE
Prim2	Prim2	TRUE	FALSE	TRUE	FALSE	FALSE	FALSE	TRUE	FALSE
Agfg1	Agfg1	TRUE	FALSE	TRUE	FALSE	TRUE	FALSE	TRUE	FALSE
Bcs1l	Bcs1l	TRUE	FALSE	TRUE	FALSE	FALSE	FALSE	TRUE	FALSE
Plcd4	Plcd4	TRUE	FALSE	FALSE	TRUE	FALSE	FALSE	FALSE	FALSE
Cnot9	Cnot9	TRUE	FALSE	TRUE	FALSE	FALSE	FALSE	TRUE	FALSE
Ctdsp1	Ctdsp1	TRUE	FALSE	FALSE	FALSE	FALSE	FALSE	FALSE	FALSE
Xrcc5	Xrcc5	TRUE	FALSE	TRUE	FALSE	TRUE	FALSE	TRUE	FALSE
Pecr	Pecr	TRUE	FALSE	TRUE	FALSE	FALSE	FALSE	TRUE	FALSE
Atic	Atic	TRUE	FALSE	TRUE	FALSE	FALSE	FALSE	TRUE	FALSE
Bard1	Bard1	TRUE	FALSE	TRUE	FALSE	TRUE	FALSE	TRUE	FALSE
Tuba4a	Tuba4a	TRUE	FALSE	TRUE	FALSE	FALSE	FALSE	TRUE	FALSE
Dnajb2	Dnajb2	TRUE	FALSE	FALSE	TRUE	FALSE	FALSE	FALSE	FALSE
Ncl	Ncl	TRUE	FALSE	TRUE	FALSE	FALSE	FALSE	TRUE	FALSE
Ptma	Ptma	TRUE	FALSE	TRUE	FALSE	FALSE	FALSE	TRUE	FALSE
Pde6d	Pde6d	TRUE	FALSE	TRUE	FALSE	FALSE	FALSE	TRUE	FALSE
Farsb	Farsb	TRUE	FALSE	TRUE	FALSE	FALSE	FALSE	TRUE	FALSE
Rnpepl1	Rnpepl1	TRUE	FALSE	FALSE	FALSE	FALSE	FALSE	FALSE	FALSE
Pask	Pask	TRUE	FALSE	TRUE	FALSE	FALSE	FALSE	TRUE	FALSE
Dtymk	Dtymk	TRUE	FALSE	TRUE	FALSE	FALSE	FALSE	TRUE	FALSE
Cln8	Cln8	TRUE	FALSE	FALSE	FALSE	FALSE	FALSE	FALSE	FALSE
Pam	Pam	TRUE	FALSE	FALSE	FALSE	TRUE	FALSE	FALSE	FALSE
Lct	Lct	TRUE	FALSE	TRUE	FALSE	FALSE	FALSE	TRUE	FALSE
Mcm6	Mcm6	TRUE	FALSE	TRUE	FALSE	TRUE	FALSE	TRUE	FALSE
Nifk	Nifk	TRUE	FALSE	TRUE	FALSE	FALSE	FALSE	TRUE	FALSE
Ddx59	Ddx59	TRUE	FALSE	TRUE	FALSE	FALSE	FALSE	TRUE	FALSE
Tmem9	Tmem9	TRUE	FALSE	FALSE	FALSE	FALSE	FALSE	FALSE	FALSE
Ube2t	Ube2t	TRUE	FALSE	FALSE	FALSE	FALSE	FALSE	FALSE	FALSE
Nucks1	Nucks1	TRUE	FALSE	TRUE	FALSE	TRUE	FALSE	TRUE	FALSE
Elk4	Elk4	TRUE	FALSE	TRUE	FALSE	FALSE	FALSE	TRUE	FALSE
Pik3c2b	Pik3c2b	TRUE	FALSE	TRUE	FALSE	FALSE	FALSE	TRUE	FALSE
Syt2	Syt2	TRUE	FALSE	FALSE	FALSE	FALSE	FALSE	FALSE	FALSE
Klhl12	Klhl12	TRUE	FALSE	FALSE	FALSE	FALSE	FALSE	FALSE	FALSE
Cyb5r1	Cyb5r1	TRUE	FALSE	TRUE	FALSE	FALSE	FALSE	TRUE	FALSE
Lhx4	Lhx4	TRUE	FALSE	FALSE	FALSE	FALSE	FALSE	FALSE	FALSE
Glul	Glul	TRUE	FALSE	FALSE	FALSE	FALSE	FALSE	FALSE	FALSE
Rgl1	Rgl1	TRUE	FALSE	TRUE	FALSE	FALSE	FALSE	TRUE	FALSE
Rnf2	Rnf2	TRUE	FALSE	FALSE	FALSE	FALSE	FALSE	FALSE	FALSE
Kif26b	Kif26b	TRUE	FALSE	FALSE	FALSE	FALSE	FALSE	FALSE	FALSE
Efcab2	Efcab2	TRUE	FALSE	TRUE	FALSE	FALSE	FALSE	TRUE	FALSE
Parp1	Parp1	TRUE	FALSE	TRUE	FALSE	TRUE	FALSE	TRUE	FALSE
Desi2	Desi2	TRUE	FALSE	TRUE	FALSE	FALSE	FALSE	TRUE	FALSE
Cnih3	Cnih3	TRUE	FALSE	TRUE	FALSE	FALSE	FALSE	TRUE	FALSE
Opn3	Opn3	TRUE	FALSE	TRUE	FALSE	FALSE	FALSE	TRUE	FALSE
Fh1	Fh1	TRUE	FALSE	TRUE	FALSE	FALSE	FALSE	TRUE	FALSE
Ifi211	Ifi211	TRUE	FALSE	FALSE	TRUE	TRUE	FALSE	FALSE	FALSE
Ifi211	Ifi211	TRUE	FALSE	FALSE	TRUE	FALSE	FALSE	FALSE	FALSE
Ifi211	Ifi211	TRUE	FALSE	FALSE	TRUE	FALSE	FALSE	FALSE	FALSE
Slamf9	Slamf9	TRUE	FALSE	FALSE	TRUE	FALSE	FALSE	FALSE	FALSE
Vangl2	Vangl2	TRUE	FALSE	TRUE	FALSE	FALSE	FALSE	TRUE	FALSE
Pou2f1	Pou2f1	TRUE	FALSE	FALSE	FALSE	FALSE	FALSE	FALSE	FALSE
Mpzl1	Mpzl1	TRUE	FALSE	TRUE	FALSE	FALSE	FALSE	TRUE	FALSE
Atp1b1	Atp1b1	TRUE	FALSE	TRUE	FALSE	FALSE	FALSE	TRUE	FALSE
Sell	Sell	TRUE	FALSE	TRUE	FALSE	FALSE	FALSE	TRUE	FALSE
Ralgps2	Ralgps2	TRUE	FALSE	TRUE	FALSE	FALSE	FALSE	TRUE	FALSE
Ptpn14	Ptpn14	TRUE	FALSE	TRUE	FALSE	FALSE	FALSE	TRUE	FALSE
Irf6	Irf6	TRUE	FALSE	FALSE	FALSE	FALSE	FALSE	FALSE	FALSE
Dusp12	Dusp12	TRUE	FALSE	TRUE	FALSE	FALSE	FALSE	TRUE	FALSE
Phyh	Phyh	TRUE	FALSE	FALSE	FALSE	FALSE	FALSE	FALSE	FALSE
Mcm10	Mcm10	TRUE	FALSE	TRUE	FALSE	FALSE	FALSE	TRUE	FALSE
Nuf2	Nuf2	TRUE	FALSE	TRUE	FALSE	FALSE	FALSE	TRUE	FALSE
Cenpl	Cenpl	TRUE	FALSE	FALSE	FALSE	FALSE	FALSE	FALSE	FALSE
Dars2	Dars2	TRUE	FALSE	TRUE	FALSE	FALSE	FALSE	TRUE	FALSE
Trdmt1	Trdmt1	TRUE	FALSE	TRUE	FALSE	FALSE	FALSE	TRUE	FALSE
Tnn	Tnn	TRUE	FALSE	FALSE	FALSE	FALSE	FALSE	FALSE	FALSE
Bmi1	Bmi1	TRUE	FALSE	TRUE	FALSE	FALSE	FALSE	TRUE	FALSE
Bmi1	Bmi1	TRUE	FALSE	TRUE	FALSE	FALSE	FALSE	TRUE	FALSE
Prkcq	Prkcq	TRUE	FALSE	TRUE	FALSE	FALSE	FALSE	TRUE	FALSE
Coq4	Coq4	TRUE	FALSE	TRUE	FALSE	FALSE	FALSE	TRUE	FALSE
Barhl1	Barhl1	TRUE	FALSE	TRUE	FALSE	FALSE	FALSE	TRUE	FALSE
Ddx31	Ddx31	TRUE	FALSE	TRUE	FALSE	FALSE	FALSE	TRUE	FALSE
Eng	Eng	TRUE	FALSE	TRUE	FALSE	FALSE	FALSE	TRUE	FALSE
Gtf3c5	Gtf3c5	TRUE	FALSE	TRUE	FALSE	FALSE	FALSE	TRUE	FALSE
Slc25a25	Slc25a25	TRUE	FALSE	FALSE	FALSE	FALSE	FALSE	FALSE	FALSE
Ptges2	Ptges2	TRUE	FALSE	TRUE	FALSE	FALSE	FALSE	TRUE	FALSE
Col5a1	Col5a1	TRUE	FALSE	FALSE	TRUE	FALSE	FALSE	FALSE	FALSE
Fibcd1	Fibcd1	TRUE	FALSE	FALSE	TRUE	FALSE	FALSE	FALSE	FALSE
Gapvd1	Gapvd1	TRUE	FALSE	TRUE	FALSE	FALSE	FALSE	TRUE	FALSE
Phf19	Phf19	TRUE	FALSE	TRUE	FALSE	TRUE	FALSE	TRUE	FALSE
Dab2ip	Dab2ip	TRUE	FALSE	FALSE	FALSE	FALSE	FALSE	FALSE	FALSE
Mrrf	Mrrf	TRUE	FALSE	TRUE	FALSE	FALSE	FALSE	TRUE	FALSE
Strbp	Strbp	TRUE	FALSE	TRUE	FALSE	FALSE	FALSE	TRUE	FALSE
Wdr5	Wdr5	TRUE	FALSE	TRUE	FALSE	FALSE	FALSE	TRUE	FALSE
Brd3	Brd3	TRUE	FALSE	TRUE	FALSE	FALSE	FALSE	TRUE	FALSE
Egfl7	Egfl7	TRUE	FALSE	TRUE	FALSE	FALSE	FALSE	TRUE	FALSE
Gpsm1	Gpsm1	TRUE	FALSE	FALSE	FALSE	FALSE	FALSE	FALSE	FALSE
Nacc2	Nacc2	TRUE	FALSE	FALSE	FALSE	FALSE	FALSE	FALSE	FALSE
Mamdc4	Mamdc4	TRUE	FALSE	TRUE	FALSE	FALSE	FALSE	TRUE	FALSE
Zmynd19	Zmynd19	TRUE	FALSE	TRUE	FALSE	FALSE	FALSE	TRUE	FALSE
Dph7	Dph7	TRUE	FALSE	TRUE	FALSE	FALSE	FALSE	TRUE	FALSE
Dapl1	Dapl1	TRUE	FALSE	TRUE	FALSE	FALSE	FALSE	TRUE	FALSE
Ube2e3	Ube2e3	TRUE	FALSE	TRUE	FALSE	FALSE	FALSE	TRUE	FALSE
Cybrd1	Cybrd1	TRUE	FALSE	TRUE	FALSE	TRUE	FALSE	TRUE	FALSE
Hat1	Hat1	TRUE	FALSE	TRUE	FALSE	FALSE	FALSE	TRUE	FALSE
Ssrp1	Ssrp1	TRUE	FALSE	TRUE	FALSE	FALSE	FALSE	TRUE	FALSE
Slc43a1	Slc43a1	TRUE	FALSE	TRUE	FALSE	FALSE	FALSE	TRUE	FALSE
Timm10	Timm10	TRUE	FALSE	TRUE	FALSE	FALSE	FALSE	TRUE	FALSE
Tfpi	Tfpi	TRUE	FALSE	TRUE	FALSE	FALSE	FALSE	TRUE	FALSE
Fastkd1	Fastkd1	TRUE	FALSE	TRUE	FALSE	FALSE	FALSE	TRUE	FALSE
Mtx2	Mtx2	TRUE	FALSE	TRUE	FALSE	FALSE	FALSE	TRUE	FALSE
Ola1	Ola1	TRUE	FALSE	TRUE	FALSE	FALSE	FALSE	TRUE	FALSE
Sp3	Sp3	TRUE	FALSE	FALSE	FALSE	FALSE	FALSE	FALSE	FALSE
Itga6	Itga6	TRUE	FALSE	FALSE	FALSE	FALSE	FALSE	FALSE	FALSE
Kif18a	Kif18a	TRUE	FALSE	TRUE	FALSE	FALSE	FALSE	TRUE	FALSE
Nop10	Nop10	TRUE	FALSE	TRUE	FALSE	TRUE	FALSE	TRUE	FALSE
Nat10	Nat10	TRUE	FALSE	TRUE	FALSE	FALSE	FALSE	TRUE	FALSE
Dut	Dut	TRUE	FALSE	TRUE	FALSE	FALSE	FALSE	TRUE	FALSE
Syt13	Syt13	TRUE	FALSE	FALSE	FALSE	FALSE	FALSE	FALSE	FALSE
Mapk8ip1	Mapk8ip1	TRUE	FALSE	FALSE	TRUE	FALSE	FALSE	FALSE	FALSE
Wdr76	Wdr76	TRUE	FALSE	TRUE	FALSE	FALSE	FALSE	TRUE	FALSE
Harbi1	Harbi1	TRUE	FALSE	TRUE	FALSE	FALSE	FALSE	TRUE	FALSE
F2	F2	TRUE	FALSE	TRUE	FALSE	FALSE	FALSE	TRUE	FALSE
Adal	Adal	TRUE	FALSE	TRUE	FALSE	FALSE	FALSE	TRUE	FALSE
Zfp106	Zfp106	TRUE	FALSE	TRUE	FALSE	FALSE	FALSE	TRUE	FALSE
Ubox5	Ubox5	TRUE	FALSE	TRUE	FALSE	FALSE	FALSE	TRUE	FALSE
Rad51	Rad51	TRUE	FALSE	TRUE	FALSE	FALSE	FALSE	TRUE	FALSE
Rpusd2	Rpusd2	TRUE	FALSE	TRUE	FALSE	FALSE	FALSE	TRUE	FALSE
Knl1	Knl1	TRUE	FALSE	TRUE	FALSE	FALSE	FALSE	TRUE	FALSE
Spef1	Spef1	TRUE	FALSE	FALSE	FALSE	FALSE	FALSE	FALSE	FALSE
Cdc25b	Cdc25b	TRUE	FALSE	TRUE	FALSE	FALSE	FALSE	TRUE	FALSE
Rassf2	Rassf2	TRUE	FALSE	FALSE	FALSE	FALSE	FALSE	FALSE	FALSE
Pcna	Pcna	TRUE	FALSE	TRUE	FALSE	FALSE	FALSE	TRUE	FALSE
Gpcpd1	Gpcpd1	TRUE	FALSE	FALSE	FALSE	FALSE	FALSE	FALSE	FALSE
Mcm8	Mcm8	TRUE	FALSE	TRUE	FALSE	FALSE	FALSE	TRUE	FALSE
Hdc	Hdc	TRUE	FALSE	FALSE	TRUE	FALSE	FALSE	FALSE	FALSE
Stard7	Stard7	TRUE	FALSE	TRUE	FALSE	FALSE	FALSE	TRUE	FALSE
Mrps5	Mrps5	TRUE	FALSE	TRUE	FALSE	FALSE	FALSE	TRUE	FALSE
Nphp1	Nphp1	TRUE	FALSE	TRUE	FALSE	FALSE	FALSE	TRUE	FALSE
Bub1	Bub1	TRUE	FALSE	TRUE	FALSE	FALSE	FALSE	TRUE	FALSE
Ndufaf5	Ndufaf5	TRUE	FALSE	TRUE	FALSE	FALSE	FALSE	TRUE	FALSE
Zc3h8	Zc3h8	TRUE	FALSE	TRUE	FALSE	FALSE	FALSE	TRUE	FALSE
Polr1b	Polr1b	TRUE	FALSE	TRUE	FALSE	FALSE	FALSE	TRUE	FALSE
Snrpb	Snrpb	TRUE	FALSE	TRUE	FALSE	TRUE	FALSE	TRUE	FALSE
Nop56	Nop56	TRUE	FALSE	TRUE	FALSE	FALSE	FALSE	TRUE	FALSE
Mgme1	Mgme1	TRUE	FALSE	TRUE	FALSE	FALSE	FALSE	TRUE	FALSE
Kat14	Kat14	TRUE	FALSE	TRUE	FALSE	FALSE	FALSE	TRUE	FALSE
Dtd1	Dtd1	TRUE	FALSE	TRUE	FALSE	FALSE	FALSE	TRUE	FALSE
Xrn2	Xrn2	TRUE	FALSE	TRUE	FALSE	FALSE	FALSE	TRUE	FALSE
Acss1	Acss1	TRUE	FALSE	FALSE	TRUE	FALSE	FALSE	FALSE	FALSE
Gins1	Gins1	TRUE	FALSE	TRUE	FALSE	FALSE	FALSE	TRUE	FALSE
Dnmt3b	Dnmt3b	TRUE	FALSE	TRUE	FALSE	FALSE	FALSE	TRUE	FALSE
Cdk5rap1	Cdk5rap1	TRUE	FALSE	TRUE	FALSE	FALSE	FALSE	TRUE	FALSE
Necab3	Necab3	TRUE	FALSE	TRUE	FALSE	FALSE	FALSE	TRUE	FALSE
E2f1	E2f1	TRUE	FALSE	TRUE	FALSE	FALSE	FALSE	TRUE	FALSE
Rae1	Rae1	TRUE	FALSE	TRUE	FALSE	FALSE	FALSE	TRUE	FALSE
Rbm38	Rbm38	TRUE	FALSE	TRUE	FALSE	FALSE	FALSE	TRUE	FALSE
Mrgbp	Mrgbp	TRUE	FALSE	TRUE	FALSE	FALSE	FALSE	TRUE	FALSE
Ndrg3	Ndrg3	TRUE	FALSE	FALSE	FALSE	FALSE	FALSE	FALSE	FALSE
Dsn1	Dsn1	TRUE	FALSE	TRUE	FALSE	FALSE	FALSE	TRUE	FALSE
Samhd1	Samhd1	TRUE	FALSE	TRUE	FALSE	FALSE	FALSE	TRUE	FALSE
Rbl1	Rbl1	TRUE	FALSE	TRUE	FALSE	FALSE	FALSE	TRUE	FALSE
Ctnnbl1	Ctnnbl1	TRUE	FALSE	TRUE	FALSE	FALSE	FALSE	TRUE	FALSE
Tti1	Tti1	TRUE	FALSE	TRUE	FALSE	FALSE	FALSE	TRUE	FALSE
Rprd1b	Rprd1b	TRUE	FALSE	TRUE	FALSE	FALSE	FALSE	TRUE	FALSE
Ncoa3	Ncoa3	TRUE	FALSE	FALSE	FALSE	FALSE	FALSE	FALSE	FALSE
Ccna2	Ccna2	TRUE	FALSE	TRUE	FALSE	FALSE	FALSE	TRUE	FALSE
Gfm1	Gfm1	TRUE	FALSE	TRUE	FALSE	FALSE	FALSE	TRUE	FALSE
Ift80	Ift80	TRUE	FALSE	FALSE	FALSE	FALSE	FALSE	FALSE	FALSE
Ppm1l	Ppm1l	TRUE	FALSE	TRUE	FALSE	FALSE	FALSE	TRUE	FALSE
Ppid	Ppid	TRUE	FALSE	TRUE	FALSE	FALSE	FALSE	TRUE	FALSE
Mme	Mme	TRUE	FALSE	TRUE	FALSE	FALSE	FALSE	TRUE	FALSE
Tshb	Tshb	TRUE	FALSE	TRUE	FALSE	FALSE	FALSE	TRUE	FALSE
Tspan2	Tspan2	TRUE	FALSE	TRUE	FALSE	FALSE	FALSE	TRUE	FALSE
Cd2	Cd2	TRUE	FALSE	FALSE	TRUE	TRUE	FALSE	FALSE	FALSE
Ptgfrn	Ptgfrn	TRUE	FALSE	TRUE	FALSE	FALSE	FALSE	TRUE	FALSE
Hmgcs2	Hmgcs2	TRUE	FALSE	TRUE	FALSE	FALSE	FALSE	TRUE	FALSE
Prpf38b	Prpf38b	TRUE	FALSE	FALSE	FALSE	FALSE	FALSE	FALSE	FALSE
Ahcyl1	Ahcyl1	TRUE	FALSE	FALSE	FALSE	FALSE	FALSE	FALSE	FALSE
Dennd2d	Dennd2d	TRUE	FALSE	TRUE	FALSE	FALSE	FALSE	TRUE	FALSE
Ints3	Ints3	TRUE	FALSE	TRUE	FALSE	FALSE	FALSE	TRUE	FALSE
Il6ra	Il6ra	TRUE	FALSE	TRUE	FALSE	FALSE	FALSE	TRUE	FALSE
Chrnb2	Chrnb2	TRUE	FALSE	FALSE	FALSE	FALSE	FALSE	FALSE	FALSE
Adar	Adar	TRUE	FALSE	FALSE	FALSE	FALSE	FALSE	FALSE	FALSE
Sass6	Sass6	TRUE	FALSE	TRUE	FALSE	FALSE	FALSE	TRUE	FALSE
Prss12	Prss12	TRUE	FALSE	FALSE	FALSE	FALSE	FALSE	FALSE	FALSE
Cyp2u1	Cyp2u1	TRUE	FALSE	FALSE	FALSE	FALSE	FALSE	FALSE	FALSE
Pla2g12a	Pla2g12a	TRUE	FALSE	TRUE	FALSE	FALSE	FALSE	TRUE	FALSE
Rrh	Rrh	TRUE	FALSE	TRUE	FALSE	FALSE	FALSE	TRUE	FALSE
Ppa2	Ppa2	TRUE	FALSE	TRUE	FALSE	FALSE	FALSE	TRUE	FALSE
Gstcd	Gstcd	TRUE	FALSE	TRUE	FALSE	FALSE	FALSE	TRUE	FALSE
Enpep	Enpep	TRUE	FALSE	TRUE	FALSE	FALSE	FALSE	TRUE	FALSE
Kcnq5	Kcnq5	TRUE	FALSE	TRUE	FALSE	FALSE	FALSE	TRUE	FALSE
Efna3	Efna3	TRUE	FALSE	TRUE	FALSE	FALSE	FALSE	TRUE	FALSE
Efna4	Efna4	TRUE	FALSE	TRUE	FALSE	FALSE	FALSE	TRUE	FALSE
Hcn3	Hcn3	TRUE	FALSE	TRUE	FALSE	FALSE	FALSE	TRUE	FALSE
Gpatch4	Gpatch4	TRUE	FALSE	TRUE	FALSE	FALSE	FALSE	TRUE	FALSE
Dclk2	Dclk2	TRUE	FALSE	FALSE	TRUE	FALSE	FALSE	FALSE	FALSE
Sh3d19	Sh3d19	TRUE	FALSE	FALSE	FALSE	FALSE	FALSE	FALSE	FALSE
Gatb	Gatb	TRUE	FALSE	TRUE	FALSE	FALSE	FALSE	TRUE	FALSE
Chd1l	Chd1l	TRUE	FALSE	TRUE	FALSE	FALSE	FALSE	TRUE	FALSE
Tars2	Tars2	TRUE	FALSE	TRUE	FALSE	FALSE	FALSE	TRUE	FALSE
Ecm1	Ecm1	TRUE	FALSE	FALSE	FALSE	FALSE	FALSE	FALSE	FALSE
Rwdd3	Rwdd3	TRUE	FALSE	TRUE	FALSE	FALSE	FALSE	TRUE	FALSE
Snx27	Snx27	TRUE	FALSE	TRUE	FALSE	FALSE	FALSE	TRUE	FALSE
Celf3	Celf3	TRUE	FALSE	FALSE	FALSE	FALSE	FALSE	FALSE	FALSE
Adh5	Adh5	TRUE	FALSE	TRUE	FALSE	FALSE	FALSE	TRUE	FALSE
Rorc	Rorc	TRUE	FALSE	TRUE	FALSE	FALSE	FALSE	TRUE	FALSE
Tspan5	Tspan5	TRUE	FALSE	TRUE	FALSE	TRUE	FALSE	TRUE	FALSE
Mttp	Mttp	TRUE	FALSE	TRUE	FALSE	FALSE	FALSE	TRUE	FALSE
Nbn	Nbn	TRUE	FALSE	TRUE	FALSE	FALSE	FALSE	TRUE	FALSE
Ubxn2b	Ubxn2b	TRUE	FALSE	TRUE	FALSE	FALSE	FALSE	TRUE	FALSE
Ndufaf4	Ndufaf4	TRUE	FALSE	TRUE	FALSE	FALSE	FALSE	TRUE	FALSE
Spaca1	Spaca1	TRUE	FALSE	FALSE	FALSE	FALSE	FALSE	FALSE	FALSE
Lmo4	Lmo4	TRUE	FALSE	TRUE	FALSE	FALSE	FALSE	TRUE	FALSE
Gbp2	Gbp2	TRUE	FALSE	TRUE	FALSE	FALSE	FALSE	TRUE	FALSE
Gbp2	Gbp2	TRUE	FALSE	TRUE	FALSE	TRUE	FALSE	TRUE	FALSE
Rngtt	Rngtt	TRUE	FALSE	FALSE	FALSE	FALSE	FALSE	FALSE	FALSE
Casp8ap2	Casp8ap2	TRUE	FALSE	FALSE	FALSE	FALSE	FALSE	FALSE	FALSE
Rars2	Rars2	TRUE	FALSE	TRUE	FALSE	FALSE	FALSE	TRUE	FALSE
Polr1e	Polr1e	TRUE	FALSE	TRUE	FALSE	TRUE	FALSE	TRUE	FALSE
Exosc3	Exosc3	TRUE	FALSE	TRUE	FALSE	FALSE	FALSE	TRUE	FALSE
Ncbp1	Ncbp1	TRUE	FALSE	TRUE	FALSE	FALSE	FALSE	TRUE	FALSE
Anp32b	Anp32b	TRUE	FALSE	TRUE	FALSE	FALSE	FALSE	TRUE	FALSE
Col15a1	Col15a1	TRUE	FALSE	FALSE	FALSE	FALSE	FALSE	FALSE	FALSE
Nr4a3	Nr4a3	TRUE	FALSE	FALSE	TRUE	FALSE	FALSE	FALSE	FALSE
Tex10	Tex10	TRUE	FALSE	TRUE	FALSE	FALSE	FALSE	TRUE	FALSE
Snx30	Snx30	TRUE	FALSE	FALSE	FALSE	FALSE	FALSE	FALSE	FALSE
Wdr31	Wdr31	TRUE	FALSE	TRUE	FALSE	FALSE	FALSE	TRUE	FALSE
Pole3	Pole3	TRUE	FALSE	TRUE	FALSE	FALSE	FALSE	TRUE	FALSE
Slc44a1	Slc44a1	TRUE	FALSE	TRUE	FALSE	FALSE	FALSE	TRUE	FALSE
Nfx1	Nfx1	TRUE	FALSE	TRUE	FALSE	FALSE	FALSE	TRUE	FALSE
Nol6	Nol6	TRUE	FALSE	TRUE	FALSE	FALSE	FALSE	TRUE	FALSE
Elp1	Elp1	TRUE	FALSE	TRUE	FALSE	FALSE	FALSE	TRUE	FALSE
Epb41l4b	Epb41l4b	TRUE	FALSE	TRUE	FALSE	FALSE	FALSE	TRUE	FALSE
Aqp3	Aqp3	TRUE	FALSE	TRUE	FALSE	FALSE	FALSE	TRUE	FALSE
Kif24	Kif24	TRUE	FALSE	TRUE	FALSE	FALSE	FALSE	TRUE	FALSE
Tpm2	Tpm2	TRUE	FALSE	FALSE	TRUE	FALSE	FALSE	FALSE	FALSE
Gba2	Gba2	TRUE	FALSE	FALSE	FALSE	FALSE	FALSE	FALSE	FALSE
Psip1	Psip1	TRUE	FALSE	TRUE	FALSE	FALSE	FALSE	TRUE	FALSE
Mllt3	Mllt3	TRUE	FALSE	FALSE	FALSE	FALSE	FALSE	FALSE	FALSE
Hacd4	Hacd4	TRUE	FALSE	TRUE	FALSE	FALSE	FALSE	TRUE	FALSE
Prkaa2	Prkaa2	TRUE	FALSE	FALSE	FALSE	FALSE	FALSE	FALSE	FALSE
Sgip1	Sgip1	TRUE	FALSE	FALSE	FALSE	FALSE	FALSE	FALSE	FALSE
Pde4b	Pde4b	TRUE	FALSE	FALSE	TRUE	FALSE	FALSE	FALSE	FALSE
Dph2	Dph2	TRUE	FALSE	TRUE	FALSE	FALSE	FALSE	TRUE	FALSE
Slc6a9	Slc6a9	TRUE	FALSE	TRUE	FALSE	FALSE	FALSE	TRUE	FALSE
Bend5	Bend5	TRUE	FALSE	FALSE	FALSE	FALSE	FALSE	FALSE	FALSE
Itgb3bp	Itgb3bp	TRUE	FALSE	TRUE	FALSE	FALSE	FALSE	TRUE	FALSE
Osbpl9	Osbpl9	TRUE	FALSE	FALSE	FALSE	FALSE	FALSE	FALSE	FALSE
Usp1	Usp1	TRUE	FALSE	TRUE	FALSE	FALSE	FALSE	TRUE	FALSE
Btf3l4	Btf3l4	TRUE	FALSE	TRUE	FALSE	FALSE	FALSE	TRUE	FALSE
Hook1	Hook1	TRUE	FALSE	TRUE	FALSE	FALSE	FALSE	TRUE	FALSE
Cc2d1b	Cc2d1b	TRUE	FALSE	TRUE	FALSE	FALSE	FALSE	TRUE	FALSE
Magoh	Magoh	TRUE	FALSE	TRUE	FALSE	FALSE	FALSE	TRUE	FALSE
Ndc1	Ndc1	TRUE	FALSE	TRUE	FALSE	FALSE	FALSE	TRUE	FALSE
Lrrc42	Lrrc42	TRUE	FALSE	TRUE	FALSE	FALSE	FALSE	TRUE	FALSE
Cyb5rl	Cyb5rl	TRUE	FALSE	TRUE	FALSE	FALSE	FALSE	TRUE	FALSE
Dyrk2	Dyrk2	TRUE	FALSE	FALSE	FALSE	FALSE	FALSE	FALSE	FALSE
Hivep3	Hivep3	TRUE	FALSE	TRUE	FALSE	FALSE	FALSE	TRUE	FALSE
Ccdc30	Ccdc30	TRUE	FALSE	TRUE	FALSE	FALSE	FALSE	TRUE	FALSE
Ybx1	Ybx1	TRUE	FALSE	TRUE	FALSE	FALSE	FALSE	TRUE	FALSE
Trit1	Trit1	TRUE	FALSE	TRUE	FALSE	FALSE	FALSE	TRUE	FALSE
Mfsd2a	Mfsd2a	TRUE	FALSE	TRUE	FALSE	FALSE	FALSE	TRUE	FALSE
Ephb2	Ephb2	TRUE	FALSE	TRUE	FALSE	FALSE	FALSE	TRUE	FALSE
Pithd1	Pithd1	TRUE	FALSE	TRUE	FALSE	FALSE	FALSE	TRUE	FALSE
Srsf10	Srsf10	TRUE	FALSE	TRUE	FALSE	FALSE	FALSE	TRUE	FALSE
Rnf220	Rnf220	TRUE	FALSE	FALSE	FALSE	FALSE	FALSE	FALSE	FALSE
Eif2b3	Eif2b3	TRUE	FALSE	TRUE	FALSE	FALSE	FALSE	TRUE	FALSE
Mutyh	Mutyh	TRUE	FALSE	TRUE	FALSE	FALSE	FALSE	TRUE	FALSE
Toe1	Toe1	TRUE	FALSE	TRUE	FALSE	FALSE	FALSE	TRUE	FALSE
Mmachc	Mmachc	TRUE	FALSE	TRUE	FALSE	FALSE	FALSE	TRUE	FALSE
Nasp	Nasp	TRUE	FALSE	TRUE	FALSE	FALSE	FALSE	TRUE	FALSE
Ipp	Ipp	TRUE	FALSE	TRUE	FALSE	FALSE	FALSE	TRUE	FALSE
Rad54l	Rad54l	TRUE	FALSE	TRUE	FALSE	FALSE	FALSE	TRUE	FALSE
Atpaf1	Atpaf1	TRUE	FALSE	TRUE	FALSE	FALSE	FALSE	TRUE	FALSE
Mrto4	Mrto4	TRUE	FALSE	TRUE	FALSE	FALSE	FALSE	TRUE	FALSE
Alpl	Alpl	TRUE	FALSE	TRUE	FALSE	FALSE	FALSE	TRUE	FALSE
Adgrb2	Adgrb2	TRUE	FALSE	FALSE	FALSE	FALSE	FALSE	FALSE	FALSE
A3galt2	A3galt2	TRUE	FALSE	FALSE	FALSE	FALSE	FALSE	FALSE	FALSE
Phc2	Phc2	TRUE	FALSE	TRUE	FALSE	FALSE	FALSE	TRUE	FALSE
Eif3i	Eif3i	TRUE	FALSE	TRUE	FALSE	TRUE	FALSE	TRUE	FALSE
Zbtb8a	Zbtb8a	TRUE	FALSE	TRUE	FALSE	FALSE	FALSE	TRUE	FALSE
Stmn1	Stmn1	TRUE	FALSE	TRUE	FALSE	TRUE	FALSE	TRUE	FALSE
Zfp593	Zfp593	TRUE	FALSE	TRUE	FALSE	FALSE	FALSE	TRUE	FALSE
Nudc	Nudc	TRUE	FALSE	TRUE	FALSE	TRUE	FALSE	TRUE	FALSE
Meaf6	Meaf6	TRUE	FALSE	FALSE	FALSE	TRUE	FALSE	FALSE	FALSE
Gnl2	Gnl2	TRUE	FALSE	TRUE	FALSE	FALSE	FALSE	TRUE	FALSE
Cdca8	Cdca8	TRUE	FALSE	TRUE	FALSE	FALSE	FALSE	TRUE	FALSE
Epha10	Epha10	TRUE	FALSE	TRUE	FALSE	FALSE	FALSE	TRUE	FALSE
Rcc1	Rcc1	TRUE	FALSE	TRUE	FALSE	FALSE	FALSE	TRUE	FALSE
Trnau1ap	Trnau1ap	TRUE	FALSE	TRUE	FALSE	FALSE	FALSE	TRUE	FALSE
Sf3a3	Sf3a3	TRUE	FALSE	TRUE	FALSE	FALSE	FALSE	TRUE	FALSE
Epb41	Epb41	TRUE	FALSE	FALSE	TRUE	FALSE	FALSE	FALSE	FALSE
Ptpru	Ptpru	TRUE	FALSE	FALSE	FALSE	FALSE	FALSE	FALSE	FALSE
Mecr	Mecr	TRUE	FALSE	TRUE	FALSE	FALSE	FALSE	TRUE	FALSE
Srsf4	Srsf4	TRUE	FALSE	TRUE	FALSE	FALSE	FALSE	TRUE	FALSE
Fbxo42	Fbxo42	TRUE	FALSE	FALSE	FALSE	FALSE	FALSE	FALSE	FALSE
Xrcc2	Xrcc2	TRUE	FALSE	TRUE	FALSE	FALSE	FALSE	TRUE	FALSE
Prkag2	Prkag2	TRUE	FALSE	TRUE	FALSE	FALSE	FALSE	TRUE	FALSE
Nol9	Nol9	TRUE	FALSE	TRUE	FALSE	FALSE	FALSE	TRUE	FALSE
Zbtb48	Zbtb48	TRUE	FALSE	FALSE	FALSE	FALSE	FALSE	FALSE	FALSE
Abcf2	Abcf2	TRUE	FALSE	TRUE	FALSE	FALSE	FALSE	TRUE	FALSE
Abcf2	Abcf2	TRUE	FALSE	TRUE	FALSE	FALSE	FALSE	TRUE	FALSE
Per3	Per3	TRUE	FALSE	TRUE	FALSE	FALSE	FALSE	TRUE	FALSE
Abcb1b	Abcb1b	TRUE	FALSE	FALSE	FALSE	FALSE	FALSE	FALSE	FALSE
Slc25a33	Slc25a33	TRUE	FALSE	TRUE	FALSE	FALSE	FALSE	TRUE	FALSE
Orc5	Orc5	TRUE	FALSE	TRUE	FALSE	FALSE	FALSE	TRUE	FALSE
Dnajc2	Dnajc2	TRUE	FALSE	TRUE	FALSE	FALSE	FALSE	TRUE	FALSE
Atad3a	Atad3a	TRUE	FALSE	TRUE	FALSE	FALSE	FALSE	TRUE	FALSE
Atad3a	Atad3a	TRUE	FALSE	TRUE	FALSE	FALSE	FALSE	TRUE	FALSE
Atad3a	Atad3a	TRUE	FALSE	TRUE	FALSE	FALSE	FALSE	TRUE	FALSE
Pex10	Pex10	TRUE	FALSE	FALSE	FALSE	FALSE	FALSE	FALSE	FALSE
Morn1	Morn1	TRUE	FALSE	TRUE	FALSE	FALSE	FALSE	TRUE	FALSE
Plch2	Plch2	TRUE	FALSE	TRUE	FALSE	FALSE	FALSE	TRUE	FALSE
Pank4	Pank4	TRUE	FALSE	FALSE	FALSE	FALSE	FALSE	FALSE	FALSE
Prxl2b	Prxl2b	TRUE	FALSE	TRUE	FALSE	FALSE	FALSE	TRUE	FALSE
Mxra8	Mxra8	TRUE	FALSE	FALSE	TRUE	FALSE	FALSE	FALSE	FALSE
Dvl1	Dvl1	TRUE	FALSE	FALSE	FALSE	FALSE	FALSE	FALSE	FALSE
Dvl1	Dvl1	TRUE	FALSE	FALSE	FALSE	FALSE	FALSE	FALSE	FALSE
Adgra3	Adgra3	TRUE	FALSE	TRUE	FALSE	FALSE	FALSE	TRUE	FALSE
Afap1	Afap1	TRUE	FALSE	TRUE	FALSE	FALSE	FALSE	TRUE	FALSE
Ablim2	Ablim2	TRUE	FALSE	FALSE	TRUE	FALSE	FALSE	FALSE	FALSE
Htt	Htt	TRUE	FALSE	TRUE	FALSE	FALSE	FALSE	TRUE	FALSE
Nelfa	Nelfa	TRUE	FALSE	TRUE	FALSE	FALSE	FALSE	TRUE	FALSE
Rbks	Rbks	TRUE	FALSE	TRUE	FALSE	FALSE	FALSE	TRUE	FALSE
Eif2b4	Eif2b4	TRUE	FALSE	TRUE	FALSE	FALSE	FALSE	TRUE	FALSE
Ppm1g	Ppm1g	TRUE	FALSE	TRUE	FALSE	TRUE	FALSE	TRUE	FALSE
Emilin1	Emilin1	TRUE	FALSE	TRUE	FALSE	FALSE	FALSE	TRUE	FALSE
Agbl5	Agbl5	TRUE	FALSE	FALSE	FALSE	FALSE	FALSE	FALSE	FALSE
Klf3	Klf3	TRUE	FALSE	FALSE	FALSE	FALSE	FALSE	FALSE	FALSE
Rfc1	Rfc1	TRUE	FALSE	TRUE	FALSE	FALSE	FALSE	TRUE	FALSE
Pds5a	Pds5a	TRUE	FALSE	TRUE	FALSE	FALSE	FALSE	TRUE	FALSE
Apbb2	Apbb2	TRUE	FALSE	TRUE	FALSE	FALSE	FALSE	TRUE	FALSE
Guf1	Guf1	TRUE	FALSE	FALSE	FALSE	FALSE	FALSE	FALSE	FALSE
Ppat	Ppat	TRUE	FALSE	TRUE	FALSE	FALSE	FALSE	TRUE	FALSE
Paics	Paics	TRUE	FALSE	TRUE	FALSE	TRUE	FALSE	TRUE	FALSE
Polr2b	Polr2b	TRUE	FALSE	TRUE	FALSE	FALSE	FALSE	TRUE	FALSE
Dipk1a	Dipk1a	TRUE	FALSE	TRUE	FALSE	FALSE	FALSE	TRUE	FALSE
Cdc7	Cdc7	TRUE	FALSE	TRUE	FALSE	FALSE	FALSE	TRUE	FALSE
Abcg3	Abcg3	TRUE	FALSE	FALSE	TRUE	FALSE	FALSE	FALSE	FALSE
Coq2	Coq2	TRUE	FALSE	TRUE	FALSE	FALSE	FALSE	TRUE	FALSE
Enoph1	Enoph1	TRUE	FALSE	TRUE	FALSE	FALSE	FALSE	TRUE	FALSE
Hnrnpdl	Hnrnpdl	TRUE	FALSE	FALSE	FALSE	FALSE	FALSE	FALSE	FALSE
Rfc5	Rfc5	TRUE	FALSE	TRUE	FALSE	FALSE	FALSE	TRUE	FALSE
Ddx55	Ddx55	TRUE	FALSE	FALSE	FALSE	FALSE	FALSE	FALSE	FALSE
Cdk2ap1	Cdk2ap1	TRUE	FALSE	TRUE	FALSE	FALSE	FALSE	TRUE	FALSE
Rilpl2	Rilpl2	TRUE	FALSE	TRUE	FALSE	FALSE	FALSE	TRUE	FALSE
Pitpnm2	Pitpnm2	TRUE	FALSE	TRUE	FALSE	TRUE	FALSE	TRUE	FALSE
Kntc1	Kntc1	TRUE	FALSE	TRUE	FALSE	FALSE	FALSE	TRUE	FALSE
Sdad1	Sdad1	TRUE	FALSE	TRUE	FALSE	FALSE	FALSE	TRUE	FALSE
Ajm1	Ajm1	TRUE	FALSE	FALSE	FALSE	FALSE	FALSE	FALSE	FALSE
Ran	Ran	TRUE	FALSE	TRUE	FALSE	TRUE	FALSE	TRUE	FALSE
Mmp17	Mmp17	TRUE	FALSE	FALSE	FALSE	FALSE	FALSE	FALSE	FALSE
Bcl7a	Bcl7a	TRUE	FALSE	TRUE	FALSE	FALSE	FALSE	TRUE	FALSE
Psph	Psph	TRUE	FALSE	TRUE	FALSE	FALSE	FALSE	TRUE	FALSE
Cct6a	Cct6a	TRUE	FALSE	TRUE	FALSE	TRUE	FALSE	TRUE	FALSE
Acad10	Acad10	TRUE	FALSE	TRUE	FALSE	FALSE	FALSE	TRUE	FALSE
Ift81	Ift81	TRUE	FALSE	TRUE	FALSE	FALSE	FALSE	TRUE	FALSE
P2rx4	P2rx4	TRUE	FALSE	TRUE	FALSE	FALSE	FALSE	TRUE	FALSE
Anapc5	Anapc5	TRUE	FALSE	TRUE	FALSE	FALSE	FALSE	TRUE	FALSE
Dhx37	Dhx37	TRUE	FALSE	TRUE	FALSE	FALSE	FALSE	TRUE	FALSE
Ddx51	Ddx51	TRUE	FALSE	TRUE	FALSE	FALSE	FALSE	TRUE	FALSE
Pus1	Pus1	TRUE	FALSE	TRUE	FALSE	FALSE	FALSE	TRUE	FALSE
Chek2	Chek2	TRUE	FALSE	TRUE	FALSE	FALSE	FALSE	TRUE	FALSE
Ccr9	Ccr9	TRUE	FALSE	FALSE	TRUE	FALSE	FALSE	FALSE	FALSE
Zfp12	Zfp12	TRUE	FALSE	FALSE	FALSE	FALSE	FALSE	FALSE	FALSE
Ung	Ung	TRUE	FALSE	TRUE	FALSE	FALSE	FALSE	TRUE	FALSE
Rbm19	Rbm19	TRUE	FALSE	TRUE	FALSE	TRUE	FALSE	TRUE	FALSE
Rasal1	Rasal1	TRUE	FALSE	TRUE	FALSE	FALSE	FALSE	TRUE	FALSE
Dtx1	Dtx1	TRUE	FALSE	TRUE	FALSE	FALSE	FALSE	TRUE	FALSE
Cpsf4	Cpsf4	TRUE	FALSE	TRUE	FALSE	FALSE	FALSE	TRUE	FALSE
Ndufa4	Ndufa4	TRUE	FALSE	TRUE	FALSE	TRUE	FALSE	TRUE	FALSE
Hsph1	Hsph1	TRUE	FALSE	FALSE	FALSE	TRUE	FALSE	FALSE	FALSE
Wnt16	Wnt16	TRUE	FALSE	TRUE	FALSE	FALSE	FALSE	TRUE	FALSE
Auts2	Auts2	TRUE	FALSE	TRUE	FALSE	FALSE	FALSE	TRUE	FALSE
Ezh2	Ezh2	TRUE	FALSE	TRUE	FALSE	TRUE	FALSE	TRUE	FALSE
Rbm28	Rbm28	TRUE	FALSE	TRUE	FALSE	FALSE	FALSE	TRUE	FALSE
Gigyf1	Gigyf1	TRUE	FALSE	FALSE	TRUE	FALSE	FALSE	FALSE	FALSE
Mcm7	Mcm7	TRUE	FALSE	TRUE	FALSE	FALSE	FALSE	TRUE	FALSE
Ahcyl2	Ahcyl2	TRUE	FALSE	FALSE	FALSE	FALSE	FALSE	FALSE	FALSE
Klhdc10	Klhdc10	TRUE	FALSE	TRUE	FALSE	FALSE	FALSE	TRUE	FALSE
Cep41	Cep41	TRUE	FALSE	FALSE	FALSE	FALSE	FALSE	FALSE	FALSE
Igf2bp3	Igf2bp3	TRUE	FALSE	TRUE	FALSE	FALSE	FALSE	TRUE	FALSE
Tra2a	Tra2a	TRUE	FALSE	FALSE	FALSE	FALSE	FALSE	FALSE	FALSE
Cbx3	Cbx3	TRUE	FALSE	TRUE	FALSE	TRUE	FALSE	TRUE	FALSE
Slc23a4	Slc23a4	TRUE	FALSE	FALSE	FALSE	FALSE	FALSE	FALSE	FALSE
Casp2	Casp2	TRUE	FALSE	FALSE	FALSE	FALSE	FALSE	FALSE	FALSE
Gstk1	Gstk1	TRUE	FALSE	FALSE	FALSE	FALSE	FALSE	FALSE	FALSE
Agk	Agk	TRUE	FALSE	TRUE	FALSE	FALSE	FALSE	TRUE	FALSE
Fbxl14	Fbxl14	TRUE	FALSE	FALSE	FALSE	FALSE	FALSE	FALSE	FALSE
Lrig1	Lrig1	TRUE	FALSE	TRUE	FALSE	FALSE	FALSE	TRUE	FALSE
Kbtbd8	Kbtbd8	TRUE	FALSE	TRUE	FALSE	FALSE	FALSE	TRUE	FALSE
Mogs	Mogs	TRUE	FALSE	TRUE	FALSE	FALSE	FALSE	TRUE	FALSE
Pole4	Pole4	TRUE	FALSE	TRUE	FALSE	FALSE	FALSE	TRUE	FALSE
Hmces	Hmces	TRUE	FALSE	FALSE	TRUE	FALSE	FALSE	FALSE	FALSE
Foxp1	Foxp1	TRUE	FALSE	TRUE	FALSE	FALSE	FALSE	TRUE	FALSE
Ruvbl1	Ruvbl1	TRUE	FALSE	TRUE	FALSE	FALSE	FALSE	TRUE	FALSE
Plxna1	Plxna1	TRUE	FALSE	TRUE	FALSE	FALSE	FALSE	TRUE	FALSE
Chchd6	Chchd6	TRUE	FALSE	TRUE	FALSE	FALSE	FALSE	TRUE	FALSE
Nup210	Nup210	TRUE	FALSE	TRUE	FALSE	FALSE	FALSE	TRUE	FALSE
Grip2	Grip2	TRUE	FALSE	FALSE	FALSE	FALSE	FALSE	FALSE	FALSE
Lag3	Lag3	TRUE	FALSE	FALSE	FALSE	TRUE	FALSE	FALSE	FALSE
Cops7a	Cops7a	TRUE	FALSE	TRUE	FALSE	FALSE	FALSE	TRUE	FALSE
Wnt5b	Wnt5b	TRUE	FALSE	TRUE	FALSE	FALSE	FALSE	TRUE	FALSE
Lrp6	Lrp6	TRUE	FALSE	FALSE	FALSE	FALSE	FALSE	FALSE	FALSE
Strap	Strap	TRUE	FALSE	TRUE	FALSE	FALSE	FALSE	TRUE	FALSE
Ldhb	Ldhb	TRUE	FALSE	TRUE	FALSE	FALSE	FALSE	TRUE	FALSE
Rad18	Rad18	TRUE	FALSE	TRUE	FALSE	FALSE	FALSE	TRUE	FALSE
Thumpd3	Thumpd3	TRUE	FALSE	TRUE	FALSE	FALSE	FALSE	TRUE	FALSE
Etnk1	Etnk1	TRUE	FALSE	FALSE	FALSE	TRUE	FALSE	FALSE	FALSE
Il17rc	Il17rc	TRUE	FALSE	FALSE	FALSE	FALSE	FALSE	FALSE	FALSE
St8sia1	St8sia1	TRUE	FALSE	TRUE	FALSE	FALSE	FALSE	TRUE	FALSE
Itpr2	Itpr2	TRUE	FALSE	FALSE	TRUE	FALSE	FALSE	FALSE	FALSE
Ccdc91	Ccdc91	TRUE	FALSE	TRUE	FALSE	FALSE	FALSE	TRUE	FALSE
Caprin2	Caprin2	TRUE	FALSE	TRUE	FALSE	FALSE	FALSE	TRUE	FALSE
Tamm41	Tamm41	TRUE	FALSE	TRUE	FALSE	FALSE	FALSE	TRUE	FALSE
Cand2	Cand2	TRUE	FALSE	TRUE	FALSE	FALSE	FALSE	TRUE	FALSE
Mbd4	Mbd4	TRUE	FALSE	FALSE	FALSE	FALSE	FALSE	FALSE	FALSE
Ift122	Ift122	TRUE	FALSE	TRUE	FALSE	FALSE	FALSE	TRUE	FALSE
Cd27	Cd27	TRUE	FALSE	FALSE	FALSE	TRUE	FALSE	FALSE	FALSE
Fkbp4	Fkbp4	TRUE	FALSE	TRUE	FALSE	FALSE	FALSE	TRUE	FALSE
Zik1	Zik1	TRUE	FALSE	FALSE	FALSE	FALSE	FALSE	FALSE	FALSE
Gipr	Gipr	TRUE	FALSE	TRUE	FALSE	FALSE	FALSE	TRUE	FALSE
U2af2	U2af2	TRUE	FALSE	TRUE	FALSE	FALSE	FALSE	TRUE	FALSE
Zfp583	Zfp583	TRUE	FALSE	TRUE	FALSE	FALSE	FALSE	TRUE	FALSE
Zdhhc13	Zdhhc13	TRUE	FALSE	TRUE	FALSE	FALSE	FALSE	TRUE	FALSE
Prmt3	Prmt3	TRUE	FALSE	TRUE	FALSE	FALSE	FALSE	TRUE	FALSE
Mphosph10	Mphosph10	TRUE	FALSE	TRUE	FALSE	FALSE	FALSE	TRUE	FALSE
Trpm1	Trpm1	TRUE	FALSE	TRUE	FALSE	FALSE	FALSE	TRUE	FALSE
Blm	Blm	TRUE	FALSE	TRUE	FALSE	FALSE	FALSE	TRUE	FALSE
Idh2	Idh2	TRUE	FALSE	TRUE	FALSE	FALSE	FALSE	TRUE	FALSE
Pgpep1l	Pgpep1l	TRUE	FALSE	TRUE	FALSE	FALSE	FALSE	TRUE	FALSE
Sipa1l3	Sipa1l3	TRUE	FALSE	FALSE	FALSE	FALSE	FALSE	FALSE	FALSE
Dpf1	Dpf1	TRUE	FALSE	TRUE	FALSE	FALSE	FALSE	TRUE	FALSE
Fbxo17	Fbxo17	TRUE	FALSE	TRUE	FALSE	FALSE	FALSE	TRUE	FALSE
Lrfn1	Lrfn1	TRUE	FALSE	FALSE	FALSE	FALSE	FALSE	FALSE	FALSE
Det1	Det1	TRUE	FALSE	TRUE	FALSE	FALSE	FALSE	TRUE	FALSE
Sh3gl3	Sh3gl3	TRUE	FALSE	TRUE	FALSE	FALSE	FALSE	TRUE	FALSE
Art2b	Art2b	TRUE	FALSE	TRUE	FALSE	FALSE	FALSE	TRUE	FALSE
Coq7	Coq7	TRUE	FALSE	TRUE	FALSE	FALSE	FALSE	TRUE	FALSE
Xylt1	Xylt1	TRUE	FALSE	FALSE	TRUE	FALSE	FALSE	FALSE	FALSE
Nucb2	Nucb2	TRUE	FALSE	TRUE	FALSE	FALSE	FALSE	TRUE	FALSE
Ipo5	Ipo5	TRUE	FALSE	TRUE	FALSE	FALSE	FALSE	TRUE	FALSE
Calcb	Calcb	TRUE	FALSE	FALSE	FALSE	FALSE	FALSE	FALSE	FALSE
Cyp2r1	Cyp2r1	TRUE	FALSE	TRUE	FALSE	FALSE	FALSE	TRUE	FALSE
Qprt	Qprt	TRUE	FALSE	FALSE	FALSE	TRUE	FALSE	FALSE	FALSE
Maz	Maz	TRUE	FALSE	TRUE	FALSE	FALSE	FALSE	TRUE	FALSE
Sez6l2	Sez6l2	TRUE	FALSE	TRUE	FALSE	FALSE	FALSE	TRUE	FALSE
Ino80e	Ino80e	TRUE	FALSE	TRUE	FALSE	FALSE	FALSE	TRUE	FALSE
Fchsd2	Fchsd2	TRUE	FALSE	FALSE	TRUE	FALSE	FALSE	FALSE	FALSE
Sgf29	Sgf29	TRUE	FALSE	TRUE	FALSE	FALSE	FALSE	TRUE	FALSE
Nfatc2ip	Nfatc2ip	TRUE	FALSE	FALSE	FALSE	FALSE	FALSE	FALSE	FALSE
Lipt2	Lipt2	TRUE	FALSE	TRUE	FALSE	FALSE	FALSE	TRUE	FALSE
Pold3	Pold3	TRUE	FALSE	TRUE	FALSE	FALSE	FALSE	TRUE	FALSE
Pgm2l1	Pgm2l1	TRUE	FALSE	FALSE	TRUE	FALSE	FALSE	FALSE	FALSE
Dgat2	Dgat2	TRUE	FALSE	TRUE	FALSE	FALSE	FALSE	TRUE	FALSE
Nsmce1	Nsmce1	TRUE	FALSE	TRUE	FALSE	TRUE	FALSE	TRUE	FALSE
Thap12	Thap12	TRUE	FALSE	FALSE	FALSE	FALSE	FALSE	FALSE	FALSE
Myo7a	Myo7a	TRUE	FALSE	TRUE	FALSE	TRUE	FALSE	TRUE	FALSE
Dkk3	Dkk3	TRUE	FALSE	FALSE	FALSE	FALSE	FALSE	FALSE	FALSE
Pak1	Pak1	TRUE	FALSE	FALSE	FALSE	FALSE	FALSE	FALSE	FALSE
Trat1	Trat1	TRUE	FALSE	FALSE	FALSE	FALSE	FALSE	FALSE	FALSE
Rusf1	Rusf1	TRUE	FALSE	TRUE	FALSE	FALSE	FALSE	TRUE	FALSE
Slc5a2	Slc5a2	TRUE	FALSE	FALSE	FALSE	FALSE	FALSE	FALSE	FALSE
Prss8	Prss8	TRUE	FALSE	FALSE	FALSE	FALSE	FALSE	FALSE	FALSE
Kat8	Kat8	TRUE	FALSE	TRUE	FALSE	FALSE	FALSE	TRUE	FALSE
Bckdk	Bckdk	TRUE	FALSE	TRUE	FALSE	FALSE	FALSE	TRUE	FALSE
Rgs10	Rgs10	TRUE	FALSE	TRUE	FALSE	FALSE	FALSE	TRUE	FALSE
Tial1	Tial1	TRUE	FALSE	TRUE	FALSE	FALSE	FALSE	TRUE	FALSE
Plk1	Plk1	TRUE	FALSE	TRUE	FALSE	FALSE	FALSE	TRUE	FALSE
Gga2	Gga2	TRUE	FALSE	TRUE	FALSE	FALSE	FALSE	TRUE	FALSE
Scnn1b	Scnn1b	TRUE	FALSE	FALSE	FALSE	FALSE	FALSE	FALSE	FALSE
Mrpl17	Mrpl17	TRUE	FALSE	TRUE	FALSE	FALSE	FALSE	TRUE	FALSE
Polr3e	Polr3e	TRUE	FALSE	TRUE	FALSE	FALSE	FALSE	TRUE	FALSE
Rrp8	Rrp8	TRUE	FALSE	TRUE	FALSE	FALSE	FALSE	TRUE	FALSE
Trim30a	Trim30a	TRUE	FALSE	FALSE	TRUE	FALSE	FALSE	FALSE	FALSE
Chst15	Chst15	TRUE	FALSE	TRUE	FALSE	FALSE	FALSE	TRUE	FALSE
Thumpd1	Thumpd1	TRUE	FALSE	TRUE	FALSE	FALSE	FALSE	TRUE	FALSE
Fam53b	Fam53b	TRUE	FALSE	TRUE	FALSE	TRUE	FALSE	TRUE	FALSE
Trim21	Trim21	TRUE	FALSE	FALSE	FALSE	FALSE	FALSE	FALSE	FALSE
Rrm1	Rrm1	TRUE	FALSE	TRUE	FALSE	FALSE	FALSE	TRUE	FALSE
Knop1	Knop1	TRUE	FALSE	TRUE	FALSE	FALSE	FALSE	TRUE	FALSE
Mmp21	Mmp21	TRUE	FALSE	FALSE	FALSE	FALSE	FALSE	FALSE	FALSE
Bccip	Bccip	TRUE	FALSE	TRUE	FALSE	FALSE	FALSE	TRUE	FALSE
Art1	Art1	TRUE	FALSE	TRUE	FALSE	FALSE	FALSE	TRUE	FALSE
Wee1	Wee1	TRUE	FALSE	TRUE	FALSE	FALSE	FALSE	TRUE	FALSE
Rbm10	Rbm10	TRUE	FALSE	TRUE	FALSE	FALSE	FALSE	TRUE	FALSE
Usp11	Usp11	TRUE	FALSE	TRUE	FALSE	FALSE	FALSE	TRUE	FALSE
Cul4b	Cul4b	TRUE	FALSE	TRUE	FALSE	FALSE	FALSE	TRUE	FALSE
Fgf13	Fgf13	TRUE	FALSE	TRUE	FALSE	FALSE	FALSE	TRUE	FALSE
Ccdc22	Ccdc22	TRUE	FALSE	TRUE	FALSE	FALSE	FALSE	TRUE	FALSE
Syp	Syp	TRUE	FALSE	TRUE	FALSE	FALSE	FALSE	TRUE	FALSE
Pim2	Pim2	TRUE	FALSE	TRUE	FALSE	FALSE	FALSE	TRUE	FALSE
Pqbp1	Pqbp1	TRUE	FALSE	TRUE	FALSE	FALSE	FALSE	TRUE	FALSE
Timm17b	Timm17b	TRUE	FALSE	TRUE	FALSE	FALSE	FALSE	TRUE	FALSE
Hdac6	Hdac6	TRUE	FALSE	TRUE	FALSE	FALSE	FALSE	TRUE	FALSE
Gata1	Gata1	TRUE	FALSE	TRUE	FALSE	FALSE	FALSE	TRUE	FALSE
Ftsj1	Ftsj1	TRUE	FALSE	TRUE	FALSE	FALSE	FALSE	TRUE	FALSE
Rpgr	Rpgr	TRUE	FALSE	TRUE	FALSE	FALSE	FALSE	TRUE	FALSE
Itm2a	Itm2a	TRUE	FALSE	TRUE	FALSE	TRUE	FALSE	TRUE	FALSE
Cstf2	Cstf2	TRUE	FALSE	TRUE	FALSE	FALSE	FALSE	TRUE	FALSE
Xkrx	Xkrx	TRUE	FALSE	TRUE	FALSE	FALSE	FALSE	TRUE	FALSE
Cenpi	Cenpi	TRUE	FALSE	TRUE	FALSE	FALSE	FALSE	TRUE	FALSE
Btk	Btk	TRUE	FALSE	TRUE	FALSE	FALSE	FALSE	TRUE	FALSE
Phka2	Phka2	TRUE	FALSE	FALSE	FALSE	FALSE	FALSE	FALSE	FALSE
Pdha1	Pdha1	TRUE	FALSE	TRUE	FALSE	FALSE	FALSE	TRUE	FALSE
Map3k15	Map3k15	TRUE	FALSE	FALSE	FALSE	FALSE	FALSE	FALSE	FALSE
Nono	Nono	TRUE	FALSE	TRUE	FALSE	TRUE	FALSE	TRUE	FALSE
Abcb7	Abcb7	TRUE	FALSE	TRUE	FALSE	FALSE	FALSE	TRUE	FALSE
Rbbp7	Rbbp7	TRUE	FALSE	TRUE	FALSE	FALSE	FALSE	TRUE	FALSE
Haus7	Haus7	TRUE	FALSE	TRUE	FALSE	FALSE	FALSE	TRUE	FALSE
Plxnb3	Plxnb3	TRUE	FALSE	TRUE	FALSE	FALSE	FALSE	TRUE	FALSE
Naa10	Naa10	TRUE	FALSE	TRUE	FALSE	FALSE	FALSE	TRUE	FALSE
Irak1	Irak1	TRUE	FALSE	FALSE	FALSE	FALSE	FALSE	FALSE	FALSE
Plxna3	Plxna3	TRUE	FALSE	TRUE	FALSE	FALSE	FALSE	TRUE	FALSE
G6pdx	G6pdx	TRUE	FALSE	TRUE	FALSE	FALSE	FALSE	TRUE	FALSE
Dkc1	Dkc1	TRUE	FALSE	TRUE	FALSE	FALSE	FALSE	TRUE	FALSE
Plp1	Plp1	TRUE	FALSE	TRUE	FALSE	FALSE	FALSE	TRUE	FALSE
Prps1	Prps1	TRUE	FALSE	TRUE	FALSE	FALSE	FALSE	TRUE	FALSE
Atp4b	Atp4b	TRUE	FALSE	TRUE	FALSE	FALSE	FALSE	TRUE	FALSE
Angpt2	Angpt2	TRUE	FALSE	FALSE	FALSE	FALSE	FALSE	FALSE	FALSE
Slc25a15	Slc25a15	TRUE	FALSE	TRUE	FALSE	FALSE	FALSE	TRUE	FALSE
Adgra2	Adgra2	TRUE	FALSE	FALSE	TRUE	FALSE	FALSE	FALSE	FALSE
Ankrd10	Ankrd10	TRUE	FALSE	FALSE	FALSE	TRUE	FALSE	FALSE	FALSE
Eri1	Eri1	TRUE	FALSE	TRUE	FALSE	FALSE	FALSE	TRUE	FALSE
Smim19	Smim19	TRUE	FALSE	TRUE	FALSE	FALSE	FALSE	TRUE	FALSE
Dctd	Dctd	TRUE	FALSE	TRUE	FALSE	FALSE	FALSE	TRUE	FALSE
Wwc2	Wwc2	TRUE	FALSE	FALSE	FALSE	FALSE	FALSE	FALSE	FALSE
Gtf2e2	Gtf2e2	TRUE	FALSE	TRUE	FALSE	FALSE	FALSE	TRUE	FALSE
Sap30	Sap30	TRUE	FALSE	TRUE	FALSE	FALSE	FALSE	TRUE	FALSE
Nr3c2	Nr3c2	TRUE	FALSE	FALSE	FALSE	FALSE	FALSE	FALSE	FALSE
Cenpu	Cenpu	TRUE	FALSE	TRUE	FALSE	FALSE	FALSE	TRUE	FALSE
Sh3rf1	Sh3rf1	TRUE	FALSE	TRUE	FALSE	FALSE	FALSE	TRUE	FALSE
Heatr3	Heatr3	TRUE	FALSE	TRUE	FALSE	FALSE	FALSE	TRUE	FALSE
Brd7	Brd7	TRUE	FALSE	TRUE	FALSE	FALSE	FALSE	TRUE	FALSE
Gins3	Gins3	TRUE	FALSE	TRUE	FALSE	FALSE	FALSE	TRUE	FALSE
Setd6	Setd6	TRUE	FALSE	TRUE	FALSE	FALSE	FALSE	TRUE	FALSE
Got2	Got2	TRUE	FALSE	TRUE	FALSE	FALSE	FALSE	TRUE	FALSE
Smad1	Smad1	TRUE	FALSE	TRUE	FALSE	FALSE	FALSE	TRUE	FALSE
Rfx1	Rfx1	TRUE	FALSE	FALSE	FALSE	FALSE	FALSE	FALSE	FALSE
Zfp821	Zfp821	TRUE	FALSE	FALSE	FALSE	FALSE	FALSE	FALSE	FALSE
Dhodh	Dhodh	TRUE	FALSE	TRUE	FALSE	FALSE	FALSE	TRUE	FALSE
Bbs2	Bbs2	TRUE	FALSE	TRUE	FALSE	FALSE	FALSE	TRUE	FALSE
Cenpn	Cenpn	TRUE	FALSE	TRUE	FALSE	FALSE	FALSE	TRUE	FALSE
Cdyl2	Cdyl2	TRUE	FALSE	TRUE	FALSE	FALSE	FALSE	TRUE	FALSE
6430548M08Rik	6430548M08Rik	TRUE	FALSE	TRUE	FALSE	FALSE	FALSE	TRUE	FALSE
Usp10	Usp10	TRUE	FALSE	TRUE	FALSE	FALSE	FALSE	TRUE	FALSE
Pik3r2	Pik3r2	TRUE	FALSE	TRUE	FALSE	FALSE	FALSE	TRUE	FALSE
Ntpcr	Ntpcr	TRUE	FALSE	TRUE	FALSE	FALSE	FALSE	TRUE	FALSE
Pbx4	Pbx4	TRUE	FALSE	FALSE	TRUE	FALSE	FALSE	FALSE	FALSE
Lpar2	Lpar2	TRUE	FALSE	TRUE	FALSE	FALSE	FALSE	TRUE	FALSE
Slc7a6	Slc7a6	TRUE	FALSE	TRUE	FALSE	TRUE	FALSE	TRUE	FALSE
Smpd3	Smpd3	TRUE	FALSE	TRUE	FALSE	FALSE	FALSE	TRUE	FALSE
Has3	Has3	TRUE	FALSE	FALSE	FALSE	FALSE	FALSE	FALSE	FALSE
Nip7	Nip7	TRUE	FALSE	TRUE	FALSE	FALSE	FALSE	TRUE	FALSE
Cep57	Cep57	TRUE	FALSE	TRUE	FALSE	FALSE	FALSE	TRUE	FALSE
Mre11a	Mre11a	TRUE	FALSE	TRUE	FALSE	FALSE	FALSE	TRUE	FALSE
Gpr83	Gpr83	TRUE	FALSE	TRUE	FALSE	FALSE	FALSE	TRUE	FALSE
Izumo1r	Izumo1r	TRUE	FALSE	TRUE	FALSE	FALSE	FALSE	TRUE	FALSE
Panx1	Panx1	TRUE	FALSE	FALSE	TRUE	FALSE	FALSE	FALSE	FALSE
Taf1d	Taf1d	TRUE	FALSE	TRUE	FALSE	FALSE	FALSE	TRUE	FALSE
Adat1	Adat1	TRUE	FALSE	TRUE	FALSE	FALSE	FALSE	TRUE	FALSE
Ldhd	Ldhd	TRUE	FALSE	FALSE	FALSE	FALSE	FALSE	FALSE	FALSE
Urb2	Urb2	TRUE	FALSE	TRUE	FALSE	FALSE	FALSE	TRUE	FALSE
Arv1	Arv1	TRUE	FALSE	TRUE	FALSE	FALSE	FALSE	TRUE	FALSE
Gnpat	Gnpat	TRUE	FALSE	TRUE	FALSE	FALSE	FALSE	TRUE	FALSE
Nectin1	Nectin1	TRUE	FALSE	TRUE	FALSE	FALSE	FALSE	TRUE	FALSE
Ets1	Ets1	TRUE	FALSE	FALSE	TRUE	TRUE	FALSE	FALSE	FALSE
Kirrel3	Kirrel3	TRUE	FALSE	FALSE	TRUE	FALSE	FALSE	FALSE	FALSE
St3gal4	St3gal4	TRUE	FALSE	TRUE	FALSE	FALSE	FALSE	TRUE	FALSE
Pou2af1	Pou2af1	TRUE	FALSE	TRUE	FALSE	TRUE	FALSE	TRUE	FALSE
Ppp2r1b	Ppp2r1b	TRUE	FALSE	TRUE	FALSE	FALSE	FALSE	TRUE	FALSE
Pus3	Pus3	TRUE	FALSE	TRUE	FALSE	FALSE	FALSE	TRUE	FALSE
Chek1	Chek1	TRUE	FALSE	TRUE	FALSE	FALSE	FALSE	TRUE	FALSE
Hmbs	Hmbs	TRUE	FALSE	TRUE	FALSE	FALSE	FALSE	TRUE	FALSE
Ilf3	Ilf3	TRUE	FALSE	TRUE	FALSE	TRUE	FALSE	TRUE	FALSE
Tmed1	Tmed1	TRUE	FALSE	TRUE	FALSE	FALSE	FALSE	TRUE	FALSE
Carm1	Carm1	TRUE	FALSE	TRUE	FALSE	FALSE	FALSE	TRUE	FALSE
Dock6	Dock6	TRUE	FALSE	FALSE	FALSE	FALSE	FALSE	FALSE	FALSE
Rsl24d1	Rsl24d1	TRUE	FALSE	TRUE	FALSE	FALSE	FALSE	TRUE	FALSE
Tcf12	Tcf12	TRUE	FALSE	FALSE	FALSE	FALSE	FALSE	FALSE	FALSE
Fem1b	Fem1b	TRUE	FALSE	TRUE	FALSE	FALSE	FALSE	TRUE	FALSE
Calml4	Calml4	TRUE	FALSE	FALSE	TRUE	FALSE	FALSE	FALSE	FALSE
Kif23	Kif23	TRUE	FALSE	TRUE	FALSE	FALSE	FALSE	TRUE	FALSE
Bckdhb	Bckdhb	TRUE	FALSE	TRUE	FALSE	FALSE	FALSE	TRUE	FALSE
Zw10	Zw10	TRUE	FALSE	TRUE	FALSE	FALSE	FALSE	TRUE	FALSE
Usp28	Usp28	TRUE	FALSE	TRUE	FALSE	FALSE	FALSE	TRUE	FALSE
Idh3a	Idh3a	TRUE	FALSE	TRUE	FALSE	FALSE	FALSE	TRUE	FALSE
Tle3	Tle3	TRUE	FALSE	FALSE	FALSE	FALSE	FALSE	FALSE	FALSE
Imp3	Imp3	TRUE	FALSE	TRUE	FALSE	FALSE	FALSE	TRUE	FALSE
Csk	Csk	TRUE	FALSE	TRUE	FALSE	FALSE	FALSE	TRUE	FALSE
Mto1	Mto1	TRUE	FALSE	TRUE	FALSE	FALSE	FALSE	TRUE	FALSE
Cgas	Cgas	TRUE	FALSE	FALSE	FALSE	FALSE	FALSE	FALSE	FALSE
Lrrc1	Lrrc1	TRUE	FALSE	TRUE	FALSE	FALSE	FALSE	TRUE	FALSE
Car12	Car12	TRUE	FALSE	TRUE	FALSE	FALSE	FALSE	TRUE	FALSE
Rbpms2	Rbpms2	TRUE	FALSE	TRUE	FALSE	FALSE	FALSE	TRUE	FALSE
Tipin	Tipin	TRUE	FALSE	TRUE	FALSE	FALSE	FALSE	TRUE	FALSE
Zwilch	Zwilch	TRUE	FALSE	TRUE	FALSE	FALSE	FALSE	TRUE	FALSE
Smad3	Smad3	TRUE	FALSE	FALSE	FALSE	FALSE	FALSE	FALSE	FALSE
2300009A05Rik	2300009A05Rik	TRUE	FALSE	TRUE	FALSE	FALSE	FALSE	TRUE	FALSE
Atr	Atr	TRUE	FALSE	TRUE	FALSE	FALSE	FALSE	TRUE	FALSE
Nmnat3	Nmnat3	TRUE	FALSE	TRUE	FALSE	FALSE	FALSE	TRUE	FALSE
Mrps22	Mrps22	TRUE	FALSE	TRUE	FALSE	FALSE	FALSE	TRUE	FALSE
Armc8	Armc8	TRUE	FALSE	TRUE	FALSE	FALSE	FALSE	TRUE	FALSE
Dbr1	Dbr1	TRUE	FALSE	TRUE	FALSE	FALSE	FALSE	TRUE	FALSE
Cdc25a	Cdc25a	TRUE	FALSE	TRUE	FALSE	FALSE	FALSE	TRUE	FALSE
Nme6	Nme6	TRUE	FALSE	TRUE	FALSE	FALSE	FALSE	TRUE	FALSE
Dhx30	Dhx30	TRUE	FALSE	TRUE	FALSE	FALSE	FALSE	TRUE	FALSE
Smarcc1	Smarcc1	TRUE	FALSE	TRUE	FALSE	FALSE	FALSE	TRUE	FALSE
Cspg5	Cspg5	TRUE	FALSE	FALSE	FALSE	FALSE	FALSE	FALSE	FALSE
Mlh1	Mlh1	TRUE	FALSE	TRUE	FALSE	FALSE	FALSE	TRUE	FALSE
Arpp21	Arpp21	TRUE	FALSE	FALSE	FALSE	FALSE	FALSE	FALSE	FALSE
Gorasp1	Gorasp1	TRUE	FALSE	TRUE	FALSE	FALSE	FALSE	TRUE	FALSE
Rpsa	Rpsa	TRUE	FALSE	TRUE	FALSE	FALSE	FALSE	TRUE	FALSE
Vipr1	Vipr1	TRUE	FALSE	TRUE	FALSE	FALSE	FALSE	TRUE	FALSE
Trak1	Trak1	TRUE	FALSE	FALSE	FALSE	FALSE	FALSE	FALSE	FALSE
Rab6b	Rab6b	TRUE	FALSE	FALSE	FALSE	FALSE	FALSE	FALSE	FALSE
Topbp1	Topbp1	TRUE	FALSE	TRUE	FALSE	FALSE	FALSE	TRUE	FALSE
Mrpl3	Mrpl3	TRUE	FALSE	TRUE	FALSE	TRUE	FALSE	TRUE	FALSE
Traip	Traip	TRUE	FALSE	TRUE	FALSE	FALSE	FALSE	TRUE	FALSE
Bsn	Bsn	TRUE	FALSE	TRUE	FALSE	FALSE	FALSE	TRUE	FALSE
Mst1	Mst1	TRUE	FALSE	FALSE	FALSE	FALSE	FALSE	FALSE	FALSE
Mst1	Mst1	TRUE	FALSE	FALSE	FALSE	FALSE	FALSE	FALSE	FALSE
Eml4	Eml4	TRUE	FALSE	FALSE	FALSE	FALSE	FALSE	FALSE	FALSE
Gpr19	Gpr19	TRUE	FALSE	TRUE	FALSE	FALSE	FALSE	TRUE	FALSE
Syde1	Syde1	TRUE	FALSE	TRUE	FALSE	FALSE	FALSE	TRUE	FALSE
Mdfi	Mdfi	TRUE	FALSE	TRUE	FALSE	FALSE	FALSE	TRUE	FALSE
Tpcn1	Tpcn1	TRUE	FALSE	TRUE	FALSE	FALSE	FALSE	TRUE	FALSE
Cntrob	Cntrob	TRUE	FALSE	FALSE	FALSE	FALSE	FALSE	FALSE	FALSE
Pdxk	Pdxk	TRUE	FALSE	TRUE	FALSE	FALSE	FALSE	TRUE	FALSE
Slc10a3	Slc10a3	TRUE	FALSE	TRUE	FALSE	FALSE	FALSE	TRUE	FALSE
Fanca	Fanca	TRUE	FALSE	TRUE	FALSE	FALSE	FALSE	TRUE	FALSE
Pwp2	Pwp2	TRUE	FALSE	TRUE	FALSE	FALSE	FALSE	TRUE	FALSE
Abcc4	Abcc4	TRUE	FALSE	TRUE	FALSE	FALSE	FALSE	TRUE	FALSE
Rnft2	Rnft2	TRUE	FALSE	TRUE	FALSE	FALSE	FALSE	TRUE	FALSE
P2ry2	P2ry2	TRUE	FALSE	TRUE	FALSE	FALSE	FALSE	TRUE	FALSE
Acsl3	Acsl3	TRUE	FALSE	TRUE	FALSE	FALSE	FALSE	TRUE	FALSE
Rims3	Rims3	TRUE	FALSE	FALSE	FALSE	FALSE	FALSE	FALSE	FALSE
Rangrf	Rangrf	TRUE	FALSE	TRUE	FALSE	FALSE	FALSE	TRUE	FALSE
Slc16a1	Slc16a1	TRUE	FALSE	TRUE	FALSE	FALSE	FALSE	TRUE	FALSE
Camkv	Camkv	TRUE	FALSE	TRUE	FALSE	FALSE	FALSE	TRUE	FALSE
Nup93	Nup93	TRUE	FALSE	TRUE	FALSE	FALSE	FALSE	TRUE	FALSE
Pebp1	Pebp1	TRUE	FALSE	TRUE	FALSE	TRUE	FALSE	TRUE	FALSE
Sox10	Sox10	TRUE	FALSE	FALSE	FALSE	FALSE	FALSE	FALSE	FALSE
Ogfod1	Ogfod1	TRUE	FALSE	TRUE	FALSE	FALSE	FALSE	TRUE	FALSE
Nfatc1	Nfatc1	TRUE	FALSE	FALSE	FALSE	FALSE	FALSE	FALSE	FALSE
Eif3l	Eif3l	TRUE	FALSE	TRUE	FALSE	FALSE	FALSE	TRUE	FALSE
Entpd6	Entpd6	TRUE	FALSE	TRUE	FALSE	FALSE	FALSE	TRUE	FALSE
Senp1	Senp1	TRUE	FALSE	TRUE	FALSE	FALSE	FALSE	TRUE	FALSE
Tbc1d4	Tbc1d4	TRUE	FALSE	FALSE	FALSE	TRUE	FALSE	FALSE	FALSE
Cdc14b	Cdc14b	TRUE	FALSE	TRUE	FALSE	FALSE	FALSE	TRUE	FALSE
Cdc14b	Cdc14b	TRUE	FALSE	TRUE	FALSE	FALSE	FALSE	TRUE	FALSE
Atp1a1	Atp1a1	TRUE	FALSE	TRUE	FALSE	FALSE	FALSE	TRUE	FALSE
Dis3	Dis3	TRUE	FALSE	TRUE	FALSE	FALSE	FALSE	TRUE	FALSE
Ttc28	Ttc28	TRUE	FALSE	FALSE	TRUE	FALSE	FALSE	FALSE	FALSE
Eefsec	Eefsec	TRUE	FALSE	TRUE	FALSE	FALSE	FALSE	TRUE	FALSE
Ttf2	Ttf2	TRUE	FALSE	TRUE	FALSE	FALSE	FALSE	TRUE	FALSE
Trim45	Trim45	TRUE	FALSE	TRUE	FALSE	FALSE	FALSE	TRUE	FALSE
Gm5134	Gm5134	TRUE	FALSE	TRUE	FALSE	FALSE	FALSE	TRUE	FALSE
Shf	Shf	TRUE	FALSE	FALSE	FALSE	FALSE	FALSE	FALSE	FALSE
Ttll4	Ttll4	TRUE	FALSE	TRUE	FALSE	FALSE	FALSE	TRUE	FALSE
Duox1	Duox1	TRUE	FALSE	FALSE	FALSE	FALSE	FALSE	FALSE	FALSE
Slc35a4	Slc35a4	TRUE	FALSE	TRUE	FALSE	FALSE	FALSE	TRUE	FALSE
Wdr3	Wdr3	TRUE	FALSE	TRUE	FALSE	FALSE	FALSE	TRUE	FALSE
Noc4l	Noc4l	TRUE	FALSE	TRUE	FALSE	FALSE	FALSE	TRUE	FALSE
Ptprf	Ptprf	TRUE	FALSE	TRUE	FALSE	FALSE	FALSE	TRUE	FALSE
Ctdp1	Ctdp1	TRUE	FALSE	FALSE	FALSE	FALSE	FALSE	FALSE	FALSE
Chst2	Chst2	TRUE	FALSE	TRUE	FALSE	TRUE	FALSE	TRUE	FALSE
Pus7l	Pus7l	TRUE	FALSE	TRUE	FALSE	FALSE	FALSE	TRUE	FALSE
Usp37	Usp37	TRUE	FALSE	FALSE	FALSE	FALSE	FALSE	FALSE	FALSE
Fntb	Fntb	TRUE	FALSE	TRUE	FALSE	FALSE	FALSE	TRUE	FALSE
Fntb	Fntb	TRUE	FALSE	TRUE	FALSE	FALSE	FALSE	TRUE	FALSE
Nudt15	Nudt15	TRUE	FALSE	TRUE	FALSE	FALSE	FALSE	TRUE	FALSE
Eri3	Eri3	TRUE	FALSE	TRUE	FALSE	FALSE	FALSE	TRUE	FALSE
Armcx2	Armcx2	TRUE	FALSE	TRUE	FALSE	FALSE	FALSE	TRUE	FALSE
Armcx1	Armcx1	TRUE	FALSE	TRUE	FALSE	FALSE	FALSE	TRUE	FALSE
Cryzl2	Cryzl2	TRUE	FALSE	FALSE	FALSE	FALSE	FALSE	FALSE	FALSE
Gtf2a2	Gtf2a2	TRUE	FALSE	TRUE	FALSE	FALSE	FALSE	TRUE	FALSE
Angptl1	Angptl1	TRUE	FALSE	FALSE	FALSE	FALSE	FALSE	FALSE	FALSE
Tmem35a	Tmem35a	TRUE	FALSE	TRUE	FALSE	FALSE	FALSE	TRUE	FALSE
Rfwd3	Rfwd3	TRUE	FALSE	TRUE	FALSE	FALSE	FALSE	TRUE	FALSE
Map3k13	Map3k13	TRUE	FALSE	TRUE	FALSE	FALSE	FALSE	TRUE	FALSE
Pdpr	Pdpr	TRUE	FALSE	FALSE	FALSE	FALSE	FALSE	FALSE	FALSE
Arhgap39	Arhgap39	TRUE	FALSE	FALSE	FALSE	FALSE	FALSE	FALSE	FALSE
Smyd5	Smyd5	TRUE	FALSE	TRUE	FALSE	FALSE	FALSE	TRUE	FALSE
Lrrc24	Lrrc24	TRUE	FALSE	TRUE	FALSE	FALSE	FALSE	TRUE	FALSE
Sfxn5	Sfxn5	TRUE	FALSE	TRUE	FALSE	TRUE	FALSE	TRUE	FALSE
Sf3b3	Sf3b3	TRUE	FALSE	TRUE	FALSE	FALSE	FALSE	TRUE	FALSE
Mnd1	Mnd1	TRUE	FALSE	TRUE	FALSE	FALSE	FALSE	TRUE	FALSE
Recql4	Recql4	TRUE	FALSE	TRUE	FALSE	FALSE	FALSE	TRUE	FALSE
Tmem131l	Tmem131l	TRUE	FALSE	FALSE	FALSE	FALSE	FALSE	FALSE	FALSE
Atp6v1h	Atp6v1h	TRUE	FALSE	FALSE	FALSE	FALSE	FALSE	FALSE	FALSE
Mrpl15	Mrpl15	TRUE	FALSE	TRUE	FALSE	FALSE	FALSE	TRUE	FALSE
Pla2g4c	Pla2g4c	TRUE	FALSE	FALSE	FALSE	FALSE	FALSE	FALSE	FALSE
Gm28042	Gm28042	TRUE	FALSE	TRUE	FALSE	FALSE	FALSE	TRUE	FALSE
Ston1	Ston1	TRUE	FALSE	TRUE	FALSE	FALSE	FALSE	TRUE	FALSE
Ston1	Ston1	TRUE	FALSE	TRUE	FALSE	FALSE	FALSE	TRUE	FALSE
Cdk10	Cdk10	TRUE	FALSE	TRUE	FALSE	FALSE	FALSE	TRUE	FALSE
Ppargc1b	Ppargc1b	TRUE	FALSE	TRUE	FALSE	FALSE	FALSE	TRUE	FALSE
Ccp110	Ccp110	TRUE	FALSE	TRUE	FALSE	FALSE	FALSE	TRUE	FALSE
Usp36	Usp36	TRUE	FALSE	TRUE	FALSE	FALSE	FALSE	TRUE	FALSE
Zfp446	Zfp446	TRUE	FALSE	TRUE	FALSE	FALSE	FALSE	TRUE	FALSE
Fancd2os	Fancd2os	TRUE	FALSE	TRUE	FALSE	FALSE	FALSE	TRUE	FALSE
Rnf225	Rnf225	TRUE	FALSE	TRUE	FALSE	FALSE	FALSE	TRUE	FALSE
Rfc3	Rfc3	TRUE	FALSE	TRUE	FALSE	FALSE	FALSE	TRUE	FALSE
Coil	Coil	TRUE	FALSE	TRUE	FALSE	FALSE	FALSE	TRUE	FALSE
Pds5b	Pds5b	TRUE	FALSE	FALSE	FALSE	FALSE	FALSE	FALSE	FALSE
Cpsf1	Cpsf1	TRUE	FALSE	TRUE	FALSE	FALSE	FALSE	TRUE	FALSE
Fancd2	Fancd2	TRUE	FALSE	TRUE	FALSE	FALSE	FALSE	TRUE	FALSE
Cct2	Cct2	TRUE	FALSE	TRUE	FALSE	TRUE	FALSE	TRUE	FALSE
Poglut1	Poglut1	TRUE	FALSE	TRUE	FALSE	FALSE	FALSE	TRUE	FALSE
Kctd7	Kctd7	TRUE	FALSE	FALSE	TRUE	FALSE	FALSE	FALSE	FALSE
Tmed8	Tmed8	TRUE	FALSE	FALSE	FALSE	TRUE	FALSE	FALSE	FALSE
Ptgdr2	Ptgdr2	TRUE	FALSE	TRUE	FALSE	FALSE	FALSE	TRUE	FALSE
Tpst1	Tpst1	TRUE	FALSE	TRUE	FALSE	FALSE	FALSE	TRUE	FALSE
Srsf2	Srsf2	TRUE	FALSE	TRUE	FALSE	FALSE	FALSE	TRUE	FALSE
Pomt2	Pomt2	TRUE	FALSE	TRUE	FALSE	FALSE	FALSE	TRUE	FALSE
Cipc	Cipc	TRUE	FALSE	TRUE	FALSE	FALSE	FALSE	TRUE	FALSE
Hsdl1	Hsdl1	TRUE	FALSE	FALSE	FALSE	FALSE	FALSE	FALSE	FALSE
Lsm3	Lsm3	TRUE	FALSE	TRUE	FALSE	FALSE	FALSE	TRUE	FALSE
Chchd4	Chchd4	TRUE	FALSE	TRUE	FALSE	FALSE	FALSE	TRUE	FALSE
Polq	Polq	TRUE	FALSE	TRUE	FALSE	FALSE	FALSE	TRUE	FALSE
Mrps17	Mrps17	TRUE	FALSE	TRUE	FALSE	FALSE	FALSE	TRUE	FALSE
Atm	Atm	TRUE	FALSE	TRUE	FALSE	FALSE	FALSE	TRUE	FALSE
Usp54	Usp54	TRUE	FALSE	TRUE	FALSE	FALSE	FALSE	TRUE	FALSE
Slc25a37	Slc25a37	TRUE	FALSE	FALSE	FALSE	FALSE	FALSE	FALSE	FALSE
Exosc4	Exosc4	TRUE	FALSE	TRUE	FALSE	FALSE	FALSE	TRUE	FALSE
Thoc5	Thoc5	TRUE	FALSE	TRUE	FALSE	FALSE	FALSE	TRUE	FALSE
Traf3ip1	Traf3ip1	TRUE	FALSE	FALSE	FALSE	FALSE	FALSE	FALSE	FALSE
Ccdc15	Ccdc15	TRUE	FALSE	TRUE	FALSE	FALSE	FALSE	TRUE	FALSE
Exosc1	Exosc1	TRUE	FALSE	TRUE	FALSE	FALSE	FALSE	TRUE	FALSE
Brip1	Brip1	TRUE	FALSE	TRUE	FALSE	FALSE	FALSE	TRUE	FALSE
Zbed4	Zbed4	TRUE	FALSE	TRUE	FALSE	FALSE	FALSE	TRUE	FALSE
Smc4	Smc4	TRUE	FALSE	TRUE	FALSE	TRUE	FALSE	TRUE	FALSE
Ramp1	Ramp1	TRUE	FALSE	TRUE	FALSE	FALSE	FALSE	TRUE	FALSE
Tulp4	Tulp4	TRUE	FALSE	FALSE	FALSE	FALSE	FALSE	FALSE	FALSE
Lif	Lif	TRUE	FALSE	TRUE	FALSE	FALSE	FALSE	TRUE	FALSE
Gcsh	Gcsh	TRUE	FALSE	TRUE	FALSE	FALSE	FALSE	TRUE	FALSE
Uaca	Uaca	TRUE	FALSE	FALSE	FALSE	FALSE	FALSE	FALSE	FALSE
Gjc1	Gjc1	TRUE	FALSE	FALSE	FALSE	FALSE	FALSE	FALSE	FALSE
Zfp418	Zfp418	TRUE	FALSE	FALSE	FALSE	FALSE	FALSE	FALSE	FALSE
Mtrr	Mtrr	TRUE	FALSE	TRUE	FALSE	FALSE	FALSE	TRUE	FALSE
Ly6d	Ly6d	TRUE	FALSE	FALSE	TRUE	FALSE	FALSE	FALSE	FALSE
Xpot	Xpot	TRUE	FALSE	TRUE	FALSE	FALSE	FALSE	TRUE	FALSE
Pbx2	Pbx2	TRUE	FALSE	FALSE	FALSE	FALSE	FALSE	FALSE	FALSE
Tdg	Tdg	TRUE	FALSE	TRUE	FALSE	TRUE	FALSE	TRUE	FALSE
Rnps1	Rnps1	TRUE	FALSE	TRUE	FALSE	TRUE	FALSE	TRUE	FALSE
Prr7	Prr7	TRUE	FALSE	FALSE	TRUE	FALSE	FALSE	FALSE	FALSE
Tle6	Tle6	TRUE	FALSE	TRUE	FALSE	FALSE	FALSE	TRUE	FALSE
Hrob	Hrob	TRUE	FALSE	TRUE	FALSE	FALSE	FALSE	TRUE	FALSE
Zfp661	Zfp661	TRUE	FALSE	TRUE	FALSE	FALSE	FALSE	TRUE	FALSE
Ankrd27	Ankrd27	TRUE	FALSE	TRUE	FALSE	FALSE	FALSE	TRUE	FALSE
Nudt19	Nudt19	TRUE	FALSE	TRUE	FALSE	FALSE	FALSE	TRUE	FALSE
Tbxa2r	Tbxa2r	TRUE	FALSE	FALSE	FALSE	FALSE	FALSE	FALSE	FALSE
Lrr1	Lrr1	TRUE	FALSE	TRUE	FALSE	FALSE	FALSE	TRUE	FALSE
Cactin	Cactin	TRUE	FALSE	TRUE	FALSE	FALSE	FALSE	TRUE	FALSE
Ncaph	Ncaph	TRUE	FALSE	TRUE	FALSE	FALSE	FALSE	TRUE	FALSE
Arl4d	Arl4d	TRUE	FALSE	FALSE	TRUE	FALSE	FALSE	FALSE	FALSE
Foxn2	Foxn2	TRUE	FALSE	TRUE	FALSE	FALSE	FALSE	TRUE	FALSE
Dpp4	Dpp4	TRUE	FALSE	FALSE	TRUE	FALSE	FALSE	FALSE	FALSE
Ncapd3	Ncapd3	TRUE	FALSE	TRUE	FALSE	FALSE	FALSE	TRUE	FALSE
Zc3h12b	Zc3h12b	TRUE	FALSE	FALSE	FALSE	FALSE	FALSE	FALSE	FALSE
Rrp12	Rrp12	TRUE	FALSE	TRUE	FALSE	FALSE	FALSE	TRUE	FALSE
Zc4h2	Zc4h2	TRUE	FALSE	TRUE	FALSE	FALSE	FALSE	TRUE	FALSE
Nubpl	Nubpl	TRUE	FALSE	TRUE	FALSE	FALSE	FALSE	TRUE	FALSE
Ints6	Ints6	TRUE	FALSE	FALSE	FALSE	FALSE	FALSE	FALSE	FALSE
Tubg1	Tubg1	TRUE	FALSE	TRUE	FALSE	FALSE	FALSE	TRUE	FALSE
Lars2	Lars2	TRUE	FALSE	TRUE	FALSE	FALSE	FALSE	TRUE	FALSE
Amh	Amh	TRUE	FALSE	TRUE	FALSE	FALSE	FALSE	TRUE	FALSE
Helq	Helq	TRUE	FALSE	TRUE	FALSE	FALSE	FALSE	TRUE	FALSE
Raver2	Raver2	TRUE	FALSE	FALSE	FALSE	FALSE	FALSE	FALSE	FALSE
Klhl35	Klhl35	TRUE	FALSE	FALSE	FALSE	FALSE	FALSE	FALSE	FALSE
Nup37	Nup37	TRUE	FALSE	TRUE	FALSE	FALSE	FALSE	TRUE	FALSE
Shq1	Shq1	TRUE	FALSE	TRUE	FALSE	FALSE	FALSE	TRUE	FALSE
Brsk1	Brsk1	TRUE	FALSE	FALSE	FALSE	FALSE	FALSE	FALSE	FALSE
Dennd1a	Dennd1a	TRUE	FALSE	FALSE	FALSE	FALSE	FALSE	FALSE	FALSE
Klf16	Klf16	TRUE	FALSE	FALSE	FALSE	FALSE	FALSE	FALSE	FALSE
Crb2	Crb2	TRUE	FALSE	FALSE	FALSE	FALSE	FALSE	FALSE	FALSE
Fignl1	Fignl1	TRUE	FALSE	TRUE	FALSE	FALSE	FALSE	TRUE	FALSE
Rcbtb1	Rcbtb1	TRUE	FALSE	TRUE	FALSE	FALSE	FALSE	TRUE	FALSE
Mbd3	Mbd3	TRUE	FALSE	TRUE	FALSE	FALSE	FALSE	TRUE	FALSE
Aldh1b1	Aldh1b1	TRUE	FALSE	TRUE	FALSE	FALSE	FALSE	TRUE	FALSE
Utp6	Utp6	TRUE	FALSE	TRUE	FALSE	FALSE	FALSE	TRUE	FALSE
Tsen34	Tsen34	TRUE	FALSE	TRUE	FALSE	FALSE	FALSE	TRUE	FALSE
Mboat7	Mboat7	TRUE	FALSE	TRUE	FALSE	FALSE	FALSE	TRUE	FALSE
Cbarp	Cbarp	TRUE	FALSE	FALSE	TRUE	FALSE	FALSE	FALSE	FALSE
Gtf3c4	Gtf3c4	TRUE	FALSE	TRUE	FALSE	FALSE	FALSE	TRUE	FALSE
Alg8	Alg8	TRUE	FALSE	TRUE	FALSE	FALSE	FALSE	TRUE	FALSE
Supt16	Supt16	TRUE	FALSE	TRUE	FALSE	FALSE	FALSE	TRUE	FALSE
Grin3b	Grin3b	TRUE	FALSE	TRUE	FALSE	FALSE	FALSE	TRUE	FALSE
Wdr18	Wdr18	TRUE	FALSE	TRUE	FALSE	FALSE	FALSE	TRUE	FALSE
Xylb	Xylb	TRUE	FALSE	TRUE	FALSE	FALSE	FALSE	TRUE	FALSE
Mrps2	Mrps2	TRUE	FALSE	TRUE	FALSE	FALSE	FALSE	TRUE	FALSE
Ppp1r26	Ppp1r26	TRUE	FALSE	TRUE	FALSE	FALSE	FALSE	TRUE	FALSE
Plppr3	Plppr3	TRUE	FALSE	FALSE	TRUE	FALSE	FALSE	FALSE	FALSE
Ddx11	Ddx11	TRUE	FALSE	TRUE	FALSE	FALSE	FALSE	TRUE	FALSE
Ddx11	Ddx11	TRUE	FALSE	TRUE	FALSE	FALSE	FALSE	TRUE	FALSE
Ddx11	Ddx11	TRUE	FALSE	TRUE	FALSE	FALSE	FALSE	TRUE	FALSE
Zhx3	Zhx3	TRUE	FALSE	FALSE	TRUE	FALSE	FALSE	FALSE	FALSE
Dock4	Dock4	TRUE	FALSE	FALSE	TRUE	FALSE	FALSE	FALSE	FALSE
Tdp2	Tdp2	TRUE	FALSE	FALSE	FALSE	FALSE	FALSE	FALSE	FALSE
Apex1	Apex1	TRUE	FALSE	TRUE	FALSE	FALSE	FALSE	TRUE	FALSE
Ints6l	Ints6l	TRUE	FALSE	FALSE	TRUE	FALSE	FALSE	FALSE	FALSE
Ripor2	Ripor2	TRUE	FALSE	TRUE	FALSE	FALSE	FALSE	TRUE	FALSE
Parp2	Parp2	TRUE	FALSE	TRUE	FALSE	FALSE	FALSE	TRUE	FALSE
5031439G07Rik	5031439G07Rik	TRUE	FALSE	FALSE	FALSE	FALSE	FALSE	FALSE	FALSE
Dnajb5	Dnajb5	TRUE	FALSE	TRUE	FALSE	FALSE	FALSE	TRUE	FALSE
Sigmar1	Sigmar1	TRUE	FALSE	TRUE	FALSE	FALSE	FALSE	TRUE	FALSE
Zranb3	Zranb3	TRUE	FALSE	TRUE	FALSE	FALSE	FALSE	TRUE	FALSE
Slf2	Slf2	TRUE	FALSE	FALSE	FALSE	FALSE	FALSE	FALSE	FALSE
Rpp25l	Rpp25l	TRUE	FALSE	TRUE	FALSE	FALSE	FALSE	TRUE	FALSE
Dipk1b	Dipk1b	TRUE	FALSE	TRUE	FALSE	FALSE	FALSE	TRUE	FALSE
Rif1	Rif1	TRUE	FALSE	TRUE	FALSE	FALSE	FALSE	TRUE	FALSE
Sh3bp4	Sh3bp4	TRUE	FALSE	FALSE	FALSE	FALSE	FALSE	FALSE	FALSE
H1f6	H1f6	TRUE	FALSE	TRUE	FALSE	FALSE	FALSE	TRUE	FALSE
Leap2	Leap2	TRUE	FALSE	FALSE	FALSE	FALSE	FALSE	FALSE	FALSE
Ska1	Ska1	TRUE	FALSE	TRUE	FALSE	FALSE	FALSE	TRUE	FALSE
Gmip	Gmip	TRUE	FALSE	FALSE	FALSE	FALSE	FALSE	FALSE	FALSE
Macrod1	Macrod1	TRUE	FALSE	TRUE	FALSE	FALSE	FALSE	TRUE	FALSE
Snapc4	Snapc4	TRUE	FALSE	TRUE	FALSE	FALSE	FALSE	TRUE	FALSE
Noa1	Noa1	TRUE	FALSE	TRUE	FALSE	FALSE	FALSE	TRUE	FALSE
Lrrn3	Lrrn3	TRUE	FALSE	FALSE	FALSE	TRUE	FALSE	FALSE	FALSE
Zdhhc23	Zdhhc23	TRUE	FALSE	TRUE	FALSE	FALSE	FALSE	TRUE	FALSE
Ubac1	Ubac1	TRUE	FALSE	TRUE	FALSE	FALSE	FALSE	TRUE	FALSE
Serbp1	Serbp1	TRUE	FALSE	TRUE	FALSE	TRUE	FALSE	TRUE	FALSE
Wtip	Wtip	TRUE	FALSE	FALSE	FALSE	FALSE	FALSE	FALSE	FALSE
Marchf1	Marchf1	TRUE	FALSE	TRUE	FALSE	FALSE	FALSE	TRUE	FALSE
Tbc1d24	Tbc1d24	TRUE	FALSE	TRUE	FALSE	FALSE	FALSE	TRUE	FALSE
Phpt1	Phpt1	TRUE	FALSE	TRUE	FALSE	TRUE	FALSE	TRUE	FALSE
Fxyd7	Fxyd7	TRUE	FALSE	FALSE	TRUE	FALSE	FALSE	FALSE	FALSE
Plxnb2	Plxnb2	TRUE	FALSE	FALSE	FALSE	FALSE	FALSE	FALSE	FALSE
Eepd1	Eepd1	TRUE	FALSE	FALSE	TRUE	FALSE	FALSE	FALSE	FALSE
Atp13a2	Atp13a2	TRUE	FALSE	FALSE	FALSE	FALSE	FALSE	FALSE	FALSE
Nudt1	Nudt1	TRUE	FALSE	TRUE	FALSE	FALSE	FALSE	TRUE	FALSE
Nop14	Nop14	TRUE	FALSE	TRUE	FALSE	FALSE	FALSE	TRUE	FALSE
Zcchc12	Zcchc12	TRUE	FALSE	TRUE	FALSE	FALSE	FALSE	TRUE	FALSE
Zcchc12	Zcchc12	TRUE	FALSE	TRUE	FALSE	FALSE	FALSE	TRUE	FALSE
Zscan12	Zscan12	TRUE	FALSE	TRUE	FALSE	FALSE	FALSE	TRUE	FALSE
Psma8	Psma8	TRUE	FALSE	TRUE	FALSE	FALSE	FALSE	TRUE	FALSE
Kif15	Kif15	TRUE	FALSE	TRUE	FALSE	FALSE	FALSE	TRUE	FALSE
Tent4b	Tent4b	TRUE	FALSE	FALSE	FALSE	FALSE	FALSE	FALSE	FALSE
Ssx2ip	Ssx2ip	TRUE	FALSE	TRUE	FALSE	FALSE	FALSE	TRUE	FALSE
Siah1a	Siah1a	TRUE	FALSE	FALSE	FALSE	FALSE	FALSE	FALSE	FALSE
Mcoln3	Mcoln3	TRUE	FALSE	TRUE	FALSE	FALSE	FALSE	TRUE	FALSE
Syde2	Syde2	TRUE	FALSE	TRUE	FALSE	FALSE	FALSE	TRUE	FALSE
Proser3	Proser3	TRUE	FALSE	TRUE	FALSE	FALSE	FALSE	TRUE	FALSE
Dna2	Dna2	TRUE	FALSE	TRUE	FALSE	FALSE	FALSE	TRUE	FALSE
Gtdc1	Gtdc1	TRUE	FALSE	FALSE	TRUE	FALSE	FALSE	FALSE	FALSE
Neto2	Neto2	TRUE	FALSE	TRUE	FALSE	FALSE	FALSE	TRUE	FALSE
Trim67	Trim67	TRUE	FALSE	TRUE	FALSE	FALSE	FALSE	TRUE	FALSE
Stag3	Stag3	TRUE	FALSE	TRUE	FALSE	FALSE	FALSE	TRUE	FALSE
Nfkbid	Nfkbid	TRUE	FALSE	FALSE	FALSE	FALSE	FALSE	FALSE	FALSE
Aifm1	Aifm1	TRUE	FALSE	TRUE	FALSE	FALSE	FALSE	TRUE	FALSE
Try5	Try5	TRUE	FALSE	TRUE	FALSE	FALSE	FALSE	TRUE	FALSE
Try5	Try5	TRUE	FALSE	TRUE	FALSE	FALSE	FALSE	TRUE	FALSE
Try5	Try5	TRUE	FALSE	TRUE	FALSE	FALSE	FALSE	TRUE	FALSE
Try5	Try5	TRUE	FALSE	TRUE	FALSE	FALSE	FALSE	TRUE	FALSE
Lrfn3	Lrfn3	TRUE	FALSE	FALSE	FALSE	FALSE	FALSE	FALSE	FALSE
Bcorl1	Bcorl1	TRUE	FALSE	FALSE	FALSE	FALSE	FALSE	FALSE	FALSE
Pml	Pml	TRUE	FALSE	TRUE	FALSE	FALSE	FALSE	TRUE	FALSE
Nxt1	Nxt1	TRUE	FALSE	TRUE	FALSE	FALSE	FALSE	TRUE	FALSE
Zfp39	Zfp39	TRUE	FALSE	FALSE	FALSE	FALSE	FALSE	FALSE	FALSE
Rbmxl1	Rbmxl1	TRUE	FALSE	TRUE	FALSE	FALSE	FALSE	TRUE	FALSE
Rab11fip3	Rab11fip3	TRUE	FALSE	FALSE	FALSE	FALSE	FALSE	FALSE	FALSE
Zcwpw1	Zcwpw1	TRUE	FALSE	TRUE	FALSE	FALSE	FALSE	TRUE	FALSE
Sik2	Sik2	TRUE	FALSE	FALSE	TRUE	FALSE	FALSE	FALSE	FALSE
Aff3	Aff3	TRUE	FALSE	TRUE	FALSE	FALSE	FALSE	TRUE	FALSE
Arhgap10	Arhgap10	TRUE	FALSE	FALSE	FALSE	FALSE	FALSE	FALSE	FALSE
Lrrc20	Lrrc20	TRUE	FALSE	TRUE	FALSE	FALSE	FALSE	TRUE	FALSE
Nodal	Nodal	TRUE	FALSE	FALSE	FALSE	FALSE	FALSE	FALSE	FALSE
Spry1	Spry1	TRUE	FALSE	TRUE	FALSE	TRUE	FALSE	TRUE	FALSE
Lipt1	Lipt1	TRUE	FALSE	TRUE	FALSE	FALSE	FALSE	TRUE	FALSE
Matr3	Matr3	TRUE	FALSE	TRUE	FALSE	FALSE	FALSE	TRUE	FALSE
Gemin5	Gemin5	TRUE	FALSE	TRUE	FALSE	FALSE	FALSE	TRUE	FALSE
Ldlrap1	Ldlrap1	TRUE	FALSE	FALSE	FALSE	FALSE	FALSE	FALSE	FALSE
Jade3	Jade3	TRUE	FALSE	TRUE	FALSE	FALSE	FALSE	TRUE	FALSE
Tap1	Tap1	TRUE	FALSE	FALSE	FALSE	TRUE	FALSE	FALSE	FALSE
Bbs7	Bbs7	TRUE	FALSE	TRUE	FALSE	FALSE	FALSE	TRUE	FALSE
Capn15	Capn15	TRUE	FALSE	FALSE	FALSE	FALSE	FALSE	FALSE	FALSE
Mfsd2b	Mfsd2b	TRUE	FALSE	FALSE	FALSE	FALSE	FALSE	FALSE	FALSE
Fam53a	Fam53a	TRUE	FALSE	TRUE	FALSE	FALSE	FALSE	TRUE	FALSE
Slc12a9	Slc12a9	TRUE	FALSE	FALSE	FALSE	FALSE	FALSE	FALSE	FALSE
Srrt	Srrt	TRUE	FALSE	TRUE	FALSE	FALSE	FALSE	TRUE	FALSE
Enpp1	Enpp1	TRUE	FALSE	FALSE	TRUE	FALSE	FALSE	FALSE	FALSE
Ctbp1	Ctbp1	TRUE	FALSE	TRUE	FALSE	FALSE	FALSE	TRUE	FALSE
Trmt6	Trmt6	TRUE	FALSE	TRUE	FALSE	FALSE	FALSE	TRUE	FALSE
Spon2	Spon2	TRUE	FALSE	FALSE	FALSE	FALSE	FALSE	FALSE	FALSE
Depdc5	Depdc5	TRUE	FALSE	FALSE	FALSE	FALSE	FALSE	FALSE	FALSE
Fer1l5	Fer1l5	TRUE	FALSE	FALSE	FALSE	FALSE	FALSE	FALSE	FALSE
Azin1	Azin1	TRUE	FALSE	TRUE	FALSE	FALSE	FALSE	TRUE	FALSE
Ints7	Ints7	TRUE	FALSE	TRUE	FALSE	FALSE	FALSE	TRUE	FALSE
Tedc1	Tedc1	TRUE	FALSE	TRUE	FALSE	FALSE	FALSE	TRUE	FALSE
Dtl	Dtl	TRUE	FALSE	TRUE	FALSE	FALSE	FALSE	TRUE	FALSE
Nenf	Nenf	TRUE	FALSE	TRUE	FALSE	FALSE	FALSE	TRUE	FALSE
Fam168b	Fam168b	TRUE	FALSE	FALSE	FALSE	FALSE	FALSE	FALSE	FALSE
Arhgef4	Arhgef4	TRUE	FALSE	FALSE	FALSE	FALSE	FALSE	FALSE	FALSE
Pank2	Pank2	TRUE	FALSE	FALSE	FALSE	FALSE	FALSE	FALSE	FALSE
Mrpl47	Mrpl47	TRUE	FALSE	TRUE	FALSE	FALSE	FALSE	TRUE	FALSE
Rapgef6	Rapgef6	TRUE	FALSE	FALSE	FALSE	FALSE	FALSE	FALSE	FALSE
Plekhg2	Plekhg2	TRUE	FALSE	FALSE	FALSE	FALSE	FALSE	FALSE	FALSE
Wdhd1	Wdhd1	TRUE	FALSE	TRUE	FALSE	TRUE	FALSE	TRUE	FALSE
Kdf1	Kdf1	TRUE	FALSE	TRUE	FALSE	FALSE	FALSE	TRUE	FALSE
Zfp60	Zfp60	TRUE	FALSE	TRUE	FALSE	FALSE	FALSE	TRUE	FALSE
Slc20a2	Slc20a2	TRUE	FALSE	TRUE	FALSE	FALSE	FALSE	TRUE	FALSE
Atp8a1	Atp8a1	TRUE	FALSE	FALSE	FALSE	FALSE	FALSE	FALSE	FALSE
Lzts3	Lzts3	TRUE	FALSE	FALSE	FALSE	FALSE	FALSE	FALSE	FALSE
Mrpl23	Mrpl23	TRUE	FALSE	TRUE	FALSE	FALSE	FALSE	TRUE	FALSE
N4bp2	N4bp2	TRUE	FALSE	TRUE	FALSE	TRUE	FALSE	TRUE	FALSE
Sh2d4b	Sh2d4b	TRUE	FALSE	FALSE	TRUE	FALSE	FALSE	FALSE	FALSE
Fdxacb1	Fdxacb1	TRUE	FALSE	TRUE	FALSE	FALSE	FALSE	TRUE	FALSE
Rtkn2	Rtkn2	TRUE	FALSE	TRUE	FALSE	FALSE	FALSE	TRUE	FALSE
Egr2	Egr2	TRUE	FALSE	TRUE	FALSE	TRUE	FALSE	TRUE	FALSE
Ankrd9	Ankrd9	TRUE	FALSE	FALSE	FALSE	FALSE	FALSE	FALSE	FALSE
Bri3bp	Bri3bp	TRUE	FALSE	TRUE	FALSE	FALSE	FALSE	TRUE	FALSE
Ankrd13b	Ankrd13b	TRUE	FALSE	TRUE	FALSE	FALSE	FALSE	TRUE	FALSE
Ndufv1	Ndufv1	TRUE	FALSE	TRUE	FALSE	FALSE	FALSE	TRUE	FALSE
Ssh2	Ssh2	TRUE	FALSE	FALSE	FALSE	FALSE	FALSE	FALSE	FALSE
Scarb1	Scarb1	TRUE	FALSE	TRUE	FALSE	FALSE	FALSE	TRUE	FALSE
Inpp4b	Inpp4b	TRUE	FALSE	FALSE	FALSE	FALSE	FALSE	FALSE	FALSE
Ccr7	Ccr7	TRUE	FALSE	FALSE	FALSE	FALSE	FALSE	FALSE	FALSE
Snn	Snn	TRUE	FALSE	TRUE	FALSE	FALSE	FALSE	TRUE	FALSE
Wnk2	Wnk2	TRUE	FALSE	TRUE	FALSE	FALSE	FALSE	TRUE	FALSE
Rmi2	Rmi2	TRUE	FALSE	TRUE	FALSE	TRUE	FALSE	TRUE	FALSE
Slc9b2	Slc9b2	TRUE	FALSE	TRUE	FALSE	FALSE	FALSE	TRUE	FALSE
Acer2	Acer2	TRUE	FALSE	TRUE	FALSE	FALSE	FALSE	TRUE	FALSE
Ccdc138	Ccdc138	TRUE	FALSE	TRUE	FALSE	FALSE	FALSE	TRUE	FALSE
Rapgefl1	Rapgefl1	TRUE	FALSE	FALSE	FALSE	FALSE	FALSE	FALSE	FALSE
Mindy4	Mindy4	TRUE	FALSE	FALSE	FALSE	FALSE	FALSE	FALSE	FALSE
Igsf8	Igsf8	TRUE	FALSE	TRUE	FALSE	FALSE	FALSE	TRUE	FALSE
Mrm3	Mrm3	TRUE	FALSE	TRUE	FALSE	FALSE	FALSE	TRUE	FALSE
Haus6	Haus6	TRUE	FALSE	TRUE	FALSE	FALSE	FALSE	TRUE	FALSE
Kdm1b	Kdm1b	TRUE	FALSE	FALSE	TRUE	FALSE	FALSE	FALSE	FALSE
Fam210a	Fam210a	TRUE	FALSE	TRUE	FALSE	FALSE	FALSE	TRUE	FALSE
Mphosph9	Mphosph9	TRUE	FALSE	TRUE	FALSE	TRUE	FALSE	TRUE	FALSE
Cd84	Cd84	TRUE	FALSE	FALSE	TRUE	TRUE	FALSE	FALSE	FALSE
Spag4	Spag4	TRUE	FALSE	FALSE	FALSE	FALSE	FALSE	FALSE	FALSE
Bend3	Bend3	TRUE	FALSE	TRUE	FALSE	FALSE	FALSE	TRUE	FALSE
Pdss2	Pdss2	TRUE	FALSE	TRUE	FALSE	FALSE	FALSE	TRUE	FALSE
Usp38	Usp38	TRUE	FALSE	FALSE	TRUE	FALSE	FALSE	FALSE	FALSE
Ncapd2	Ncapd2	TRUE	FALSE	TRUE	FALSE	FALSE	FALSE	TRUE	FALSE
Bcl9	Bcl9	TRUE	FALSE	TRUE	FALSE	FALSE	FALSE	TRUE	FALSE
Slc22a23	Slc22a23	TRUE	FALSE	TRUE	FALSE	FALSE	FALSE	TRUE	FALSE
Nop2	Nop2	TRUE	FALSE	TRUE	FALSE	FALSE	FALSE	TRUE	FALSE
Kash5	Kash5	TRUE	FALSE	FALSE	FALSE	FALSE	FALSE	FALSE	FALSE
Wdr36	Wdr36	TRUE	FALSE	TRUE	FALSE	FALSE	FALSE	TRUE	FALSE
Kcnh2	Kcnh2	TRUE	FALSE	TRUE	FALSE	FALSE	FALSE	TRUE	FALSE
Tsr1	Tsr1	TRUE	FALSE	TRUE	FALSE	FALSE	FALSE	TRUE	FALSE
Arl5c	Arl5c	TRUE	FALSE	TRUE	FALSE	FALSE	FALSE	TRUE	FALSE
Focad	Focad	TRUE	FALSE	TRUE	FALSE	FALSE	FALSE	TRUE	FALSE
Sbf2	Sbf2	TRUE	FALSE	TRUE	FALSE	FALSE	FALSE	TRUE	FALSE
Ttk	Ttk	TRUE	FALSE	TRUE	FALSE	FALSE	FALSE	TRUE	FALSE
Gpr162	Gpr162	TRUE	FALSE	FALSE	TRUE	FALSE	FALSE	FALSE	FALSE
Cdc16	Cdc16	TRUE	FALSE	TRUE	FALSE	FALSE	FALSE	TRUE	FALSE
Abhd17c	Abhd17c	TRUE	FALSE	TRUE	FALSE	FALSE	FALSE	TRUE	FALSE
Uqcrfs1	Uqcrfs1	TRUE	FALSE	TRUE	FALSE	FALSE	FALSE	TRUE	FALSE
Uqcrfs1	Uqcrfs1	TRUE	FALSE	TRUE	FALSE	FALSE	FALSE	TRUE	FALSE
Tfdp1	Tfdp1	TRUE	FALSE	TRUE	FALSE	FALSE	FALSE	TRUE	FALSE
Tfdp1	Tfdp1	TRUE	FALSE	TRUE	FALSE	FALSE	FALSE	TRUE	FALSE
Sv2a	Sv2a	TRUE	FALSE	TRUE	FALSE	FALSE	FALSE	TRUE	FALSE
Rpf2	Rpf2	TRUE	FALSE	TRUE	FALSE	FALSE	FALSE	TRUE	FALSE
Tbkbp1	Tbkbp1	TRUE	FALSE	TRUE	FALSE	FALSE	FALSE	TRUE	FALSE
Zfp280d	Zfp280d	TRUE	FALSE	FALSE	FALSE	FALSE	FALSE	FALSE	FALSE
Inip	Inip	TRUE	FALSE	FALSE	FALSE	FALSE	FALSE	FALSE	FALSE
Cul7	Cul7	TRUE	FALSE	TRUE	FALSE	FALSE	FALSE	TRUE	FALSE
Fndc4	Fndc4	TRUE	FALSE	FALSE	FALSE	FALSE	FALSE	FALSE	FALSE
Reep2	Reep2	TRUE	FALSE	FALSE	FALSE	TRUE	FALSE	FALSE	FALSE
Rad9b	Rad9b	TRUE	FALSE	TRUE	FALSE	FALSE	FALSE	TRUE	FALSE
Susd1	Susd1	TRUE	FALSE	FALSE	FALSE	FALSE	FALSE	FALSE	FALSE
Samd10	Samd10	TRUE	FALSE	TRUE	FALSE	FALSE	FALSE	TRUE	FALSE
Pold1	Pold1	TRUE	FALSE	TRUE	FALSE	FALSE	FALSE	TRUE	FALSE
Fsd2	Fsd2	TRUE	FALSE	FALSE	TRUE	FALSE	FALSE	FALSE	FALSE
Rtel1	Rtel1	TRUE	FALSE	TRUE	FALSE	FALSE	FALSE	TRUE	FALSE
Taf5l	Taf5l	TRUE	FALSE	TRUE	FALSE	FALSE	FALSE	TRUE	FALSE
Pakap	Pakap	TRUE	FALSE	FALSE	TRUE	FALSE	FALSE	FALSE	FALSE
Mboat1	Mboat1	TRUE	FALSE	TRUE	FALSE	FALSE	FALSE	TRUE	FALSE
Nudcd1	Nudcd1	TRUE	FALSE	TRUE	FALSE	FALSE	FALSE	TRUE	FALSE
Ptk6	Ptk6	TRUE	FALSE	FALSE	FALSE	FALSE	FALSE	FALSE	FALSE
Nup205	Nup205	TRUE	FALSE	TRUE	FALSE	FALSE	FALSE	TRUE	FALSE
Ephx1	Ephx1	TRUE	FALSE	TRUE	FALSE	FALSE	FALSE	TRUE	FALSE
Ctnnal1	Ctnnal1	TRUE	FALSE	TRUE	FALSE	TRUE	FALSE	TRUE	FALSE
Abitram	Abitram	TRUE	FALSE	TRUE	FALSE	FALSE	FALSE	TRUE	FALSE
Ralgps1	Ralgps1	TRUE	FALSE	FALSE	TRUE	FALSE	FALSE	FALSE	FALSE
Vars2	Vars2	TRUE	FALSE	TRUE	FALSE	FALSE	FALSE	TRUE	FALSE
Kif16b	Kif16b	TRUE	FALSE	TRUE	FALSE	FALSE	FALSE	TRUE	FALSE
Ythdf1	Ythdf1	TRUE	FALSE	TRUE	FALSE	FALSE	FALSE	TRUE	FALSE
Bpgm	Bpgm	TRUE	FALSE	TRUE	FALSE	FALSE	FALSE	TRUE	FALSE
Shfl	Shfl	TRUE	FALSE	FALSE	FALSE	FALSE	FALSE	FALSE	FALSE
Man2a2	Man2a2	TRUE	FALSE	FALSE	FALSE	FALSE	FALSE	FALSE	FALSE
Fam117a	Fam117a	TRUE	FALSE	TRUE	FALSE	FALSE	FALSE	TRUE	FALSE
Zfp653	Zfp653	TRUE	FALSE	FALSE	FALSE	FALSE	FALSE	FALSE	FALSE
Pogz	Pogz	TRUE	FALSE	FALSE	FALSE	FALSE	FALSE	FALSE	FALSE
Rccd1	Rccd1	TRUE	FALSE	TRUE	FALSE	FALSE	FALSE	TRUE	FALSE
Supt3	Supt3	TRUE	FALSE	TRUE	FALSE	TRUE	FALSE	TRUE	FALSE
Rabggtb	Rabggtb	TRUE	FALSE	TRUE	FALSE	FALSE	FALSE	TRUE	FALSE
Cpq	Cpq	TRUE	FALSE	FALSE	TRUE	FALSE	FALSE	FALSE	FALSE
St6galnac5	St6galnac5	TRUE	FALSE	TRUE	FALSE	FALSE	FALSE	TRUE	FALSE
Usp6nl	Usp6nl	TRUE	FALSE	TRUE	FALSE	FALSE	FALSE	TRUE	FALSE
Psmd7	Psmd7	TRUE	FALSE	TRUE	FALSE	FALSE	FALSE	TRUE	FALSE
Rsad1	Rsad1	TRUE	FALSE	TRUE	FALSE	FALSE	FALSE	TRUE	FALSE
F13a1	F13a1	TRUE	FALSE	FALSE	TRUE	FALSE	FALSE	FALSE	FALSE
Whrn	Whrn	TRUE	FALSE	TRUE	FALSE	FALSE	FALSE	TRUE	FALSE
Polg	Polg	TRUE	FALSE	TRUE	FALSE	FALSE	FALSE	TRUE	FALSE
Fanci	Fanci	TRUE	FALSE	TRUE	FALSE	FALSE	FALSE	TRUE	FALSE
Nlrc4	Nlrc4	TRUE	FALSE	FALSE	FALSE	FALSE	FALSE	FALSE	FALSE
Adk	Adk	TRUE	FALSE	TRUE	FALSE	FALSE	FALSE	TRUE	FALSE
Zdhhc1	Zdhhc1	TRUE	FALSE	FALSE	FALSE	FALSE	FALSE	FALSE	FALSE
Daglb	Daglb	TRUE	FALSE	FALSE	FALSE	FALSE	FALSE	FALSE	FALSE
Rpl22l1	Rpl22l1	TRUE	FALSE	TRUE	FALSE	FALSE	FALSE	TRUE	FALSE
Suv39h1	Suv39h1	TRUE	FALSE	TRUE	FALSE	FALSE	FALSE	TRUE	FALSE
Pomt1	Pomt1	TRUE	FALSE	TRUE	FALSE	FALSE	FALSE	TRUE	FALSE
Npepl1	Npepl1	TRUE	FALSE	TRUE	FALSE	FALSE	FALSE	TRUE	FALSE
Foxk2	Foxk2	TRUE	FALSE	TRUE	FALSE	FALSE	FALSE	TRUE	FALSE
Cdk5rap2	Cdk5rap2	TRUE	FALSE	FALSE	FALSE	FALSE	FALSE	FALSE	FALSE
Rftn1	Rftn1	TRUE	FALSE	TRUE	FALSE	TRUE	FALSE	TRUE	FALSE
Rnf122	Rnf122	TRUE	FALSE	FALSE	TRUE	FALSE	FALSE	FALSE	FALSE
Exosc2	Exosc2	TRUE	FALSE	TRUE	FALSE	FALSE	FALSE	TRUE	FALSE
Dusp10	Dusp10	TRUE	FALSE	FALSE	TRUE	TRUE	FALSE	FALSE	FALSE
Prdm16	Prdm16	TRUE	FALSE	TRUE	FALSE	FALSE	FALSE	TRUE	FALSE
Nup133	Nup133	TRUE	FALSE	TRUE	FALSE	FALSE	FALSE	TRUE	FALSE
Nphp4	Nphp4	TRUE	FALSE	TRUE	FALSE	FALSE	FALSE	TRUE	FALSE
Myo9a	Myo9a	TRUE	FALSE	FALSE	FALSE	FALSE	FALSE	FALSE	FALSE
Stub1	Stub1	TRUE	FALSE	TRUE	FALSE	FALSE	FALSE	TRUE	FALSE
Hnrnpu	Hnrnpu	TRUE	FALSE	TRUE	FALSE	FALSE	FALSE	TRUE	FALSE
Mrpl12	Mrpl12	TRUE	FALSE	TRUE	FALSE	FALSE	FALSE	TRUE	FALSE
Rxrb	Rxrb	TRUE	FALSE	TRUE	FALSE	FALSE	FALSE	TRUE	FALSE
Spout1	Spout1	TRUE	FALSE	TRUE	FALSE	FALSE	FALSE	TRUE	FALSE
Lap3	Lap3	TRUE	FALSE	TRUE	FALSE	TRUE	FALSE	TRUE	FALSE
Usp53	Usp53	TRUE	FALSE	FALSE	FALSE	FALSE	FALSE	FALSE	FALSE
Dync2i2	Dync2i2	TRUE	FALSE	TRUE	FALSE	FALSE	FALSE	TRUE	FALSE
Dock3	Dock3	TRUE	FALSE	TRUE	FALSE	FALSE	FALSE	TRUE	FALSE
Trp53rka	Trp53rka	TRUE	FALSE	TRUE	FALSE	FALSE	FALSE	TRUE	FALSE
Fnbp1l	Fnbp1l	TRUE	FALSE	FALSE	FALSE	FALSE	FALSE	FALSE	FALSE
Exo1	Exo1	TRUE	FALSE	TRUE	FALSE	FALSE	FALSE	TRUE	FALSE
Galnt12	Galnt12	TRUE	FALSE	TRUE	FALSE	FALSE	FALSE	TRUE	FALSE
Cep131	Cep131	TRUE	FALSE	TRUE	FALSE	FALSE	FALSE	TRUE	FALSE
Ncoa5	Ncoa5	TRUE	FALSE	TRUE	FALSE	FALSE	FALSE	TRUE	FALSE
Zc3h10	Zc3h10	TRUE	FALSE	TRUE	FALSE	FALSE	FALSE	TRUE	FALSE
Xkr5	Xkr5	TRUE	FALSE	TRUE	FALSE	FALSE	FALSE	TRUE	FALSE
Trub2	Trub2	TRUE	FALSE	TRUE	FALSE	FALSE	FALSE	TRUE	FALSE
Arhgap29	Arhgap29	TRUE	FALSE	TRUE	FALSE	FALSE	FALSE	TRUE	FALSE
Slc45a1	Slc45a1	TRUE	FALSE	FALSE	FALSE	FALSE	FALSE	FALSE	FALSE
Mcph1	Mcph1	TRUE	FALSE	TRUE	FALSE	FALSE	FALSE	TRUE	FALSE
Rapgef1	Rapgef1	TRUE	FALSE	FALSE	FALSE	TRUE	FALSE	FALSE	FALSE
Endov	Endov	TRUE	FALSE	TRUE	FALSE	FALSE	FALSE	TRUE	FALSE
Rere	Rere	TRUE	FALSE	FALSE	FALSE	FALSE	FALSE	FALSE	FALSE
Neurl2	Neurl2	TRUE	FALSE	TRUE	FALSE	FALSE	FALSE	TRUE	FALSE
Urb1	Urb1	TRUE	FALSE	TRUE	FALSE	FALSE	FALSE	TRUE	FALSE
Pik3cd	Pik3cd	TRUE	FALSE	TRUE	FALSE	FALSE	FALSE	TRUE	FALSE
Plcb4	Plcb4	TRUE	FALSE	TRUE	FALSE	FALSE	FALSE	TRUE	FALSE
Tbc1d16	Tbc1d16	TRUE	FALSE	FALSE	TRUE	FALSE	FALSE	FALSE	FALSE
Deup1	Deup1	TRUE	FALSE	TRUE	FALSE	FALSE	FALSE	TRUE	FALSE
Zc3h12d	Zc3h12d	TRUE	FALSE	TRUE	FALSE	FALSE	FALSE	TRUE	FALSE
Timeless	Timeless	TRUE	FALSE	TRUE	FALSE	FALSE	FALSE	TRUE	FALSE
Nup43	Nup43	TRUE	FALSE	TRUE	FALSE	FALSE	FALSE	TRUE	FALSE
Ift88	Ift88	TRUE	FALSE	TRUE	FALSE	FALSE	FALSE	TRUE	FALSE
Orc3	Orc3	TRUE	FALSE	TRUE	FALSE	FALSE	FALSE	TRUE	FALSE
Plcb2	Plcb2	TRUE	FALSE	FALSE	FALSE	FALSE	FALSE	FALSE	FALSE
Bub1b	Bub1b	TRUE	FALSE	TRUE	FALSE	FALSE	FALSE	TRUE	FALSE
Kcns1	Kcns1	TRUE	FALSE	FALSE	FALSE	FALSE	FALSE	FALSE	FALSE
Ankrd6	Ankrd6	TRUE	FALSE	TRUE	FALSE	FALSE	FALSE	TRUE	FALSE
Nemp1	Nemp1	TRUE	FALSE	TRUE	FALSE	FALSE	FALSE	TRUE	FALSE
Pclaf	Pclaf	TRUE	FALSE	TRUE	FALSE	FALSE	FALSE	TRUE	FALSE
Zfp704	Zfp704	TRUE	FALSE	TRUE	FALSE	FALSE	FALSE	TRUE	FALSE
Kyat3	Kyat3	TRUE	FALSE	TRUE	FALSE	FALSE	FALSE	TRUE	FALSE
Trappc5	Trappc5	TRUE	FALSE	TRUE	FALSE	FALSE	FALSE	TRUE	FALSE
Klhdc4	Klhdc4	TRUE	FALSE	TRUE	FALSE	FALSE	FALSE	TRUE	FALSE
Gbp2b	Gbp2b	TRUE	FALSE	FALSE	FALSE	FALSE	FALSE	FALSE	FALSE
Gbp2b	Gbp2b	TRUE	FALSE	FALSE	FALSE	TRUE	FALSE	FALSE	FALSE
Gbp2b	Gbp2b	TRUE	FALSE	FALSE	FALSE	FALSE	FALSE	FALSE	FALSE
Plekha1	Plekha1	TRUE	FALSE	TRUE	FALSE	FALSE	FALSE	TRUE	FALSE
Mrps28	Mrps28	TRUE	FALSE	TRUE	FALSE	FALSE	FALSE	TRUE	FALSE
Bach2	Bach2	TRUE	FALSE	TRUE	FALSE	FALSE	FALSE	TRUE	FALSE
Pacsin1	Pacsin1	TRUE	FALSE	TRUE	FALSE	FALSE	FALSE	TRUE	FALSE
Cdin1	Cdin1	TRUE	FALSE	TRUE	FALSE	FALSE	FALSE	TRUE	FALSE
Dcaf1	Dcaf1	TRUE	FALSE	TRUE	FALSE	FALSE	FALSE	TRUE	FALSE
Nsmce4a	Nsmce4a	TRUE	FALSE	TRUE	FALSE	FALSE	FALSE	TRUE	FALSE
Mars1	Mars1	TRUE	FALSE	TRUE	FALSE	FALSE	FALSE	TRUE	FALSE
Aqr	Aqr	TRUE	FALSE	TRUE	FALSE	FALSE	FALSE	TRUE	FALSE
[truncated: 11,116 more rows]

## Sheet: Sup_Genes_signatures_and pathwa
Reactome	genelist	p	padj	log_p	gene count	Fold_enrich
Abacavir_adme	UP_vitro	1	1	0	0	0
Abacavir_adme	UP_vivo	1	1	0	0	0
Abacavir_adme	DOWN_vitro	0.378318	0.6581	0.181708	1	2.18838
Abacavir_adme	DOWN_vivo	0.527508	0.76885	0.114158	1	1.41896
Abacavir_adme	UP_mouse	1	1	0	0	0
Abacavir_adme	DOWN_mouse	0.286706	0.703931	0.15247	1	3.04409
Abacavir_adme	UP_human	1	1	0	0	0
Abc_family_proteins_mediated_transport	UP_vitro	0.2041	0.378664	0.421745	11	1.32917
Abc_family_proteins_mediated_transport	UP_vivo	0.20124	0.340418	0.467987	15	1.26672
Abc_family_proteins_mediated_transport	DOWN_vitro	0.139122	0.340928	0.467337	11	1.44433
Abc_family_proteins_mediated_transport	DOWN_vivo	0	1e-17	17	54	4.59742
Abc_family_proteins_mediated_transport	UP_mouse	0.275406	0.546152	0.262687	8	1.29709
Abc_family_proteins_mediated_transport	DOWN_mouse	0.307552	0.734138	0.134223	7	1.27852
Abc_family_proteins_mediated_transport	UP_human	1	1	0	0	0
Abc_transporters_in_lipid_homeostasis	UP_vitro	0.0465843	0.125098	0.902749	4	2.84315
Abc_transporters_in_lipid_homeostasis	UP_vivo	0.0423973	0.0972421	1.01215	5	2.48376
Abc_transporters_in_lipid_homeostasis	DOWN_vitro	0.375391	0.6581	0.181708	2	1.54474
Abc_transporters_in_lipid_homeostasis	DOWN_vivo	0.130377	0.256575	0.590786	4	2.00323
Abc_transporters_in_lipid_homeostasis	UP_mouse	0.0833994	0.216738	0.664066	3	2.86122
Abc_transporters_in_lipid_homeostasis	DOWN_mouse	1	1	0	0	0
Abc_transporters_in_lipid_homeostasis	UP_human	1	1	0	0	0
Acetylcholine_binding_and_downstream_events	UP_vitro	0.701674	0.92575	0.0335061	1	0.8631
Acetylcholine_binding_and_downstream_events	UP_vivo	0.506676	0.718488	0.143581	2	1.2064
Acetylcholine_binding_and_downstream_events	DOWN_vitro	0.670179	0.893341	0.048983	1	0.937876
Acetylcholine_binding_and_downstream_events	DOWN_vivo	1	1	0	0	0
Acetylcholine_binding_and_downstream_events	UP_mouse	0.589915	0.879075	0.055974	1	1.15811
Acetylcholine_binding_and_downstream_events	DOWN_mouse	1	1	0	0	0
Acetylcholine_binding_and_downstream_events	UP_human	1	1	0	0	0
Acetylcholine_neurotransmitter_release_cycle	UP_vitro	0.0102856	0.0367261	1.43503	5	3.55394
Acetylcholine_neurotransmitter_release_cycle	UP_vivo	0.0106625	0.0319136	1.49602	6	2.98051
Acetylcholine_neurotransmitter_release_cycle	DOWN_vitro	0.739965	0.94907	0.0227018	1	0.772368
Acetylcholine_neurotransmitter_release_cycle	DOWN_vivo	0.880512	1	0	1	0.500809
Acetylcholine_neurotransmitter_release_cycle	UP_mouse	0.0179796	0.0693884	1.15871	4	3.81496
Acetylcholine_neurotransmitter_release_cycle	DOWN_mouse	0.61611	1	0	1	1.07438
Acetylcholine_neurotransmitter_release_cycle	UP_human	1	1	0	0	0
Acetylcholine_regulates_insulin_secretion	UP_vitro	0.0230955	0.0697192	1.15665	3	4.53128
Acetylcholine_regulates_insulin_secretion	UP_vivo	0.000954328	0.00415584	2.38134	5	5.27798
Acetylcholine_regulates_insulin_secretion	DOWN_vitro	0.46942	0.740615	0.130408	1	1.64128
Acetylcholine_regulates_insulin_secretion	DOWN_vivo	1	1	0	0	0
Acetylcholine_regulates_insulin_secretion	UP_mouse	0.0830658	0.216738	0.664066	2	4.0534
Acetylcholine_regulates_insulin_secretion	DOWN_mouse	1	1	0	0	0
Acetylcholine_regulates_insulin_secretion	UP_human	1	1	0	0	0
Acrosome_reaction_and_sperm_oocyte_membrane_binding	UP_vitro	0.0820687	0.185591	0.731444	2	4.0278
Acrosome_reaction_and_sperm_oocyte_membrane_binding	UP_vivo	0.530581	0.738574	0.131606	1	1.40746
Acrosome_reaction_and_sperm_oocyte_membrane_binding	DOWN_vitro	1	1	0	0	0
Acrosome_reaction_and_sperm_oocyte_membrane_binding	DOWN_vivo	0.527508	0.76885	0.114158	1	1.41896
Acrosome_reaction_and_sperm_oocyte_membrane_binding	UP_mouse	0.317496	0.586322	0.231864	1	2.70226
Acrosome_reaction_and_sperm_oocyte_membrane_binding	DOWN_mouse	1	1	0	0	0
Acrosome_reaction_and_sperm_oocyte_membrane_binding	UP_human	1	1	0	0	0
Activated_notch1_transmits_signal_to_the_nucleus	UP_vitro	0.229593	0.412755	0.384307	2	2.19698
Activated_notch1_transmits_signal_to_the_nucleus	UP_vivo	0.132588	0.243407	0.613666	3	2.30312
Activated_notch1_transmits_signal_to_the_nucleus	DOWN_vitro	0.202223	0.433	0.363512	2	2.38732
Activated_notch1_transmits_signal_to_the_nucleus	DOWN_vivo	0.130168	0.256575	0.590786	3	2.32193
Activated_notch1_transmits_signal_to_the_nucleus	UP_mouse	0.50359	0.793554	0.100424	1	1.47396
Activated_notch1_transmits_signal_to_the_nucleus	DOWN_mouse	0.461759	0.885726	0.0527006	1	1.66041
Activated_notch1_transmits_signal_to_the_nucleus	UP_human	1	1	0	0	0
Activated_ntrk2_signals_through_frs2_and_frs3	UP_vitro	0.404489	0.632751	0.198767	1	2.0139
Activated_ntrk2_signals_through_frs2_and_frs3	UP_vivo	0.00241601	0.00892331	2.04947	4	5.62985
Activated_ntrk2_signals_through_frs2_and_frs3	DOWN_vitro	1	1	0	0	0
Activated_ntrk2_signals_through_frs2_and_frs3	DOWN_vivo	1	1	0	0	0
Activated_ntrk2_signals_through_frs2_and_frs3	UP_mouse	0.317496	0.586322	0.231864	1	2.70226
Activated_ntrk2_signals_through_frs2_and_frs3	DOWN_mouse	1	1	0	0	0
Activated_ntrk2_signals_through_frs2_and_frs3	UP_human	1	1	0	0	0
Activated_tak1_mediates_p38_mapk_activation	UP_vitro	7.45976e-05	0.000579255	3.23713	9	4.53128
Activated_tak1_mediates_p38_mapk_activation	UP_vivo	3.6045e-05	0.000243256	3.61394	11	3.87052
Activated_tak1_mediates_p38_mapk_activation	DOWN_vitro	0.850689	1	0	1	0.547094
Activated_tak1_mediates_p38_mapk_activation	DOWN_vivo	0.0173981	0.0456744	1.34033	7	2.48318
Activated_tak1_mediates_p38_mapk_activation	UP_mouse	7.12426e-06	0.000117733	3.9291	9	6.08009
Activated_tak1_mediates_p38_mapk_activation	DOWN_mouse	1	1	0	0	0
Activated_tak1_mediates_p38_mapk_activation	UP_human	0.000414393	0.0102722	1.98834	3	20.4689
Activation_of_apc_c_and_apc_c_cdc20_mediated_degradation_of_mitotic_proteins	UP_vitro	0.998716	1	0	1	0.156927
Activation_of_apc_c_and_apc_c_cdc20_mediated_degradation_of_mitotic_proteins	UP_vivo	0.958535	1	0	5	0.548362
Activation_of_apc_c_and_apc_c_cdc20_mediated_degradation_of_mitotic_proteins	DOWN_vitro	0.0311568	0.112496	0.948862	11	1.87575
Activation_of_apc_c_and_apc_c_cdc20_mediated_degradation_of_mitotic_proteins	DOWN_vivo	0	1e-17	17	61	6.74466
Activation_of_apc_c_and_apc_c_cdc20_mediated_degradation_of_mitotic_proteins	UP_mouse	0.992601	1	0	1	0.210566
Activation_of_apc_c_and_apc_c_cdc20_mediated_degradation_of_mitotic_proteins	DOWN_mouse	0.00307848	0.0168142	1.77432	11	2.60922
Activation_of_apc_c_and_apc_c_cdc20_mediated_degradation_of_mitotic_proteins	UP_human	1	1	0	0	0
Activation_of_atr_in_response_to_replication_stress	UP_vitro	1	1	0	0	0
Activation_of_atr_in_response_to_replication_stress	UP_vivo	1	1	0	0	0
Activation_of_atr_in_response_to_replication_stress	DOWN_vitro	0	1e-17	17	23	8.38878
Activation_of_atr_in_response_to_replication_stress	DOWN_vivo	0	1e-17	17	33	7.80427
Activation_of_atr_in_response_to_replication_stress	UP_mouse	1	1	0	0	0
Activation_of_atr_in_response_to_replication_stress	DOWN_mouse	0	1e-17	17	23	11.669
Activation_of_atr_in_response_to_replication_stress	UP_human	1	1	0	0	0
Activation_of_bad_and_translocation_to_mitochondria	UP_vitro	0.0134907	0.0458826	1.33835	4	4.0278
Activation_of_bad_and_translocation_to_mitochondria	UP_vivo	0.161962	0.286771	0.542465	3	2.11119
Activation_of_bad_and_translocation_to_mitochondria	DOWN_vitro	0.231121	0.479734	0.319	2	2.18838
Activation_of_bad_and_translocation_to_mitochondria	DOWN_vivo	0.00128627	0.00414499	2.38248	6	4.25687
Activation_of_bad_and_translocation_to_mitochondria	UP_mouse	0.0338763	0.108894	0.962995	3	4.0534
Activation_of_bad_and_translocation_to_mitochondria	DOWN_mouse	0.137515	0.419047	0.377737	2	3.04409
Activation_of_bad_and_translocation_to_mitochondria	UP_human	1	1	0	0	0
Activation_of_bh3_only_proteins	UP_vitro	0.000370677	0.00224321	2.64913	7	4.6991
Activation_of_bh3_only_proteins	UP_vivo	0.0144182	0.0399679	1.39829	6	2.81492
Activation_of_bh3_only_proteins	DOWN_vitro	0.153243	0.359146	0.444729	3	2.18838
Activation_of_bh3_only_proteins	DOWN_vivo	0.00300673	0.00909784	2.04106	7	3.3109
Activation_of_bh3_only_proteins	UP_mouse	0.000532747	0.00423896	2.37274	6	5.40453
Activation_of_bh3_only_proteins	DOWN_mouse	0.258657	0.673553	0.171628	2	2.02939
Activation_of_bh3_only_proteins	UP_human	0.000171655	0.00502872	2.29854	3	27.2918
Activation_of_c3_and_c5	UP_vitro	0.0820687	0.185591	0.731444	2	4.0278
Activation_of_c3_and_c5	UP_vivo	0.00241601	0.00892331	2.04947	4	5.62985
Activation_of_c3_and_c5	DOWN_vitro	0.0707763	0.206872	0.684298	2	4.37675
Activation_of_c3_and_c5	DOWN_vivo	1	1	0	0	0
Activation_of_c3_and_c5	UP_mouse	0.0482939	0.143105	0.844344	2	5.40453
Activation_of_c3_and_c5	DOWN_mouse	1	1	0	0	0
Activation_of_c3_and_c5	UP_human	1	1	0	0	0
Activation_of_caspases_through_apoptosome_mediated_cleavage	UP_vitro	0.108748	0.226822	0.644315	2	3.4524
Activation_of_caspases_through_apoptosome_mediated_cleavage	UP_vivo	0.197013	0.334144	0.476066	2	2.41279
Activation_of_caspases_through_apoptosome_mediated_cleavage	DOWN_vitro	0.425672	0.709821	0.148851	1	1.87575
Activation_of_caspases_through_apoptosome_mediated_cleavage	DOWN_vivo	0.583013	0.801177	0.0962715	1	1.21625
Activation_of_caspases_through_apoptosome_mediated_cleavage	UP_mouse	0.359597	0.634959	0.197254	1	2.31623
Activation_of_caspases_through_apoptosome_mediated_cleavage	DOWN_mouse	1	1	0	0	0
Activation_of_caspases_through_apoptosome_mediated_cleavage	UP_human	1	1	0	0	0
Activation_of_g_protein_gated_potassium_channels	UP_vitro	0.0869795	0.192972	0.714507	5	2.08335
Activation_of_g_protein_gated_potassium_channels	UP_vivo	0.0485097	0.108182	0.965846	7	2.03839
Activation_of_g_protein_gated_potassium_channels	DOWN_vitro	0.899546	1	0	1	0.452768
Activation_of_g_protein_gated_potassium_channels	DOWN_vivo	0.870388	1	0	2	0.587155
Activation_of_g_protein_gated_potassium_channels	UP_mouse	0.0305806	0.104006	0.982941	5	2.79545
Activation_of_g_protein_gated_potassium_channels	DOWN_mouse	1	1	0	0	0
Activation_of_g_protein_gated_potassium_channels	UP_human	1	1	0	0	0
Activation_of_irf3_irf7_mediated_by_tbk1_ikk_ikbke	UP_vitro	0.000545091	0.00312276	2.50546	7	4.45178
Activation_of_irf3_irf7_mediated_by_tbk1_ikk_ikbke	UP_vivo	0.00013735	0.000763123	3.11741	9	4.00016
Activation_of_irf3_irf7_mediated_by_tbk1_ikk_ikbke	DOWN_vitro	1	1	0	0	0
Activation_of_irf3_irf7_mediated_by_tbk1_ikk_ikbke	DOWN_vivo	0.671517	0.872993	0.0589894	2	0.896184
Activation_of_irf3_irf7_mediated_by_tbk1_ikk_ikbke	UP_mouse	0.00498581	0.02407	1.61852	5	4.26673
Activation_of_irf3_irf7_mediated_by_tbk1_ikk_ikbke	DOWN_mouse	1	1	0	0	0
Activation_of_irf3_irf7_mediated_by_tbk1_ikk_ikbke	UP_human	1	1	0	0	0
Activation_of_kainate_receptors_upon_glutamate_binding	UP_vitro	0.0448567	0.121727	0.914613	6	2.26564
Activation_of_kainate_receptors_upon_glutamate_binding	UP_vivo	0.0297176	0.073524	1.13357	8	2.11119
Activation_of_kainate_receptors_upon_glutamate_binding	DOWN_vitro	0.444456	0.726114	0.138995	3	1.23096
Activation_of_kainate_receptors_upon_glutamate_binding	DOWN_vivo	0.527876	0.76885	0.114158	4	1.06422
Activation_of_kainate_receptors_upon_glutamate_binding	UP_mouse	0.04459	0.136524	0.864792	5	2.53337
Activation_of_kainate_receptors_upon_glutamate_binding	DOWN_mouse	0.835112	1	0	1	0.570767
Activation_of_kainate_receptors_upon_glutamate_binding	UP_human	0.178061	0.689251	0.161622	1	5.11722
Activation_of_matrix_metalloproteinases	UP_vitro	0.415982	0.639244	0.194333	5	1.18465
Activation_of_matrix_metalloproteinases	UP_vivo	0.143422	0.260749	0.583777	9	1.49025
Activation_of_matrix_metalloproteinases	DOWN_vitro	0.550732	0.806681	0.0932981	4	1.02982
Activation_of_matrix_metalloproteinases	DOWN_vivo	0.948218	1	0	3	0.500809
Activation_of_matrix_metalloproteinases	UP_mouse	0.961174	1	0	1	0.317913
Activation_of_matrix_metalloproteinases	DOWN_mouse	0.77636	1	0	2	0.716256
Activation_of_matrix_metalloproteinases	UP_human	1	1	0	0	0
Activation_of_nf_kappab_in_b_cells	UP_vitro	0.976833	1	0	2	0.366164
Activation_of_nf_kappab_in_b_cells	UP_vivo	0.678458	0.874533	0.0582238	7	0.895658
Activation_of_nf_kappab_in_b_cells	DOWN_vitro	0.571414	0.822963	0.0846195	5	0.994717
Activation_of_nf_kappab_in_b_cells	DOWN_vivo	0	1e-17	17	42	5.41784
Activation_of_nf_kappab_in_b_cells	UP_mouse	0.985078	1	0	1	0.24566
Activation_of_nf_kappab_in_b_cells	DOWN_mouse	0.491415	0.913219	0.039425	4	1.10694
Activation_of_nf_kappab_in_b_cells	UP_human	1	1	0	0	0
Activation_of_nima_kinases_nek9_nek6_nek7	UP_vitro	0.350753	0.573029	0.241823	1	2.41668
Activation_of_nima_kinases_nek9_nek6_nek7	UP_vivo	1	1	0	0	0
Activation_of_nima_kinases_nek9_nek6_nek7	DOWN_vitro	0.327061	0.609127	0.215292	1	2.62605
Activation_of_nima_kinases_nek9_nek6_nek7	DOWN_vivo	0.0134779	0.0358948	1.44497	3	5.10825
Activation_of_nima_kinases_nek9_nek6_nek7	UP_mouse	1	1	0	0	0
Activation_of_nima_kinases_nek9_nek6_nek7	DOWN_mouse	0.245385	0.645513	0.190095	1	3.65291
Activation_of_nima_kinases_nek9_nek6_nek7	UP_human	1	1	0	0	0
Activation_of_nmda_receptors_and_postsynaptic_events	UP_vitro	0.0226535	0.0695248	1.15786	7	2.41668
Activation_of_nmda_receptors_and_postsynaptic_events	UP_vivo	0.0181743	0.0484022	1.31513	9	2.17151
Activation_of_nmda_receptors_and_postsynaptic_events	DOWN_vitro	0.124009	0.309782	0.508944	5	1.87575
Activation_of_nmda_receptors_and_postsynaptic_events	DOWN_vivo	0.0464906	0.105504	0.97673	8	1.946
Activation_of_nmda_receptors_and_postsynaptic_events	UP_mouse	0.0618698	0.17337	0.761026	5	2.31623
Activation_of_nmda_receptors_and_postsynaptic_events	DOWN_mouse	0.122636	0.380909	0.419178	4	2.08737
Activation_of_nmda_receptors_and_postsynaptic_events	UP_human	1	1	0	0	0
Activation_of_rac1_downstream_of_nmdars	UP_vitro	0.404489	0.632751	0.198767	1	2.0139
Activation_of_rac1_downstream_of_nmdars	UP_vivo	0.15221	0.271368	0.566441	2	2.81492
Activation_of_rac1_downstream_of_nmdars	DOWN_vitro	1	1	0	0	0
Activation_of_rac1_downstream_of_nmdars	DOWN_vivo	0.527508	0.76885	0.114158	1	1.41896
Activation_of_rac1_downstream_of_nmdars	UP_mouse	0.317496	0.586322	0.231864	1	2.70226
Activation_of_rac1_downstream_of_nmdars	DOWN_mouse	1	1	0	0	0
Activation_of_rac1_downstream_of_nmdars	UP_human	1	1	0	0	0
Activation_of_smo	UP_vitro	0.00282817	0.012658	1.89763	5	4.64746
Activation_of_smo	UP_vivo	0.193039	0.334144	0.476066	3	1.94879
Activation_of_smo	DOWN_vitro	0.64298	0.866947	0.0620077	1	1.01002
Activation_of_smo	DOWN_vivo	0.803003	0.962856	0.0164385	1	0.654903
Activation_of_smo	UP_mouse	0.0420655	0.131289	0.881771	3	3.7416
Activation_of_smo	DOWN_mouse	0.519099	0.941096	0.0263663	1	1.40496
Activation_of_smo	UP_human	1	1	0	0	0
Activation_of_the_ap_1_family_of_transcription_factors	UP_vitro	0.5785	0.801814	0.0959265	1	1.20834
Activation_of_the_ap_1_family_of_transcription_factors	UP_vivo	0.105327	0.203549	0.691332	3	2.53343
Activation_of_the_ap_1_family_of_transcription_factors	DOWN_vitro	0.547175	0.803313	0.0951152	1	1.31303
Activation_of_the_ap_1_family_of_transcription_factors	DOWN_vivo	0.713386	0.897975	0.046736	1	0.851375
Activation_of_the_ap_1_family_of_transcription_factors	UP_mouse	1	1	0	0	0
Activation_of_the_ap_1_family_of_transcription_factors	DOWN_mouse	1	1	0	0	0
Activation_of_the_ap_1_family_of_transcription_factors	UP_human	1	1	0	0	0
Activation_of_the_mrna_upon_binding_of_the_cap_binding_complex_and_eifs_and_subsequent_binding_to_43s	UP_vitro	0.99441	1	0	1	0.20139
Activation_of_the_mrna_upon_binding_of_the_cap_binding_complex_and_eifs_and_subsequent_binding_to_43s	UP_vivo	1	1	0	0	0
Activation_of_the_mrna_upon_binding_of_the_cap_binding_complex_and_eifs_and_subsequent_binding_to_43s	DOWN_vitro	0.0840079	0.23508	0.628785	8	1.7507
Activation_of_the_mrna_upon_binding_of_the_cap_binding_complex_and_eifs_and_subsequent_binding_to_43s	DOWN_vivo	0	1e-17	17	53	7.52047
Activation_of_the_mrna_upon_binding_of_the_cap_binding_complex_and_eifs_and_subsequent_binding_to_43s	UP_mouse	1	1	0	0	0
Activation_of_the_mrna_upon_binding_of_the_cap_binding_complex_and_eifs_and_subsequent_binding_to_43s	DOWN_mouse	0.0161496	0.072786	1.13795	8	2.43527
Activation_of_the_mrna_upon_binding_of_the_cap_binding_complex_and_eifs_and_subsequent_binding_to_43s	UP_human	1	1	0	0	0
Activation_of_the_phototransduction_cascade	UP_vitro	1	1	0	0	0
Activation_of_the_phototransduction_cascade	UP_vivo	0.635188	0.839751	0.0758497	1	1.0556
Activation_of_the_phototransduction_cascade	DOWN_vitro	1	1	0	0	0
Activation_of_the_phototransduction_cascade	DOWN_vivo	0.240111	0.428556	0.367993	2	2.12844
Activation_of_the_phototransduction_cascade	UP_mouse	1	1	0	0	0
Activation_of_the_phototransduction_cascade	DOWN_mouse	1	1	0	0	0
Activation_of_the_phototransduction_cascade	UP_human	1	1	0	0	0
Activation_of_the_pre_replicative_complex	UP_vitro	1	1	0	0	0
Activation_of_the_pre_replicative_complex	UP_vivo	1	1	0	0	0
Activation_of_the_pre_replicative_complex	DOWN_vitro	0	1e-17	17	25	10.258
Activation_of_the_pre_replicative_complex	DOWN_vivo	0	1e-17	17	30	7.98164
Activation_of_the_pre_replicative_complex	UP_mouse	1	1	0	0	0
Activation_of_the_pre_replicative_complex	DOWN_mouse	0	1e-17	17	25	14.2692
Activation_of_the_pre_replicative_complex	UP_human	1	1	0	0	0
Activation_of_the_tfap2_ap_2_family_of_transcription_factors	UP_vitro	0.229593	0.412755	0.384307	2	2.19698
Activation_of_the_tfap2_ap_2_family_of_transcription_factors	UP_vivo	0.0326324	0.0784761	1.10526	4	3.07083
Activation_of_the_tfap2_ap_2_family_of_transcription_factors	DOWN_vitro	0.202223	0.433	0.363512	2	2.38732
Activation_of_the_tfap2_ap_2_family_of_transcription_factors	DOWN_vivo	0.376659	0.608413	0.215802	2	1.54795
Activation_of_the_tfap2_ap_2_family_of_transcription_factors	UP_mouse	0.144577	0.337607	0.471588	2	2.94792
Activation_of_the_tfap2_ap_2_family_of_transcription_factors	DOWN_mouse	0.461759	0.885726	0.0527006	1	1.66041
Activation_of_the_tfap2_ap_2_family_of_transcription_factors	UP_human	1	1	0	0	0
Acyl_chain_remodeling_of_cl	UP_vitro	1	1	0	0	0
Acyl_chain_remodeling_of_cl	UP_vivo	1	1	0	0	0
Acyl_chain_remodeling_of_cl	DOWN_vitro	0.0496529	0.159608	0.796946	2	5.2521
Acyl_chain_remodeling_of_cl	DOWN_vivo	1	1	0	0	0
Acyl_chain_remodeling_of_cl	UP_mouse	1	1	0	0	0
Acyl_chain_remodeling_of_cl	DOWN_mouse	1	1	0	0	0
Acyl_chain_remodeling_of_cl	UP_human	1	1	0	0	0
Acyl_chain_remodeling_of_dag_and_tag	UP_vitro	0.45378	0.676993	0.169416	1	1.7262
Acyl_chain_remodeling_of_dag_and_tag	UP_vivo	0.586176	0.792013	0.101267	1	1.2064
Acyl_chain_remodeling_of_dag_and_tag	DOWN_vitro	0.425672	0.709821	0.148851	1	1.87575
Acyl_chain_remodeling_of_dag_and_tag	DOWN_vivo	0.583013	0.801177	0.0962715	1	1.21625
Acyl_chain_remodeling_of_dag_and_tag	UP_mouse	0.359597	0.634959	0.197254	1	2.31623
Acyl_chain_remodeling_of_dag_and_tag	DOWN_mouse	0.325765	0.743205	0.128891	1	2.60922
Acyl_chain_remodeling_of_dag_and_tag	UP_human	1	1	0	0	0
Acyl_chain_remodelling_of_pc	UP_vitro	0.180543	0.345794	0.461182	4	1.79013
Acyl_chain_remodelling_of_pc	UP_vivo	0.0918171	0.182567	0.738578	6	1.87662
Acyl_chain_remodelling_of_pc	DOWN_vitro	0.0142923	0.0596205	1.2246	6	2.91784
Acyl_chain_remodelling_of_pc	DOWN_vivo	0.393287	0.628525	0.201678	4	1.2613
Acyl_chain_remodelling_of_pc	UP_mouse	0.502625	0.793554	0.100424	2	1.20101
Acyl_chain_remodelling_of_pc	DOWN_mouse	0.181876	0.526828	0.278331	3	2.02939
Acyl_chain_remodelling_of_pc	UP_human	1	1	0	0	0
Acyl_chain_remodelling_of_pe	UP_vitro	0.0676473	0.164523	0.783772	5	2.23767
Acyl_chain_remodelling_of_pe	UP_vivo	0.20929	0.351269	0.45436	5	1.56385
Acyl_chain_remodelling_of_pe	DOWN_vitro	0.0142923	0.0596205	1.2246	6	2.91784
Acyl_chain_remodelling_of_pe	DOWN_vivo	0.393287	0.628525	0.201678	4	1.2613
Acyl_chain_remodelling_of_pe	UP_mouse	0.230659	0.490431	0.309423	3	1.80151
Acyl_chain_remodelling_of_pe	DOWN_mouse	0.181876	0.526828	0.278331	3	2.02939
Acyl_chain_remodelling_of_pe	UP_human	1	1	0	0	0
Acyl_chain_remodelling_of_pg	UP_vitro	0.445811	0.675265	0.170526	2	1.3426
Acyl_chain_remodelling_of_pg	UP_vivo	0.896597	1	0	1	0.469154
Acyl_chain_remodelling_of_pg	DOWN_vitro	0.0433875	0.144887	0.838969	4	2.91784
Acyl_chain_remodelling_of_pg	DOWN_vivo	0.355863	0.584341	0.233333	3	1.41896
Acyl_chain_remodelling_of_pg	UP_mouse	0.682135	0.972646	0.0120453	1	0.900755
Acyl_chain_remodelling_of_pg	DOWN_mouse	0.258657	0.673553	0.171628	2	2.02939
Acyl_chain_remodelling_of_pg	UP_human	1	1	0	0	0
Acyl_chain_remodelling_of_pi	UP_vitro	0.16159	0.31607	0.500217	3	2.13237
Acyl_chain_remodelling_of_pi	UP_vivo	0.326732	0.50926	0.293061	3	1.49025
Acyl_chain_remodelling_of_pi	DOWN_vitro	0.0358449	0.123871	0.907029	4	3.08947
Acyl_chain_remodelling_of_pi	DOWN_vivo	0.610053	0.82514	0.0834726	2	1.00162
Acyl_chain_remodelling_of_pi	UP_mouse	0.282535	0.54765	0.261497	2	1.90748
Acyl_chain_remodelling_of_pi	DOWN_mouse	0.237953	0.645513	0.190095	2	2.14877
Acyl_chain_remodelling_of_pi	UP_human	1	1	0	0	0
Acyl_chain_remodelling_of_ps	UP_vitro	0.00748514	0.0283775	1.54703	6	3.29547
Acyl_chain_remodelling_of_ps	UP_vivo	0.492449	0.700626	0.154514	3	1.15156
Acyl_chain_remodelling_of_ps	DOWN_vitro	0.0225268	0.0864197	1.06339	5	2.98415
Acyl_chain_remodelling_of_ps	DOWN_vivo	0.254355	0.446037	0.35063	4	1.54795
Acyl_chain_remodelling_of_ps	UP_mouse	0.151102	0.347805	0.458664	3	2.21094
Acyl_chain_remodelling_of_ps	DOWN_mouse	0.116433	0.367847	0.434333	3	2.49062
Acyl_chain_remodelling_of_ps	UP_human	1	1	0	0	0
Adaptive_immune_system	UP_vitro	0	1e-17	17	134	2.17924
Adaptive_immune_system	UP_vivo	0	1e-17	17	225	2.5573
Adaptive_immune_system	DOWN_vitro	0.000309029	0.0020017	2.6986	83	1.46677
Adaptive_immune_system	DOWN_vivo	0	1e-17	17	173	1.98234
Adaptive_immune_system	UP_mouse	3.26406e-14	1.91244e-12	11.7184	102	2.22582
Adaptive_immune_system	DOWN_mouse	0.0217991	0.0942919	1.02553	54	1.32744
Adaptive_immune_system	UP_human	1.60838e-05	0.000863833	3.06357	16	3.52627
Adenylate_cyclase_activating_pathway	UP_vitro	0.0436855	0.119302	0.923351	3	3.62502
Adenylate_cyclase_activating_pathway	UP_vivo	0.105327	0.203549	0.691332	3	2.53343
Adenylate_cyclase_activating_pathway	DOWN_vitro	0.0352864	0.123871	0.907029	3	3.93908
Adenylate_cyclase_activating_pathway	DOWN_vivo	0.331842	0.549095	0.260353	2	1.70275
Adenylate_cyclase_activating_pathway	UP_mouse	0.0202628	0.0750539	1.12463	3	4.86407
Adenylate_cyclase_activating_pathway	DOWN_mouse	0.100679	0.329378	0.482305	2	3.65291
Adenylate_cyclase_activating_pathway	UP_human	1	1	0	0	0
Adenylate_cyclase_inhibitory_pathway	UP_vitro	0.00410171	0.0176237	1.7539	5	4.3155
Adenylate_cyclase_inhibitory_pathway	UP_vivo	0.074316	0.153515	0.813849	4	2.41279
Adenylate_cyclase_inhibitory_pathway	DOWN_vitro	0.0853509	0.23508	0.628785	3	2.81363
Adenylate_cyclase_inhibitory_pathway	DOWN_vivo	0.502108	0.755212	0.121931	2	1.21625
Adenylate_cyclase_inhibitory_pathway	UP_mouse	0.00876574	0.0377894	1.42263	4	4.63245
Adenylate_cyclase_inhibitory_pathway	DOWN_mouse	0.176708	0.515332	0.287913	2	2.60922
Adenylate_cyclase_inhibitory_pathway	UP_human	1	1	0	0	0
Adherens_junctions_interactions	UP_vitro	0.000296344	0.00189103	2.7233	11	3.32294
Adherens_junctions_interactions	UP_vivo	0.000477766	0.0023416	2.63049	13	2.74455
Adherens_junctions_interactions	DOWN_vitro	0.185846	0.410901	0.386263	5	1.64128
Adherens_junctions_interactions	DOWN_vivo	0.327605	0.548419	0.260888	6	1.27706
Adherens_junctions_interactions	UP_mouse	0.00060733	0.00468771	2.32904	9	3.64806
Adherens_junctions_interactions	DOWN_mouse	0.376022	0.803801	0.0948513	3	1.36984
Adherens_junctions_interactions	UP_human	0.000104481	0.00333324	2.47713	4	16.3751
Adp_signalling_through_p2y_purinoceptor_1	UP_vitro	0.000653604	0.00361586	2.44179	8	3.86669
Adp_signalling_through_p2y_purinoceptor_1	UP_vivo	0.00156478	0.0063229	2.19908	9	3.04012
Adp_signalling_through_p2y_purinoceptor_1	DOWN_vitro	0.577619	0.823927	0.0841115	2	1.05042
Adp_signalling_through_p2y_purinoceptor_1	DOWN_vivo	0.575907	0.801177	0.0962715	3	1.02165
Adp_signalling_through_p2y_purinoceptor_1	UP_mouse	0.000603136	0.00468771	2.32904	7	4.5398
Adp_signalling_through_p2y_purinoceptor_1	DOWN_mouse	1	1	0	0	0
Adp_signalling_through_p2y_purinoceptor_1	UP_human	1	1	0	0	0
Adp_signalling_through_p2y_purinoceptor_12	UP_vitro	0.001479	0.00724877	2.13974	7	3.84472
Adp_signalling_through_p2y_purinoceptor_12	UP_vivo	0.0110373	0.0327812	1.48438	7	2.68697
Adp_signalling_through_p2y_purinoceptor_12	DOWN_vitro	0.825041	1	0	1	0.59683
Adp_signalling_through_p2y_purinoceptor_12	DOWN_vivo	0.748682	0.917349	0.0374654	2	0.773977
Adp_signalling_through_p2y_purinoceptor_12	UP_mouse	0.00173025	0.0104219	1.98205	6	4.42189
Adp_signalling_through_p2y_purinoceptor_12	DOWN_mouse	1	1	0	0	0
Adp_signalling_through_p2y_purinoceptor_12	UP_human	1	1	0	0	0
Adrenaline_noradrenaline_inhibits_insulin_secretion	UP_vitro	0.00197547	0.00936168	2.02865	7	3.67756
Adrenaline_noradrenaline_inhibits_insulin_secretion	UP_vivo	0.0142754	0.0399679	1.39829	7	2.57015
Adrenaline_noradrenaline_inhibits_insulin_secretion	DOWN_vitro	0.531744	0.795148	0.0995521	2	1.14176
Adrenaline_noradrenaline_inhibits_insulin_secretion	DOWN_vivo	0.517535	0.76885	0.114158	3	1.11049
Adrenaline_noradrenaline_inhibits_insulin_secretion	UP_mouse	0.00221987	0.0128314	1.89172	6	4.22963
Adrenaline_noradrenaline_inhibits_insulin_secretion	DOWN_mouse	0.726212	1	0	1	0.79411
Adrenaline_noradrenaline_inhibits_insulin_secretion	UP_human	1	1	0	0	0
Adrenoceptors	UP_vitro	0.540462	0.770636	0.113151	1	1.3426
Adrenoceptors	UP_vivo	0.0805907	0.161306	0.792348	3	2.81492
Adrenoceptors	DOWN_vitro	0.509837	0.772244	0.112246	1	1.45892
Adrenoceptors	DOWN_vivo	1	1	0	0	0
Adrenoceptors	UP_mouse	0.43617	0.730159	0.136582	1	1.80151
Adrenoceptors	DOWN_mouse	1	1	0	0	0
Adrenoceptors	UP_human	1	1	0	0	0
Advanced_glycosylation_endproduct_receptor_signaling	UP_vitro	0.0578311	0.143838	0.842127	2	4.83336
Advanced_glycosylation_endproduct_receptor_signaling	UP_vivo	0.0137893	0.0394987	1.40342	3	5.06686
Advanced_glycosylation_endproduct_receptor_signaling	DOWN_vitro	0.327061	0.609127	0.215292	1	2.62605
Advanced_glycosylation_endproduct_receptor_signaling	DOWN_vivo	0.464616	0.707908	0.150023	1	1.70275
Advanced_glycosylation_endproduct_receptor_signaling	UP_mouse	0.0335523	0.108894	0.962995	2	6.48543
Advanced_glycosylation_endproduct_receptor_signaling	DOWN_mouse	0.245385	0.645513	0.190095	1	3.65291
Advanced_glycosylation_endproduct_receptor_signaling	UP_human	0.0301649	0.254134	0.594937	1	32.7502
Aerobic_respiration_and_respiratory_electron_transport	UP_vitro	0.77039	0.983201	0.00735775	17	0.8631
Aerobic_respiration_and_respiratory_electron_transport	UP_vivo	0.999355	1	0	14	0.496751
Aerobic_respiration_and_respiratory_electron_transport	DOWN_vitro	4.77341e-06	3.84557e-05	4.41504	39	2.1516
Aerobic_respiration_and_respiratory_electron_transport	DOWN_vivo	0	1e-17	17	157	5.61621
Aerobic_respiration_and_respiratory_electron_transport	UP_mouse	0.992291	1	0	7	0.47687
Aerobic_respiration_and_respiratory_electron_transport	DOWN_mouse	1.04242e-08	1.01794e-07	6.99228	37	2.83944
Aerobic_respiration_and_respiratory_electron_transport	UP_human	1	1	0	0	0
Aflatoxin_activation_and_detoxification	UP_vitro	0.319245	0.54217	0.265865	3	1.51043
Aflatoxin_activation_and_detoxification	UP_vivo	0.553084	0.759239	0.119621	3	1.0556
Aflatoxin_activation_and_detoxification	DOWN_vitro	0.555102	0.806681	0.0932981	2	1.09419
Aflatoxin_activation_and_detoxification	DOWN_vivo	0.547274	0.78644	0.104334	3	1.06422
Aflatoxin_activation_and_detoxification	UP_mouse	0.440715	0.733008	0.134891	2	1.35113
Aflatoxin_activation_and_detoxification	DOWN_mouse	0.381252	0.809611	0.0917235	2	1.52204
Aflatoxin_activation_and_detoxification	UP_human	1	1	0	0	0
Aggrephagy	UP_vitro	0.00807571	0.0303487	1.51786	8	2.6852
Aggrephagy	UP_vivo	0.126516	0.234985	0.62896	7	1.64204
Aggrephagy	DOWN_vitro	0.292665	0.575946	0.239618	4	1.45892
Aggrephagy	DOWN_vivo	0.000560964	0.00193856	2.71252	12	2.83792
Aggrephagy	UP_mouse	0.179522	0.401744	0.396051	4	1.80151
Aggrephagy	DOWN_mouse	0.315178	0.743205	0.128891	3	1.52204
Aggrephagy	UP_human	1	1	0	0	0
Akt_phosphorylates_targets_in_the_cytosol	UP_vitro	0.00116854	0.00586088	2.23204	5	5.49246
Akt_phosphorylates_targets_in_the_cytosol	UP_vivo	0.0326324	0.0784761	1.10526	4	3.07083
Akt_phosphorylates_targets_in_the_cytosol	DOWN_vitro	1	1	0	0	0
Akt_phosphorylates_targets_in_the_cytosol	DOWN_vivo	0.376659	0.608413	0.215802	2	1.54795
Akt_phosphorylates_targets_in_the_cytosol	UP_mouse	0.0266038	0.0914461	1.03883	3	4.42189
Akt_phosphorylates_targets_in_the_cytosol	DOWN_mouse	1	1	0	0	0
Akt_phosphorylates_targets_in_the_cytosol	UP_human	1	1	0	0	0
Akt_phosphorylates_targets_in_the_nucleus	UP_vitro	1	1	0	0	0
Akt_phosphorylates_targets_in_the_nucleus	UP_vivo	0.0228719	0.0589636	1.22942	4	3.37791
Akt_phosphorylates_targets_in_the_nucleus	DOWN_vitro	0.547175	0.803313	0.0951152	1	1.31303
Akt_phosphorylates_targets_in_the_nucleus	DOWN_vivo	0.713386	0.897975	0.046736	1	0.851375
Akt_phosphorylates_targets_in_the_nucleus	UP_mouse	1	1	0	0	0
Akt_phosphorylates_targets_in_the_nucleus	DOWN_mouse	1	1	0	0	0
Akt_phosphorylates_targets_in_the_nucleus	UP_human	1	1	0	0	0
Alpha_defensins	UP_vitro	0.962525	1	0	1	0.317984
Alpha_defensins	UP_vivo	0.9917	1	0	1	0.222231
Alpha_defensins	DOWN_vitro	0.56098	0.811564	0.0906774	3	1.0366
Alpha_defensins	DOWN_vivo	0.839665	0.995702	0.00187054	3	0.672138
Alpha_defensins	UP_mouse	0.911095	1	0	1	0.426673
Alpha_defensins	DOWN_mouse	0.345667	0.774894	0.110758	3	1.44194
Alpha_defensins	UP_human	1	1	0	0	0
Alpha_linolenic_omega3_and_linoleic_omega6_acid_metabolism	UP_vitro	0.00282817	0.012658	1.89763	5	4.64746
Alpha_linolenic_omega3_and_linoleic_omega6_acid_metabolism	UP_vivo	0.0583741	0.125625	0.900924	4	2.59839
Alpha_linolenic_omega3_and_linoleic_omega6_acid_metabolism	DOWN_vitro	0.64298	0.866947	0.0620077	1	1.01002
Alpha_linolenic_omega3_and_linoleic_omega6_acid_metabolism	DOWN_vivo	0.0127316	0.0344769	1.46247	5	3.27452
Alpha_linolenic_omega3_and_linoleic_omega6_acid_metabolism	UP_mouse	0.18938	0.417284	0.379568	2	2.4944
Alpha_linolenic_omega3_and_linoleic_omega6_acid_metabolism	DOWN_mouse	0.519099	0.941096	0.0263663	1	1.40496
Alpha_linolenic_omega3_and_linoleic_omega6_acid_metabolism	UP_human	1	1	0	0	0
Alpha_oxidation_of_phytanate	UP_vitro	0.0820687	0.185591	0.731444	2	4.0278
Alpha_oxidation_of_phytanate	UP_vivo	0.530581	0.738574	0.131606	1	1.40746
Alpha_oxidation_of_phytanate	DOWN_vitro	0.0707763	0.206872	0.684298	2	4.37675
Alpha_oxidation_of_phytanate	DOWN_vivo	0.150156	0.290616	0.53668	2	2.83792
Alpha_oxidation_of_phytanate	UP_mouse	0.317496	0.586322	0.231864	1	2.70226
Alpha_oxidation_of_phytanate	DOWN_mouse	0.286706	0.703931	0.15247	1	3.04409
Alpha_oxidation_of_phytanate	UP_human	0.0360882	0.275253	0.560268	1	27.2918
Alpha_protein_kinase_1_signaling_pathway	UP_vitro	0.261355	0.457105	0.339984	2	2.0139
Alpha_protein_kinase_1_signaling_pathway	UP_vivo	0.00896763	0.0277201	1.55721	5	3.51866
Alpha_protein_kinase_1_signaling_pathway	DOWN_vitro	1	1	0	0	0
Alpha_protein_kinase_1_signaling_pathway	DOWN_vivo	0.00866253	0.0245947	1.60916	5	3.54739
Alpha_protein_kinase_1_signaling_pathway	UP_mouse	0.166717	0.376353	0.424404	2	2.70226
Alpha_protein_kinase_1_signaling_pathway	DOWN_mouse	1	1	0	0	0
Alpha_protein_kinase_1_signaling_pathway	UP_human	0.0708789	0.411545	0.385583	1	13.6459
Alternative_complement_activation	UP_vitro	0.0578311	0.143838	0.842127	2	4.83336
Alternative_complement_activation	UP_vivo	0.000889144	0.00391163	2.40764	4	6.75582
Alternative_complement_activation	DOWN_vitro	0.327061	0.609127	0.215292	1	2.62605
Alternative_complement_activation	DOWN_vivo	1	1	0	0	0
Alternative_complement_activation	UP_mouse	0.0335523	0.108894	0.962995	2	6.48543
Alternative_complement_activation	DOWN_mouse	1	1	0	0	0
Alternative_complement_activation	UP_human	1	1	0	0	0
Amine_ligand_binding_receptors	UP_vitro	0.481158	0.710438	0.148474	4	1.12404
Amine_ligand_binding_receptors	UP_vivo	0.129671	0.240498	0.618888	8	1.57112
Amine_ligand_binding_receptors	DOWN_vitro	0.645882	0.869042	0.0609594	3	0.916065
Amine_ligand_binding_receptors	DOWN_vivo	1	1	0	0	0
Amine_ligand_binding_receptors	UP_mouse	0.27278	0.541777	0.266179	4	1.50824
Amine_ligand_binding_receptors	DOWN_mouse	1	1	0	0	0
Amine_ligand_binding_receptors	UP_human	1	1	0	0	0
Amino_acids_regulate_mtorc1	UP_vitro	0.000115835	0.000848362	3.07142	14	3.07578
Amino_acids_regulate_mtorc1	UP_vivo	0.198216	0.335744	0.473992	9	1.38187
Amino_acids_regulate_mtorc1	DOWN_vitro	0.00798074	0.0374079	1.42704	10	2.38732
Amino_acids_regulate_mtorc1	DOWN_vivo	0.00131171	0.00420597	2.37613	15	2.32193
Amino_acids_regulate_mtorc1	UP_mouse	0.0513079	0.148287	0.828898	7	2.06355
Amino_acids_regulate_mtorc1	DOWN_mouse	0.0792104	0.275208	0.560339	6	1.99249
Amino_acids_regulate_mtorc1	UP_human	1	1	0	0	0
Amino_acid_conjugation	UP_vitro	1	1	0	0	0
Amino_acid_conjugation	UP_vivo	1	1	0	0	0
Amino_acid_conjugation	DOWN_vitro	1	1	0	0	0
Amino_acid_conjugation	DOWN_vivo	1	1	0	0	0
Amino_acid_conjugation	UP_mouse	1	1	0	0	0
Amino_acid_conjugation	DOWN_mouse	1	1	0	0	0
Amino_acid_conjugation	UP_human	1	1	0	0	0
Amino_acid_transport_across_the_plasma_membrane	UP_vitro	0.500621	0.729153	0.137181	3	1.13282
Amino_acid_transport_across_the_plasma_membrane	UP_vivo	0.0767445	0.158025	0.801274	7	1.84729
Amino_acid_transport_across_the_plasma_membrane	DOWN_vitro	0.009135	0.0422044	1.37464	7	2.87224
Amino_acid_transport_across_the_plasma_membrane	DOWN_vivo	0.00948771	0.0267023	1.57345	9	2.39449
Amino_acid_transport_across_the_plasma_membrane	UP_mouse	0.31586	0.586322	0.231864	3	1.52002
Amino_acid_transport_across_the_plasma_membrane	DOWN_mouse	0.254574	0.666964	0.175898	3	1.7123
Amino_acid_transport_across_the_plasma_membrane	UP_human	1	1	0	0	0
Ampk_inhibits_chrebp_transcriptional_activation_activity	UP_vitro	1	1	0	0	0
Ampk_inhibits_chrebp_transcriptional_activation_activity	UP_vivo	1	1	0	0	0
Ampk_inhibits_chrebp_transcriptional_activation_activity	DOWN_vitro	0.0707763	0.206872	0.684298	2	4.37675
Ampk_inhibits_chrebp_transcriptional_activation_activity	DOWN_vivo	0.527508	0.76885	0.114158	1	1.41896
Ampk_inhibits_chrebp_transcriptional_activation_activity	UP_mouse	1	1	0	0	0
Ampk_inhibits_chrebp_transcriptional_activation_activity	DOWN_mouse	0.286706	0.703931	0.15247	1	3.04409
Ampk_inhibits_chrebp_transcriptional_activation_activity	UP_human	1	1	0	0	0
Amplification_of_signal_from_the_kinetochores	UP_vitro	0.892248	1	0	5	0.649645
Amplification_of_signal_from_the_kinetochores	UP_vivo	0.97067	1	0	6	0.544824
Amplification_of_signal_from_the_kinetochores	DOWN_vitro	0	1e-17	17	37	5.22387
Amplification_of_signal_from_the_kinetochores	DOWN_vivo	0	1e-17	17	61	5.58428
Amplification_of_signal_from_the_kinetochores	UP_mouse	0.931507	1	0	3	0.523019
Amplification_of_signal_from_the_kinetochores	DOWN_mouse	0	1e-17	17	34	6.67736
Amplification_of_signal_from_the_kinetochores	UP_human	1	1	0	0	0
Anchoring_of_the_basal_body_to_the_plasma_membrane	UP_vitro	0.0872056	0.193141	0.714126	12	1.54256
Anchoring_of_the_basal_body_to_the_plasma_membrane	UP_vivo	0.688141	0.88436	0.0533708	10	0.89838
Anchoring_of_the_basal_body_to_the_plasma_membrane	DOWN_vitro	3.61777e-11	4.31788e-10	9.36473	29	4.05083
Anchoring_of_the_basal_body_to_the_plasma_membrane	DOWN_vivo	2.22045e-16	1.46777e-15	14.8333	43	3.89459
Anchoring_of_the_basal_body_to_the_plasma_membrane	UP_mouse	0.695404	0.983947	0.00702809	5	0.862425
Anchoring_of_the_basal_body_to_the_plasma_membrane	DOWN_mouse	1.46494e-07	1.27589e-06	5.89419	20	3.88607
Anchoring_of_the_basal_body_to_the_plasma_membrane	UP_human	1	1	0	0	0
Androgen_biosynthesis	UP_vitro	1	1	0	0	0
Androgen_biosynthesis	UP_vivo	1	1	0	0	0
Androgen_biosynthesis	DOWN_vitro	0.375391	0.6581	0.181708	2	1.54474
Androgen_biosynthesis	DOWN_vivo	0.322034	0.539794	0.267772	3	1.50243
Androgen_biosynthesis	UP_mouse	1	1	0	0	0
Androgen_biosynthesis	DOWN_mouse	0.61611	1	0	1	1.07438
Androgen_biosynthesis	UP_human	1	1	0	0	0
Antigen_activates_b_cell_receptor_bcr_leading_to_generation_of_second_messengers	UP_vitro	0.693201	0.920223	0.0361069	6	0.873499
Antigen_activates_b_cell_receptor_bcr_leading_to_generation_of_second_messengers	UP_vivo	0.275113	0.442722	0.353869	12	1.22093
Antigen_activates_b_cell_receptor_bcr_leading_to_generation_of_second_messengers	DOWN_vitro	0.885234	1	0	4	0.632784
Antigen_activates_b_cell_receptor_bcr_leading_to_generation_of_second_messengers	DOWN_vivo	0.990993	1	0	4	0.410301
Antigen_activates_b_cell_receptor_bcr_leading_to_generation_of_second_messengers	UP_mouse	0.586461	0.879075	0.055974	5	0.976722
Antigen_activates_b_cell_receptor_bcr_leading_to_generation_of_second_messengers	DOWN_mouse	0.945917	1	0	2	0.440109
Antigen_activates_b_cell_receptor_bcr_leading_to_generation_of_second_messengers	UP_human	0.39885	1	0	1	1.9729
Antigen_presentation_folding_assembly_and_peptide_loading_of_class_i_mhc	UP_vitro	0.424862	0.650412	0.186812	4	1.20834
Antigen_presentation_folding_assembly_and_peptide_loading_of_class_i_mhc	UP_vivo	2.70428e-05	0.000189446	3.72251	15	3.16679
Antigen_presentation_folding_assembly_and_peptide_loading_of_class_i_mhc	DOWN_vitro	0.596389	0.839735	0.0758579	3	0.98477
Antigen_presentation_folding_assembly_and_peptide_loading_of_class_i_mhc	DOWN_vivo	0.706879	0.897975	0.046736	4	0.851375
Antigen_presentation_folding_assembly_and_peptide_loading_of_class_i_mhc	UP_mouse	0.451583	0.747227	0.126547	3	1.21602
Antigen_presentation_folding_assembly_and_peptide_loading_of_class_i_mhc	DOWN_mouse	0.894951	1	0	1	0.456613
Antigen_presentation_folding_assembly_and_peptide_loading_of_class_i_mhc	UP_human	0.217401	0.771982	0.112393	1	4.09377
Antigen_processing_cross_presentation	UP_vitro	0.0628817	0.154684	0.810554	12	1.62922
Antigen_processing_cross_presentation	UP_vivo	7.66909e-05	0.000472988	3.32515	24	2.27724
Antigen_processing_cross_presentation	DOWN_vitro	0.817007	1	0	5	0.737655
Antigen_processing_cross_presentation	DOWN_vivo	1.74749e-13	1.04283e-12	11.9818	38	3.63508
Antigen_processing_cross_presentation	UP_mouse	0.0977214	0.248865	0.604036	9	1.63958
Antigen_processing_cross_presentation	DOWN_mouse	0.724724	1	0	4	0.820878
Antigen_processing_cross_presentation	UP_human	0.103077	0.509831	0.292574	2	3.6798
Antigen_processing_ubiquitination_proteasome_degradation	UP_vitro	0.000432313	0.00256798	2.59041	42	1.71454
Antigen_processing_ubiquitination_proteasome_degradation	UP_vivo	1.55059e-11	3.22373e-10	9.49164	77	2.19678
Antigen_processing_ubiquitination_proteasome_degradation	DOWN_vitro	0.000304157	0.0019801	2.70331	40	1.77436
Antigen_processing_ubiquitination_proteasome_degradation	DOWN_vivo	0	1e-17	17	108	3.10637
Antigen_processing_ubiquitination_proteasome_degradation	UP_mouse	0.00152689	0.00950804	2.02191	32	1.75282
Antigen_processing_ubiquitination_proteasome_degradation	DOWN_mouse	0.00020678	0.00138103	2.8598	32	1.97454
Antigen_processing_ubiquitination_proteasome_degradation	UP_human	0.54099	1	0	2	1.10643
Antimicrobial_peptides	UP_vitro	0.658075	0.88085	0.0550978	7	0.909504
Antimicrobial_peptides	UP_vivo	0.786176	0.96789	0.0141741	9	0.817236
Antimicrobial_peptides	DOWN_vitro	0.569078	0.820516	0.0859131	7	0.988299
Antimicrobial_peptides	DOWN_vivo	0.988288	1	0	5	0.457728
Antimicrobial_peptides	UP_mouse	0.686374	0.976785	0.0102012	5	0.871698
Antimicrobial_peptides	DOWN_mouse	0.755877	1	0	4	0.785571
Antimicrobial_peptides	UP_human	1	1	0	0	0
Antiviral_mechanism_by_ifn_stimulated_genes	UP_vitro	5.28402e-05	0.000425321	3.37128	20	2.62683
Antiviral_mechanism_by_ifn_stimulated_genes	UP_vivo	0.000134912	0.000762727	3.11763	24	2.20298
Antiviral_mechanism_by_ifn_stimulated_genes	DOWN_vitro	0.000177228	0.00118983	2.92452	18	2.56896
Antiviral_mechanism_by_ifn_stimulated_genes	DOWN_vivo	1.1191e-13	6.74078e-13	12.1713	39	3.60909
Antiviral_mechanism_by_ifn_stimulated_genes	UP_mouse	0.00149267	0.00934005	2.02965	14	2.46728
Antiviral_mechanism_by_ifn_stimulated_genes	DOWN_mouse	0.000137367	0.000957116	3.01904	15	2.97791
Antiviral_mechanism_by_ifn_stimulated_genes	UP_human	0.108913	0.513218	0.289698	2	3.5598
Apc_cdc20_mediated_degradation_of_nek2a	UP_vitro	1	1	0	0	0
Apc_cdc20_mediated_degradation_of_nek2a	UP_vivo	0.846134	1	0	2	0.625539
Apc_cdc20_mediated_degradation_of_nek2a	DOWN_vitro	0.050474	0.160644	0.794135	5	2.43153
Apc_cdc20_mediated_degradation_of_nek2a	DOWN_vivo	9.39249e-14	5.684e-13	12.2453	20	6.30648
Apc_cdc20_mediated_degradation_of_nek2a	UP_mouse	1	1	0	0	0
Apc_cdc20_mediated_degradation_of_nek2a	DOWN_mouse	0.0144153	0.0661259	1.17963	5	3.38232
Apc_cdc20_mediated_degradation_of_nek2a	UP_human	1	1	0	0	0
Apc_c_cdc20_mediated_degradation_of_cyclin_b	UP_vitro	1	1	0	0	0
Apc_c_cdc20_mediated_degradation_of_cyclin_b	UP_vivo	0.813498	0.989244	0.00469657	2	0.675582
Apc_c_cdc20_mediated_degradation_of_cyclin_b	DOWN_vitro	0.118262	0.300643	0.521949	4	2.10084
Apc_c_cdc20_mediated_degradation_of_cyclin_b	DOWN_vivo	3.72358e-12	2.10513e-11	10.6767	18	6.1299
Apc_c_cdc20_mediated_degradation_of_cyclin_b	UP_mouse	1	1	0	0	0
Apc_c_cdc20_mediated_degradation_of_cyclin_b	DOWN_mouse	0.0452019	0.176646	0.752896	4	2.92232
Apc_c_cdc20_mediated_degradation_of_cyclin_b	UP_human	1	1	0	0	0
Apc_c_cdh1_mediated_degradation_of_cdc20_and_other_apc_c_cdh1_targeted_proteins_in_late_mitosis_early_g1	UP_vitro	0.998335	1	0	1	0.163289
Apc_c_cdh1_mediated_degradation_of_cdc20_and_other_apc_c_cdh1_targeted_proteins_in_late_mitosis_early_g1	UP_vivo	0.884862	1	0	6	0.684711
Apc_c_cdh1_mediated_degradation_of_cdc20_and_other_apc_c_cdh1_targeted_proteins_in_late_mitosis_early_g1	DOWN_vitro	0.0535417	0.169155	0.771715	10	1.77436
Apc_c_cdh1_mediated_degradation_of_cdc20_and_other_apc_c_cdh1_targeted_proteins_in_late_mitosis_early_g1	DOWN_vivo	0	1e-17	17	57	6.55788
Apc_c_cdh1_mediated_degradation_of_cdc20_and_other_apc_c_cdh1_targeted_proteins_in_late_mitosis_early_g1	UP_mouse	0.991041	1	0	1	0.219102
Apc_c_cdh1_mediated_degradation_of_cdc20_and_other_apc_c_cdh1_targeted_proteins_in_late_mitosis_early_g1	DOWN_mouse	0.006942	0.0350911	1.4548	10	2.46818
Apc_c_cdh1_mediated_degradation_of_cdc20_and_other_apc_c_cdh1_targeted_proteins_in_late_mitosis_early_g1	UP_human	1	1	0	0	0
Apc_c_mediated_degradation_of_cell_cycle_proteins	UP_vitro	0.995209	1	0	2	0.277779
Apc_c_mediated_degradation_of_cell_cycle_proteins	UP_vivo	0.902629	1	0	7	0.679465
Apc_c_mediated_degradation_of_cell_cycle_proteins	DOWN_vitro	0.00592692	0.0289386	1.53852	14	2.11292
Apc_c_mediated_degradation_of_cell_cycle_proteins	DOWN_vivo	0	1e-17	17	68	6.65442
Apc_c_mediated_degradation_of_cell_cycle_proteins	UP_mouse	0.973683	1	0	2	0.372726
Apc_c_mediated_degradation_of_cell_cycle_proteins	DOWN_mouse	0.000261167	0.00173528	2.76063	14	2.93912
Apc_c_mediated_degradation_of_cell_cycle_proteins	UP_human	1	1	0	0	0
Apex1_independent_resolution_of_ap_sites_via_the_single_nucleotide_replacement_pathway	UP_vitro	0.45378	0.676993	0.169416	1	1.7262
Apex1_independent_resolution_of_ap_sites_via_the_single_nucleotide_replacement_pathway	UP_vivo	0.197013	0.334144	0.476066	2	2.41279
Apex1_independent_resolution_of_ap_sites_via_the_single_nucleotide_replacement_pathway	DOWN_vitro	0.0941948	0.251908	0.598758	2	3.7515
Apex1_independent_resolution_of_ap_sites_via_the_single_nucleotide_replacement_pathway	DOWN_vivo	0.0393553	0.0917342	1.03747	3	3.64875
Apex1_independent_resolution_of_ap_sites_via_the_single_nucleotide_replacement_pathway	UP_mouse	0.359597	0.634959	0.197254	1	2.31623
Apex1_independent_resolution_of_ap_sites_via_the_single_nucleotide_replacement_pathway	DOWN_mouse	0.0523517	0.197314	0.704842	2	5.21844
Apex1_independent_resolution_of_ap_sites_via_the_single_nucleotide_replacement_pathway	UP_human	1	1	0	0	0
Apoptosis	UP_vitro	8.93507e-13	3.19925e-11	10.495	34	3.9887
Apoptosis	UP_vivo	8.53209e-10	1.3412e-08	7.87251	36	2.95157
Apoptosis	DOWN_vitro	0.092255	0.251908	0.598758	12	1.52974
Apoptosis	DOWN_vivo	1.47887e-05	5.81178e-05	4.23569	28	2.31442
Apoptosis	UP_mouse	1.26904e-08	3.14575e-07	6.50228	24	3.77792
Apoptosis	DOWN_mouse	0.111544	0.359449	0.444362	9	1.59593
Apoptosis	UP_human	4.26694e-05	0.00184865	2.73314	6	9.53889
Apoptosis_induced_dna_fragmentation	UP_vitro	0.645394	0.867412	0.0617748	1	1.00695
Apoptosis_induced_dna_fragmentation	UP_vivo	0.779671	0.96264	0.0165362	1	0.703731
Apoptosis_induced_dna_fragmentation	DOWN_vitro	0.00128318	0.00745054	2.12781	5	5.47094
Apoptosis_induced_dna_fragmentation	DOWN_vivo	1.14993e-05	4.56079e-05	4.34096	8	5.67583
Apoptosis_induced_dna_fragmentation	UP_mouse	0.534214	0.824674	0.0837179	1	1.35113
Apoptosis_induced_dna_fragmentation	DOWN_mouse	0.000280444	0.00182622	2.73845	5	7.61022
Apoptosis_induced_dna_fragmentation	UP_human	1	1	0	0	0
Apoptotic_cleavage_of_cellular_proteins	UP_vitro	2.62725e-05	0.000231953	3.6346	12	3.91894
Apoptotic_cleavage_of_cellular_proteins	UP_vivo	2.60875e-07	2.87408e-06	5.5415	17	3.88003
Apoptotic_cleavage_of_cellular_proteins	DOWN_vitro	0.542583	0.803313	0.0951152	3	1.06462
Apoptotic_cleavage_of_cellular_proteins	DOWN_vivo	0.826054	0.983286	0.00732008	3	0.690304
Apoptotic_cleavage_of_cellular_proteins	UP_mouse	5.8435e-05	0.000678583	3.1684	10	4.38205
Apoptotic_cleavage_of_cellular_proteins	DOWN_mouse	0.8756	1	0	1	0.493636
Apoptotic_cleavage_of_cellular_proteins	UP_human	1	1	0	0	0
Apoptotic_cleavage_of_cell_adhesion_proteins	UP_vitro	0.000683987	0.00372008	2.42945	5	6.0417
Apoptotic_cleavage_of_cell_adhesion_proteins	UP_vivo	0.0228719	0.0589636	1.22942	4	3.37791
Apoptotic_cleavage_of_cell_adhesion_proteins	DOWN_vitro	1	1	0	0	0
Apoptotic_cleavage_of_cell_adhesion_proteins	DOWN_vivo	1	1	0	0	0
Apoptotic_cleavage_of_cell_adhesion_proteins	UP_mouse	0.0022431	0.0129078	1.88915	4	6.48543
Apoptotic_cleavage_of_cell_adhesion_proteins	DOWN_mouse	1	1	0	0	0
Apoptotic_cleavage_of_cell_adhesion_proteins	UP_human	1	1	0	0	0
Apoptotic_execution_phase	UP_vitro	0.00012782	0.000930845	3.03112	13	3.2058
Apoptotic_execution_phase	UP_vivo	6.10005e-06	4.98222e-05	4.30258	18	3.10216
Apoptotic_execution_phase	DOWN_vitro	0.0306201	0.110869	0.955191	8	2.14372
Apoptotic_execution_phase	DOWN_vivo	0.0245292	0.0618451	1.20869	11	1.91125
Apoptotic_execution_phase	UP_mouse	0.000157998	0.00156661	2.80504	11	3.63978
Apoptotic_execution_phase	DOWN_mouse	0.0501087	0.193384	0.71358	6	2.23647
Apoptotic_execution_phase	UP_human	1	1	0	0	0
Apoptotic_factor_mediated_response	UP_vitro	0.0465843	0.125098	0.902749	4	2.84315
Apoptotic_factor_mediated_response	UP_vivo	0.0423973	0.0972421	1.01215	5	2.48376
Apoptotic_factor_mediated_response	DOWN_vitro	0.375391	0.6581	0.181708	2	1.54474
Apoptotic_factor_mediated_response	DOWN_vivo	0.0411239	0.0949978	1.02229	5	2.50404
Apoptotic_factor_mediated_response	UP_mouse	0.661233	0.950199	0.0221853	1	0.95374
Apoptotic_factor_mediated_response	DOWN_mouse	0.61611	1	0	1	1.07438
Apoptotic_factor_mediated_response	UP_human	1	1	0	0	0
Aquaporin_mediated_transport	UP_vitro	0.0112642	0.0398888	1.39915	8	2.54387
Aquaporin_mediated_transport	UP_vivo	0.030376	0.0748656	1.12572	9	2.00008
Aquaporin_mediated_transport	DOWN_vitro	0.56098	0.811564	0.0906774	3	1.0366
Aquaporin_mediated_transport	DOWN_vivo	0.284644	0.48982	0.309963	6	1.34428
Aquaporin_mediated_transport	UP_mouse	0.0824201	0.216738	0.664066	5	2.13337
Aquaporin_mediated_transport	DOWN_mouse	0.623375	1	0	2	0.961291
Aquaporin_mediated_transport	UP_human	1	1	0	0	0
Arachidonate_production_from_dag	UP_vitro	0.350753	0.573029	0.241823	1	2.41668
Arachidonate_production_from_dag	UP_vivo	0.467519	0.668107	0.175154	1	1.68895
Arachidonate_production_from_dag	DOWN_vitro	0.327061	0.609127	0.215292	1	2.62605
Arachidonate_production_from_dag	DOWN_vivo	1	1	0	0	0
Arachidonate_production_from_dag	UP_mouse	0.272629	0.541777	0.266179	1	3.24272
Arachidonate_production_from_dag	DOWN_mouse	1	1	0	0	0
Arachidonate_production_from_dag	UP_human	1	1	0	0	0
Arachidonic_acid_metabolism	UP_vitro	0.00125423	0.00624207	2.20467	13	2.57515
Arachidonic_acid_metabolism	UP_vivo	0.0106582	0.0319136	1.49602	14	1.93814
Arachidonic_acid_metabolism	DOWN_vitro	0.319518	0.609127	0.215292	6	1.2915
Arachidonic_acid_metabolism	DOWN_vivo	0.736502	0.915478	0.0383522	6	0.837418
Arachidonic_acid_metabolism	UP_mouse	0.0331438	0.108894	0.962995	8	2.12637
Arachidonic_acid_metabolism	DOWN_mouse	0.65615	1	0	3	0.898256
Arachidonic_acid_metabolism	UP_human	0.0537271	0.346271	0.460583	2	5.36888
Arms_mediated_activation	UP_vitro	0.350753	0.573029	0.241823	1	2.41668
Arms_mediated_activation	UP_vivo	0.0137893	0.0394987	1.40342	3	5.06686
Arms_mediated_activation	DOWN_vitro	0.327061	0.609127	0.215292	1	2.62605
Arms_mediated_activation	DOWN_vivo	1	1	0	0	0
Arms_mediated_activation	UP_mouse	0.272629	0.541777	0.266179	1	3.24272
Arms_mediated_activation	DOWN_mouse	1	1	0	0	0
Arms_mediated_activation	UP_human	1	1	0	0	0
Aryl_hydrocarbon_receptor_signalling	UP_vitro	0.0153709	0.0505436	1.29633	3	5.1786
Aryl_hydrocarbon_receptor_signalling	UP_vivo	0.586176	0.792013	0.101267	1	1.2064
Aryl_hydrocarbon_receptor_signalling	DOWN_vitro	0.0941948	0.251908	0.598758	2	3.7515
Aryl_hydrocarbon_receptor_signalling	DOWN_vivo	0.00495725	0.0145556	1.83697	4	4.865
Aryl_hydrocarbon_receptor_signalling	UP_mouse	0.359597	0.634959	0.197254	1	2.31623
Aryl_hydrocarbon_receptor_signalling	DOWN_mouse	0.0523517	0.197314	0.704842	2	5.21844
Aryl_hydrocarbon_receptor_signalling	UP_human	1	1	0	0	0
Asparagine_n_linked_glycosylation	UP_vitro	3.55271e-15	1.69609e-13	12.7706	65	2.89823
Asparagine_n_linked_glycosylation	UP_vivo	5.35432e-06	4.48163e-05	4.34856	58	1.80737
Asparagine_n_linked_glycosylation	DOWN_vitro	0.24968	0.509237	0.29308	24	1.16283
Asparagine_n_linked_glycosylation	DOWN_vivo	2.06635e-12	1.18379e-11	10.9267	74	2.32479
Asparagine_n_linked_glycosylation	UP_mouse	7.00995e-05	0.000799631	3.09711	34	2.03418
Asparagine_n_linked_glycosylation	DOWN_mouse	0.316809	0.743205	0.128891	17	1.14575
Asparagine_n_linked_glycosylation	UP_human	0.493925	1	0	2	1.20849
Aspartate_and_asparagine_metabolism	UP_vitro	0.613391	0.834911	0.0783598	1	1.09849
Aspartate_and_asparagine_metabolism	UP_vivo	1	1	0	0	0
Aspartate_and_asparagine_metabolism	DOWN_vitro	0.000798529	0.00483241	2.31584	5	5.9683
Aspartate_and_asparagine_metabolism	DOWN_vivo	0.000714086	0.00243507	2.61349	6	4.64386
Aspartate_and_asparagine_metabolism	UP_mouse	1	1	0	0	0
Aspartate_and_asparagine_metabolism	DOWN_mouse	0.0194148	0.0851213	1.06996	3	4.98124
Aspartate_and_asparagine_metabolism	UP_human	1	1	0	0	0
Aspirin_adme	UP_vitro	0.013768	0.0467025	1.33066	9	2.31384
Aspirin_adme	UP_vivo	0.0192707	0.0506939	1.29504	11	1.97644
Aspirin_adme	DOWN_vitro	0.882379	1	0	2	0.558735
Aspirin_adme	DOWN_vivo	0.979619	1	0	2	0.362287
Aspirin_adme	UP_mouse	0.00205085	0.0121263	1.91627	9	3.10473
Aspirin_adme	DOWN_mouse	0.929199	1	0	1	0.388607
Aspirin_adme	UP_human	1	1	0	0	0
Assembly_and_cell_surface_presentation_of_nmda_receptors	UP_vitro	1	1	0	0	0
Assembly_and_cell_surface_presentation_of_nmda_receptors	UP_vivo	0.109861	0.207637	0.682695	2	3.37791
Assembly_and_cell_surface_presentation_of_nmda_receptors	DOWN_vitro	1	1	0	0	0
Assembly_and_cell_surface_presentation_of_nmda_receptors	DOWN_vivo	0.464616	0.707908	0.150023	1	1.70275
Assembly_and_cell_surface_presentation_of_nmda_receptors	UP_mouse	1	1	0	0	0
Assembly_and_cell_surface_presentation_of_nmda_receptors	DOWN_mouse	1	1	0	0	0
Assembly_and_cell_surface_presentation_of_nmda_receptors	UP_human	1	1	0	0	0
Assembly_of_active_lpl_and_lipc_lipase_complexes	UP_vitro	0.613391	0.834911	0.0783598	1	1.09849
Assembly_of_active_lpl_and_lipc_lipase_complexes	UP_vivo	0.750067	0.937766	0.0279056	1	0.767707
Assembly_of_active_lpl_and_lipc_lipase_complexes	DOWN_vitro	1	1	0	0	0
Assembly_of_active_lpl_and_lipc_lipase_complexes	DOWN_vivo	0.747059	0.917349	0.0374654	1	0.773977
Assembly_of_active_lpl_and_lipc_lipase_complexes	UP_mouse	1	1	0	0	0
Assembly_of_active_lpl_and_lipc_lipase_complexes	DOWN_mouse	1	1	0	0	0
Assembly_of_active_lpl_and_lipc_lipase_complexes	UP_human	1	1	0	0	0
Assembly_of_collagen_fibrils_and_other_multimeric_structures	UP_vitro	0.116306	0.240639	0.618634	7	1.69168
Assembly_of_collagen_fibrils_and_other_multimeric_structures	UP_vivo	4.08291e-11	7.97405e-10	9.09832	25	4.22239
Assembly_of_collagen_fibrils_and_other_multimeric_structures	DOWN_vitro	0.178321	0.396987	0.401223	6	1.57563
Assembly_of_collagen_fibrils_and_other_multimeric_structures	DOWN_vivo	0.943289	1	0	3	0.510825
Assembly_of_collagen_fibrils_and_other_multimeric_structures	UP_mouse	0.0859388	0.22244	0.652787	6	1.94563
Assembly_of_collagen_fibrils_and_other_multimeric_structures	DOWN_mouse	0.940215	1	0	1	0.365291
Assembly_of_collagen_fibrils_and_other_multimeric_structures	UP_human	1	1	0	0	0
Assembly_of_the_orc_complex_at_the_origin_of_replication	UP_vitro	1	1	0	0	0
Assembly_of_the_orc_complex_at_the_origin_of_replication	UP_vivo	1	1	0	0	0
Assembly_of_the_orc_complex_at_the_origin_of_replication	DOWN_vitro	0.00309711	0.0161626	1.79149	4	5.83567
Assembly_of_the_orc_complex_at_the_origin_of_replication	DOWN_vivo	8.90981e-06	3.5778e-05	4.44638	7	6.6218
Assembly_of_the_orc_complex_at_the_origin_of_replication	UP_mouse	1	1	0	0	0
Assembly_of_the_orc_complex_at_the_origin_of_replication	DOWN_mouse	0.000903992	0.00552249	2.25787	4	8.11757
Assembly_of_the_orc_complex_at_the_origin_of_replication	UP_human	1	1	0	0	0
Assembly_of_the_pre_replicative_complex	UP_vitro	0.999236	1	0	1	0.145583
Assembly_of_the_pre_replicative_complex	UP_vivo	0.991564	1	0	4	0.406977
Assembly_of_the_pre_replicative_complex	DOWN_vitro	3.07396e-06	2.5078e-05	4.60071	20	3.16392
Assembly_of_the_pre_replicative_complex	DOWN_vivo	0	1e-17	17	69	7.07769
Assembly_of_the_pre_replicative_complex	UP_mouse	0.994954	1	0	1	0.195344
Assembly_of_the_pre_replicative_complex	DOWN_mouse	1.58262e-08	1.52239e-07	6.81747	20	4.40109
Assembly_of_the_pre_replicative_complex	UP_human	1	1	0	0	0
Association_of_tric_cct_with_target_proteins_during_biosynthesis	UP_vitro	0.5785	0.801814	0.0959265	1	1.20834
Association_of_tric_cct_with_target_proteins_during_biosynthesis	UP_vivo	1	1	0	0	0
Association_of_tric_cct_with_target_proteins_during_biosynthesis	DOWN_vitro	0.000464724	0.00293642	2.53218	5	6.56513
Association_of_tric_cct_with_target_proteins_during_biosynthesis	DOWN_vivo	1.3018e-06	5.59341e-06	5.25232	8	6.811
Association_of_tric_cct_with_target_proteins_during_biosynthesis	UP_mouse	1	1	0	0	0
Association_of_tric_cct_with_target_proteins_during_biosynthesis	DOWN_mouse	9.78784e-05	0.000697045	3.15674	5	9.13226
Association_of_tric_cct_with_target_proteins_during_biosynthesis	UP_human	1	1	0	0	0
Asymmetric_localization_of_pcp_proteins	UP_vitro	0.896374	1	0	3	0.584681
Asymmetric_localization_of_pcp_proteins	UP_vivo	0.193644	0.334144	0.476066	10	1.36206
Asymmetric_localization_of_pcp_proteins	DOWN_vitro	0.514805	0.778854	0.108544	5	1.05889
Asymmetric_localization_of_pcp_proteins	DOWN_vivo	0	1e-17	17	40	5.49274
Asymmetric_localization_of_pcp_proteins	UP_mouse	0.902145	1	0	2	0.523019
Asymmetric_localization_of_pcp_proteins	DOWN_mouse	0.442919	0.875648	0.0576704	4	1.17836
Asymmetric_localization_of_pcp_proteins	UP_human	1	1	0	0	0
Atorvastatin_adme	UP_vitro	0.0465843	0.125098	0.902749	4	2.84315
Atorvastatin_adme	UP_vivo	0.0106625	0.0319136	1.49602	6	2.98051
Atorvastatin_adme	DOWN_vitro	1	1	0	0	0
Atorvastatin_adme	DOWN_vivo	1	1	0	0	0
Atorvastatin_adme	UP_mouse	0.0179796	0.0693884	1.15871	4	3.81496
Atorvastatin_adme	DOWN_mouse	1	1	0	0	0
Atorvastatin_adme	UP_human	1	1	0	0	0
Attachment_of_gpi_anchor_to_upar	UP_vitro	1	1	0	0	0
Attachment_of_gpi_anchor_to_upar	UP_vivo	0.197013	0.334144	0.476066	2	2.41279
Attachment_of_gpi_anchor_to_upar	DOWN_vitro	0.0122302	0.0527247	1.27799	3	5.62725
Attachment_of_gpi_anchor_to_upar	DOWN_vivo	0.0393553	0.0917342	1.03747	3	3.64875
Attachment_of_gpi_anchor_to_upar	UP_mouse	1	1	0	0	0
Attachment_of_gpi_anchor_to_upar	DOWN_mouse	0.0523517	0.197314	0.704842	2	5.21844
Attachment_of_gpi_anchor_to_upar	UP_human	1	1	0	0	0
Attenuation_phase	UP_vitro	0.674749	0.897576	0.0469287	1	0.929493
Attenuation_phase	UP_vivo	0.0131689	0.0384915	1.41463	5	3.24799
Attenuation_phase	DOWN_vitro	0.000208492	0.00138521	2.85848	6	6.06012
Attenuation_phase	DOWN_vivo	0.00215204	0.00671666	2.17285	6	3.92942
Attenuation_phase	UP_mouse	0.562951	0.853698	0.0686957	1	1.2472
Attenuation_phase	DOWN_mouse	3.28797e-05	0.00025078	3.60071	6	8.42978
Attenuation_phase	UP_human	1	1	0	0	0
Auf1_hnrnp_d0_binds_and_destabilizes_mrna	UP_vitro	0.992099	1	0	1	0.215775
Auf1_hnrnp_d0_binds_and_destabilizes_mrna	UP_vivo	0.664482	0.867798	0.0615813	6	0.904797
Auf1_hnrnp_d0_binds_and_destabilizes_mrna	DOWN_vitro	0.131702	0.326725	0.485818	7	1.64128
Auf1_hnrnp_d0_binds_and_destabilizes_mrna	DOWN_vivo	0	1e-17	17	43	6.53734
Auf1_hnrnp_d0_binds_and_destabilizes_mrna	UP_mouse	0.97177	1	0	1	0.289528
Auf1_hnrnp_d0_binds_and_destabilizes_mrna	DOWN_mouse	0.0324799	0.133333	0.875062	7	2.28307
Auf1_hnrnp_d0_binds_and_destabilizes_mrna	UP_human	1	1	0	0	0
Aurka_activation_by_tpx2	UP_vitro	0.114862	0.238034	0.62336	9	1.5761
Aurka_activation_by_tpx2	UP_vivo	0.84099	1	0	6	0.734328
Aurka_activation_by_tpx2	DOWN_vitro	1.22498e-07	1.1042e-06	5.95695	20	3.80587
Aurka_activation_by_tpx2	DOWN_vivo	0	1e-17	17	37	4.56534
Aurka_activation_by_tpx2	UP_mouse	0.622308	0.911539	0.0402246	4	0.939918
Aurka_activation_by_tpx2	DOWN_mouse	3.88962e-06	3.17324e-05	4.4985	15	3.97055
Aurka_activation_by_tpx2	UP_human	1	1	0	0	0
Azathioprine_adme	UP_vitro	0.894249	1	0	1	0.464746
Azathioprine_adme	UP_vivo	0.371279	0.567709	0.245875	4	1.2992
Azathioprine_adme	DOWN_vitro	8.06004e-05	0.000567726	3.24586	9	4.54509
Azathioprine_adme	DOWN_vivo	8.25423e-05	0.000301408	3.52085	11	3.60197
Azathioprine_adme	UP_mouse	0.809038	1	0	1	0.623599
Azathioprine_adme	DOWN_mouse	0.00038218	0.00243876	2.61283	7	4.91737
Azathioprine_adme	UP_human	1	1	0	0	0
A_tetrasaccharide_linker_sequence_is_required_for_gag_synthesis	UP_vitro	0.0436509	0.119302	0.923351	5	2.51738
A_tetrasaccharide_linker_sequence_is_required_for_gag_synthesis	UP_vivo	5.11285e-06	4.33583e-05	4.36293	12	4.22239
A_tetrasaccharide_linker_sequence_is_required_for_gag_synthesis	DOWN_vitro	0.00790405	0.0371836	1.42965	6	3.28257
A_tetrasaccharide_linker_sequence_is_required_for_gag_synthesis	DOWN_vivo	0.791007	0.955584	0.0197311	2	0.709479
A_tetrasaccharide_linker_sequence_is_required_for_gag_synthesis	UP_mouse	0.0571251	0.161834	0.790931	4	2.70226
A_tetrasaccharide_linker_sequence_is_required_for_gag_synthesis	DOWN_mouse	0.74121	1	0	1	0.761022
A_tetrasaccharide_linker_sequence_is_required_for_gag_synthesis	UP_human	0.136752	0.577945	0.238114	1	6.82296
Base_excision_repair	UP_vitro	0.962175	1	0	4	0.503475
Base_excision_repair	UP_vivo	0.976767	1	0	6	0.527798
Base_excision_repair	DOWN_vitro	0	1e-17	17	64	8.75351
Base_excision_repair	DOWN_vivo	0	1e-17	17	70	6.20794
Base_excision_repair	UP_mouse	0.940302	1	0	3	0.506674
Base_excision_repair	DOWN_mouse	0	1e-17	17	63	11.9861
Base_excision_repair	UP_human	1	1	0	0	0
Base_excision_repair_ap_site_formation	UP_vitro	0.927964	1	0	3	0.533091
Base_excision_repair_ap_site_formation	UP_vivo	0.917146	1	0	5	0.620939
Base_excision_repair_ap_site_formation	DOWN_vitro	0	1e-17	17	44	8.49605
Base_excision_repair_ap_site_formation	DOWN_vivo	0	1e-17	17	47	5.8845
Base_excision_repair_ap_site_formation	UP_mouse	0.928055	1	0	2	0.47687
Base_excision_repair_ap_site_formation	DOWN_mouse	0	1e-17	17	43	11.5496
Base_excision_repair_ap_site_formation	UP_human	1	1	0	0	0
Basigin_interactions	UP_vitro	0.132214	0.269658	0.569187	4	2.0139
Basigin_interactions	UP_vivo	0.0181381	0.0484022	1.31513	7	2.46306
Basigin_interactions	DOWN_vitro	0.105362	0.274922	0.56079	4	2.18838
Basigin_interactions	DOWN_vivo	0.0173981	0.0456744	1.34033	7	2.48318
Basigin_interactions	UP_mouse	0.0571251	0.161834	0.790931	4	2.70226
Basigin_interactions	DOWN_mouse	0.141454	0.430034	0.366497	3	2.28307
Basigin_interactions	UP_human	0.00938436	0.108977	0.962666	2	13.6459
Bbsome_mediated_cargo_targeting_to_cilium	UP_vitro	0.0865519	0.192972	0.714507	3	2.78848
Bbsome_mediated_cargo_targeting_to_cilium	UP_vivo	0.466496	0.668107	0.175154	2	1.2992
Bbsome_mediated_cargo_targeting_to_cilium	DOWN_vitro	0.0137358	0.0582416	1.23477	4	4.04008
Bbsome_mediated_cargo_targeting_to_cilium	DOWN_vivo	0.0127316	0.0344769	1.46247	5	3.27452
Bbsome_mediated_cargo_targeting_to_cilium	UP_mouse	0.562951	0.853698	0.0686957	1	1.2472
Bbsome_mediated_cargo_targeting_to_cilium	DOWN_mouse	0.0310145	0.127724	0.893726	3	4.21489
Bbsome_mediated_cargo_targeting_to_cilium	UP_human	1	1	0	0	0
Beta_catenin_independent_wnt_signaling	UP_vitro	0.234525	0.419283	0.377493	13	1.25667
Beta_catenin_independent_wnt_signaling	UP_vivo	0.00011244	0.000658798	3.18125	30	2.02675
Beta_catenin_independent_wnt_signaling	DOWN_vitro	0.156481	0.366068	0.436438	13	1.36555
Beta_catenin_independent_wnt_signaling	DOWN_vivo	6.66134e-16	4.31481e-15	14.365	50	3.4055
Beta_catenin_independent_wnt_signaling	UP_mouse	0.149286	0.347805	0.458664	11	1.4268
Beta_catenin_independent_wnt_signaling	DOWN_mouse	0.686203	1	0	6	0.876697
Beta_catenin_independent_wnt_signaling	UP_human	0.535508	1	0	1	1.31001
Beta_catenin_phosphorylation_cascade	UP_vitro	0.769802	0.983201	0.00735775	1	0.710788
Beta_catenin_phosphorylation_cascade	UP_vivo	0.133309	0.243407	0.613666	4	1.98701
Beta_catenin_phosphorylation_cascade	DOWN_vitro	0.0358449	0.123871	0.907029	4	3.08947
Beta_catenin_phosphorylation_cascade	DOWN_vivo	0.322034	0.539794	0.267772	3	1.50243
Beta_catenin_phosphorylation_cascade	UP_mouse	0.661233	0.950199	0.0221853	1	0.95374
Beta_catenin_phosphorylation_cascade	DOWN_mouse	0.61611	1	0	1	1.07438
Beta_catenin_phosphorylation_cascade	UP_human	1	1	0	0	0
Beta_defensins	UP_vitro	0.769802	0.983201	0.00735775	1	0.710788
Beta_defensins	UP_vivo	0.882701	1	0	1	0.496751
Beta_defensins	DOWN_vitro	0.739965	0.94907	0.0227018	1	0.772368
Beta_defensins	DOWN_vivo	0.880512	1	0	1	0.500809
Beta_defensins	UP_mouse	0.661233	0.950199	0.0221853	1	0.95374
Beta_defensins	DOWN_mouse	0.61611	1	0	1	1.07438
Beta_defensins	UP_human	1	1	0	0	0
Beta_oxidation_of_decanoyl_coa_to_octanoyl_coa_coa	UP_vitro	1	1	0	0	0
Beta_oxidation_of_decanoyl_coa_to_octanoyl_coa_coa	UP_vivo	1	1	0	0	0
Beta_oxidation_of_decanoyl_coa_to_octanoyl_coa_coa	DOWN_vitro	0.378318	0.6581	0.181708	1	2.18838
Beta_oxidation_of_decanoyl_coa_to_octanoyl_coa_coa	DOWN_vivo	0.00234259	0.00718952	2.1433	4	5.67583
Beta_oxidation_of_decanoyl_coa_to_octanoyl_coa_coa	UP_mouse	1	1	0	0	0
Beta_oxidation_of_decanoyl_coa_to_octanoyl_coa_coa	DOWN_mouse	0.286706	0.703931	0.15247	1	3.04409
Beta_oxidation_of_decanoyl_coa_to_octanoyl_coa_coa	UP_human	1	1	0	0	0
Beta_oxidation_of_hexanoyl_coa_to_butanoyl_coa	UP_vitro	0.350753	0.573029	0.241823	1	2.41668
Beta_oxidation_of_hexanoyl_coa_to_butanoyl_coa	UP_vivo	1	1	0	0	0
Beta_oxidation_of_hexanoyl_coa_to_butanoyl_coa	DOWN_vitro	1	1	0	0	0
Beta_oxidation_of_hexanoyl_coa_to_butanoyl_coa	DOWN_vivo	0.108308	0.221251	0.655115	2	3.4055
Beta_oxidation_of_hexanoyl_coa_to_butanoyl_coa	UP_mouse	1	1	0	0	0
Beta_oxidation_of_hexanoyl_coa_to_butanoyl_coa	DOWN_mouse	1	1	0	0	0
Beta_oxidation_of_hexanoyl_coa_to_butanoyl_coa	UP_human	1	1	0	0	0
Beta_oxidation_of_lauroyl_coa_to_decanoyl_coa_coa	UP_vitro	0.350753	0.573029	0.241823	1	2.41668
Beta_oxidation_of_lauroyl_coa_to_decanoyl_coa_coa	UP_vivo	1	1	0	0	0
Beta_oxidation_of_lauroyl_coa_to_decanoyl_coa_coa	DOWN_vitro	1	1	0	0	0
Beta_oxidation_of_lauroyl_coa_to_decanoyl_coa_coa	DOWN_vivo	0.108308	0.221251	0.655115	2	3.4055
Beta_oxidation_of_lauroyl_coa_to_decanoyl_coa_coa	UP_mouse	1	1	0	0	0
Beta_oxidation_of_lauroyl_coa_to_decanoyl_coa_coa	DOWN_mouse	1	1	0	0	0
Beta_oxidation_of_lauroyl_coa_to_decanoyl_coa_coa	UP_human	1	1	0	0	0
Beta_oxidation_of_octanoyl_coa_to_hexanoyl_coa	UP_vitro	1	1	0	0	0
Beta_oxidation_of_octanoyl_coa_to_hexanoyl_coa	UP_vivo	1	1	0	0	0
Beta_oxidation_of_octanoyl_coa_to_hexanoyl_coa	DOWN_vitro	1	1	0	0	0
Beta_oxidation_of_octanoyl_coa_to_hexanoyl_coa	DOWN_vivo	0.0134779	0.0358948	1.44497	3	5.10825
Beta_oxidation_of_octanoyl_coa_to_hexanoyl_coa	UP_mouse	1	1	0	0	0
Beta_oxidation_of_octanoyl_coa_to_hexanoyl_coa	DOWN_mouse	1	1	0	0	0
Beta_oxidation_of_octanoyl_coa_to_hexanoyl_coa	UP_human	1	1	0	0	0
Beta_oxidation_of_pristanoyl_coa	UP_vitro	0.00420016	0.0176928	1.7522	4	5.3704
Beta_oxidation_of_pristanoyl_coa	UP_vivo	0.00193755	0.00747754	2.12624	5	4.69154
Beta_oxidation_of_pristanoyl_coa	DOWN_vitro	1	1	0	0	0
Beta_oxidation_of_pristanoyl_coa	DOWN_vivo	0.28614	0.48982	0.309963	2	1.89194
Beta_oxidation_of_pristanoyl_coa	UP_mouse	0.00141481	0.00893964	2.04868	4	7.20604
Beta_oxidation_of_pristanoyl_coa	DOWN_mouse	1	1	0	0	0
Beta_oxidation_of_pristanoyl_coa	UP_human	1	1	0	0	0
Beta_oxidation_of_very_long_chain_fatty_acids	UP_vitro	0.00116854	0.00586088	2.23204	5	5.49246
Beta_oxidation_of_very_long_chain_fatty_acids	UP_vivo	0.00579084	0.0190603	1.71987	5	3.83853
Beta_oxidation_of_very_long_chain_fatty_acids	DOWN_vitro	0.202223	0.433	0.363512	2	2.38732
Beta_oxidation_of_very_long_chain_fatty_acids	DOWN_vivo	0.130168	0.256575	0.590786	3	2.32193
Beta_oxidation_of_very_long_chain_fatty_acids	UP_mouse	0.0266038	0.0914461	1.03883	3	4.42189
Beta_oxidation_of_very_long_chain_fatty_acids	DOWN_mouse	0.461759	0.885726	0.0527006	1	1.66041
Beta_oxidation_of_very_long_chain_fatty_acids	UP_human	1	1	0	0	0
Bh3_only_proteins_associate_with_and_inactivate_anti_apoptotic_bcl_2_members	UP_vitro	2.08147e-06	2.53114e-05	4.59668	6	10.3572
Bh3_only_proteins_associate_with_and_inactivate_anti_apoptotic_bcl_2_members	UP_vivo	0.000396744	0.00197453	2.70454	5	6.03198
Bh3_only_proteins_associate_with_and_inactivate_anti_apoptotic_bcl_2_members	DOWN_vitro	0.425672	0.709821	0.148851	1	1.87575
Bh3_only_proteins_associate_with_and_inactivate_anti_apoptotic_bcl_2_members	DOWN_vivo	0.583013	0.801177	0.0962715	1	1.21625
Bh3_only_proteins_associate_with_and_inactivate_anti_apoptotic_bcl_2_members	UP_mouse	1.68099e-05	0.000243461	3.61357	5	11.5811
Bh3_only_proteins_associate_with_and_inactivate_anti_apoptotic_bcl_2_members	DOWN_mouse	0.325765	0.743205	0.128891	1	2.60922
Bh3_only_proteins_associate_with_and_inactivate_anti_apoptotic_bcl_2_members	UP_human	7.73854e-06	0.000474999	3.32331	3	70.179
Bicarbonate_transporters	UP_vitro	0.00654428	0.0253321	1.59633	4	4.83336
Bicarbonate_transporters	UP_vivo	0.105327	0.203549	0.691332	3	2.53343
Bicarbonate_transporters	DOWN_vitro	0.173788	0.390267	0.408638	2	2.62605
Bicarbonate_transporters	DOWN_vivo	0.713386	0.897975	0.046736	1	0.851375
Bicarbonate_transporters	UP_mouse	0.470952	0.760723	0.118773	1	1.62136
Bicarbonate_transporters	DOWN_mouse	1	1	0	0	0
Bicarbonate_transporters	UP_human	1	1	0	0	0
Bile_acid_and_bile_salt_metabolism	UP_vitro	0.46261	0.686196	0.163552	4	1.1508
Bile_acid_and_bile_salt_metabolism	UP_vivo	0.0541867	0.120011	0.920778	9	1.80959
Bile_acid_and_bile_salt_metabolism	DOWN_vitro	0.629877	0.860988	0.0650029	3	0.937876
Bile_acid_and_bile_salt_metabolism	DOWN_vivo	0.88526	1	0	3	0.608125
Bile_acid_and_bile_salt_metabolism	UP_mouse	0.483954	0.775891	0.110199	3	1.15811
Bile_acid_and_bile_salt_metabolism	DOWN_mouse	1	1	0	0	0
Bile_acid_and_bile_salt_metabolism	UP_human	0.226939	0.803638	0.0949394	1	3.89883
Binding_and_uptake_of_ligands_by_scavenger_receptors	UP_vitro	0.545211	0.775693	0.11031	8	1.00695
Binding_and_uptake_of_ligands_by_scavenger_receptors	UP_vivo	0.593422	0.800965	0.0963867	11	0.96763
Binding_and_uptake_of_ligands_by_scavenger_receptors	DOWN_vitro	0.99559	1	0	2	0.273547
Binding_and_uptake_of_ligands_by_scavenger_receptors	DOWN_vivo	0.999916	1	0	2	0.17737
Binding_and_uptake_of_ligands_by_scavenger_receptors	UP_mouse	0.54649	0.839601	0.0759272	6	1.01335
Binding_and_uptake_of_ligands_by_scavenger_receptors	DOWN_mouse	0.995536	1	0	1	0.190256
Binding_and_uptake_of_ligands_by_scavenger_receptors	UP_human	1	1	0	0	0
Biological_oxidations	UP_vitro	3.61976e-07	5.30213e-06	5.27555	42	2.28605
Biological_oxidations	UP_vivo	0.00144349	0.00590687	2.22864	42	1.59766
Biological_oxidations	DOWN_vitro	0.0323153	0.116029	0.935433	25	1.47863
Biological_oxidations	DOWN_vivo	9.31875e-06	3.73039e-05	4.42825	49	1.87916
Biological_oxidations	UP_mouse	0.000603699	0.00468771	2.32904	27	1.97192
Biological_oxidations	DOWN_mouse	0.036691	0.149194	0.826247	19	1.56318
Biological_oxidations	UP_human	0.393484	1	0	2	1.47523
Biosynthesis_of_epa_derived_spms	UP_vitro	0.0820687	0.185591	0.731444	2	4.0278
Biosynthesis_of_epa_derived_spms	UP_vivo	0.15221	0.271368	0.566441	2	2.81492
Biosynthesis_of_epa_derived_spms	DOWN_vitro	1	1	0	0	0
Biosynthesis_of_epa_derived_spms	DOWN_vivo	1	1	0	0	0
Biosynthesis_of_epa_derived_spms	UP_mouse	0.317496	0.586322	0.231864	1	2.70226
Biosynthesis_of_epa_derived_spms	DOWN_mouse	1	1	0	0	0
Biosynthesis_of_epa_derived_spms	UP_human	1	1	0	0	0
Biosynthesis_of_e_series_18_s_resolvins	UP_vitro	0.0578311	0.143838	0.842127	2	4.83336
Biosynthesis_of_e_series_18_s_resolvins	UP_vivo	0.467519	0.668107	0.175154	1	1.68895
Biosynthesis_of_e_series_18_s_resolvins	DOWN_vitro	1	1	0	0	0
Biosynthesis_of_e_series_18_s_resolvins	DOWN_vivo	1	1	0	0	0
Biosynthesis_of_e_series_18_s_resolvins	UP_mouse	0.272629	0.541777	0.266179	1	3.24272
Biosynthesis_of_e_series_18_s_resolvins	DOWN_mouse	1	1	0	0	0
Biosynthesis_of_e_series_18_s_resolvins	UP_human	1	1	0	0	0
Biosynthesis_of_maresins	UP_vitro	0.386577	0.619003	0.208307	2	1.51043
Biosynthesis_of_maresins	UP_vivo	0.292599	0.461075	0.336228	3	1.5834
Biosynthesis_of_maresins	DOWN_vitro	0.71852	0.932701	0.0302577	1	0.820641
Biosynthesis_of_maresins	DOWN_vivo	1	1	0	0	0
Biosynthesis_of_maresins	UP_mouse	0.259107	0.53696	0.270058	2	2.0267
Biosynthesis_of_maresins	DOWN_mouse	1	1	0	0	0
Biosynthesis_of_maresins	UP_human	1	1	0	0	0
Biosynthesis_of_specialized_proresolving_mediators_spms	UP_vitro	0.163817	0.319456	0.495588	4	1.85899
Biosynthesis_of_specialized_proresolving_mediators_spms	UP_vivo	0.187536	0.328889	0.48295	5	1.62399
Biosynthesis_of_specialized_proresolving_mediators_spms	DOWN_vitro	0.872578	1	0	1	0.50501
Biosynthesis_of_specialized_proresolving_mediators_spms	DOWN_vivo	0.826906	0.983286	0.00732008	2	0.654903
Biosynthesis_of_specialized_proresolving_mediators_spms	UP_mouse	0.214109	0.460745	0.336539	3	1.8708
Biosynthesis_of_specialized_proresolving_mediators_spms	DOWN_mouse	1	1	0	0	0
Biosynthesis_of_specialized_proresolving_mediators_spms	UP_human	0.147269	0.612354	0.212997	1	6.29811
Biosynthesis_of_the_n_glycan_precursor_dolichol_lipid_linked_oligosaccharide_llo_and_transfer_to_a_nascent_protein	UP_vitro	0.000129397	0.000937037	3.02824	17	2.70287
Biosynthesis_of_the_n_glycan_precursor_dolichol_lipid_linked_oligosaccharide_llo_and_transfer_to_a_nascent_protein	UP_vivo	0.110096	0.207637	0.682695	13	1.4445
Biosynthesis_of_the_n_glycan_precursor_dolichol_lipid_linked_oligosaccharide_llo_and_transfer_to_a_nascent_protein	DOWN_vitro	0.0120289	0.0527247	1.27799	12	2.0732
Biosynthesis_of_the_n_glycan_precursor_dolichol_lipid_linked_oligosaccharide_llo_and_transfer_to_a_nascent_protein	DOWN_vivo	1.4877e-14	9.21944e-14	13.0353	36	4.03283
Biosynthesis_of_the_n_glycan_precursor_dolichol_lipid_linked_oligosaccharide_llo_and_transfer_to_a_nascent_protein	UP_mouse	0.0438949	0.135037	0.869547	9	1.92003
Biosynthesis_of_the_n_glycan_precursor_dolichol_lipid_linked_oligosaccharide_llo_and_transfer_to_a_nascent_protein	DOWN_mouse	0.00277326	0.0154083	1.81224	11	2.64355
Biosynthesis_of_the_n_glycan_precursor_dolichol_lipid_linked_oligosaccharide_llo_and_transfer_to_a_nascent_protein	UP_human	0.372463	1	0	1	2.15462
Biotin_transport_and_metabolism	UP_vitro	0.229593	0.412755	0.384307	2	2.19698
Biotin_transport_and_metabolism	UP_vivo	0.380682	0.575262	0.240134	2	1.53541
Biotin_transport_and_metabolism	DOWN_vitro	0.00716832	0.0343493	1.46408	4	4.77464
Biotin_transport_and_metabolism	DOWN_vivo	6.58351e-05	0.000241084	3.61783	7	5.41784
Biotin_transport_and_metabolism	UP_mouse	0.50359	0.793554	0.100424	1	1.47396
Biotin_transport_and_metabolism	DOWN_mouse	0.00216716	0.0121985	1.91369	4	6.64165
Biotin_transport_and_metabolism	UP_human	1	1	0	0	0
Blood_group_systems_biosynthesis	UP_vitro	0.00177748	0.00851735	2.0697	6	4.26473
Blood_group_systems_biosynthesis	UP_vivo	0.000346461	0.00177218	2.75149	8	3.97401
Blood_group_systems_biosynthesis	DOWN_vitro	0.375391	0.6581	0.181708	2	1.54474
Blood_group_systems_biosynthesis	DOWN_vivo	0.610053	0.82514	0.0834726	2	1.00162
Blood_group_systems_biosynthesis	UP_mouse	0.00294154	0.0158646	1.79957	5	4.7687
Blood_group_systems_biosynthesis	DOWN_mouse	0.237953	0.645513	0.190095	2	2.14877
Blood_group_systems_biosynthesis	UP_human	1	1	0	0	0
Branched_chain_amino_acid_catabolism	UP_vitro	0.226782	0.412755	0.384307	3	1.81251
Branched_chain_amino_acid_catabolism	UP_vivo	0.2058	0.34722	0.459395	4	1.68895
Branched_chain_amino_acid_catabolism	DOWN_vitro	0.456811	0.740615	0.130408	2	1.31303
Branched_chain_amino_acid_catabolism	DOWN_vivo	2.7691e-08	1.31227e-07	6.88198	13	5.53393
Branched_chain_amino_acid_catabolism	UP_mouse	0.122231	0.296655	0.527748	3	2.43204
Branched_chain_amino_acid_catabolism	DOWN_mouse	0.300055	0.720244	0.14252	2	1.82645
Branched_chain_amino_acid_catabolism	UP_human	0.115328	0.527156	0.278061	1	8.18755
Butyrate_response_factor_1_brf1_binds_and_destabilizes_mrna	UP_vitro	0.769802	0.983201	0.00735775	1	0.710788
Butyrate_response_factor_1_brf1_binds_and_destabilizes_mrna	UP_vivo	0.614738	0.822842	0.0846834	2	0.993503
Butyrate_response_factor_1_brf1_binds_and_destabilizes_mrna	DOWN_vitro	7.64746e-08	7.09178e-07	6.14924	10	7.72368
Butyrate_response_factor_1_brf1_binds_and_destabilizes_mrna	DOWN_vivo	2.38116e-08	1.14101e-07	6.94271	12	6.0097
Butyrate_response_factor_1_brf1_binds_and_destabilizes_mrna	UP_mouse	0.661233	0.950199	0.0221853	1	0.95374
Butyrate_response_factor_1_brf1_binds_and_destabilizes_mrna	DOWN_mouse	7.0859e-08	6.34286e-07	6.19771	9	9.66946
Butyrate_response_factor_1_brf1_binds_and_destabilizes_mrna	UP_human	1	1	0	0	0
Butyrophilin_btn_family_interactions	UP_vitro	0.108748	0.226822	0.644315	2	3.4524
Butyrophilin_btn_family_interactions	UP_vivo	0.00510836	0.0172826	1.76239	4	4.82559
Butyrophilin_btn_family_interactions	DOWN_vitro	1	1	0	0	0
Butyrophilin_btn_family_interactions	DOWN_vivo	1	1	0	0	0
Butyrophilin_btn_family_interactions	UP_mouse	0.0648934	0.178353	0.748719	2	4.63245
Butyrophilin_btn_family_interactions	DOWN_mouse	1	1	0	0	0
Butyrophilin_btn_family_interactions	UP_human	1	1	0	0	0
Ca2_activated_k_channels	UP_vitro	1	1	0	0	0
Ca2_activated_k_channels	UP_vivo	0.530581	0.738574	0.131606	1	1.40746
Ca2_activated_k_channels	DOWN_vitro	0.378318	0.6581	0.181708	1	2.18838
Ca2_activated_k_channels	DOWN_vivo	0.527508	0.76885	0.114158	1	1.41896
Ca2_activated_k_channels	UP_mouse	1	1	0	0	0
Ca2_activated_k_channels	DOWN_mouse	1	1	0	0	0
Ca2_activated_k_channels	UP_human	1	1	0	0	0
Ca2_pathway	UP_vitro	0.0750107	0.178393	0.748623	7	1.87964
Ca2_pathway	UP_vivo	7.09711e-06	5.75357e-05	4.24006	17	3.19025
Ca2_pathway	DOWN_vitro	0.256387	0.518811	0.28499	5	1.45892
Ca2_pathway	DOWN_vivo	0.43702	0.687813	0.16253	6	1.13517
Ca2_pathway	UP_mouse	0.0194341	0.0738955	1.13138	7	2.52211
Ca2_pathway	DOWN_mouse	0.92075	1	0	1	0.405878
Ca2_pathway	UP_human	0.24103	0.841971	0.0747031	1	3.63891
Calcineurin_activates_nfat	UP_vitro	0.5785	0.801814	0.0959265	1	1.20834
Calcineurin_activates_nfat	UP_vivo	0.716487	0.911699	0.0401484	1	0.844477
Calcineurin_activates_nfat	DOWN_vitro	0.547175	0.803313	0.0951152	1	1.31303
Calcineurin_activates_nfat	DOWN_vivo	0.713386	0.897975	0.046736	1	0.851375
Calcineurin_activates_nfat	UP_mouse	0.470952	0.760723	0.118773	1	1.62136
Calcineurin_activates_nfat	DOWN_mouse	1	1	0	0	0
Calcineurin_activates_nfat	UP_human	1	1	0	0	0
Calcitonin_like_ligand_receptors	UP_vitro	0.0436855	0.119302	0.923351	3	3.62502
Calcitonin_like_ligand_receptors	UP_vivo	0.105327	0.203549	0.691332	3	2.53343
Calcitonin_like_ligand_receptors	DOWN_vitro	0.173788	0.390267	0.408638	2	2.62605
Calcitonin_like_ligand_receptors	DOWN_vivo	0.713386	0.897975	0.046736	1	0.851375
Calcitonin_like_ligand_receptors	UP_mouse	0.0202628	0.0750539	1.12463	3	4.86407
Calcitonin_like_ligand_receptors	DOWN_mouse	0.430576	0.8565	0.0672727	1	1.82645
Calcitonin_like_ligand_receptors	UP_human	1	1	0	0	0
Calnexin_calreticulin_cycle	UP_vitro	0.498991	0.727602	0.138106	1	1.51043
Calnexin_calreticulin_cycle	UP_vivo	0.635188	0.839751	0.0758497	1	1.0556
Calnexin_calreticulin_cycle	DOWN_vitro	1	1	0	0	0
Calnexin_calreticulin_cycle	DOWN_vivo	0.057571	0.127288	0.895212	3	3.19265
Calnexin_calreticulin_cycle	UP_mouse	1	1	0	0	0
Calnexin_calreticulin_cycle	DOWN_mouse	1	1	0	0	0
Calnexin_calreticulin_cycle	UP_human	1	1	0	0	0
Camk_iv_mediated_phosphorylation_of_creb	UP_vitro	0.350753	0.573029	0.241823	1	2.41668
Camk_iv_mediated_phosphorylation_of_creb	UP_vivo	0.467519	0.668107	0.175154	1	1.68895
Camk_iv_mediated_phosphorylation_of_creb	DOWN_vitro	1	1	0	0	0
Camk_iv_mediated_phosphorylation_of_creb	DOWN_vivo	0.464616	0.707908	0.150023	1	1.70275
Camk_iv_mediated_phosphorylation_of_creb	UP_mouse	0.272629	0.541777	0.266179	1	3.24272
Camk_iv_mediated_phosphorylation_of_creb	DOWN_mouse	1	1	0	0	0
Camk_iv_mediated_phosphorylation_of_creb	UP_human	1	1	0	0	0
Cam_pde_1_activation	UP_vitro	0.00935587	0.0345551	1.46149	3	6.0417
Cam_pde_1_activation	UP_vivo	0.530581	0.738574	0.131606	1	1.40746
Cam_pde_1_activation	DOWN_vitro	1	1	0	0	0
Cam_pde_1_activation	DOWN_vivo	1	1	0	0	0
Cam_pde_1_activation	UP_mouse	0.317496	0.586322	0.231864	1	2.70226
Cam_pde_1_activation	DOWN_mouse	1	1	0	0	0
Cam_pde_1_activation	UP_human	1	1	0	0	0
Carboxyterminal_post_translational_modifications_of_tubulin	UP_vitro	0.0676473	0.164523	0.783772	5	2.23767
Carboxyterminal_post_translational_modifications_of_tubulin	UP_vivo	0.20929	0.351269	0.45436	5	1.56385
Carboxyterminal_post_translational_modifications_of_tubulin	DOWN_vitro	0.0142923	0.0596205	1.2246	6	2.91784
Carboxyterminal_post_translational_modifications_of_tubulin	DOWN_vivo	0.00272398	0.00832041	2.07986	9	2.83792
Carboxyterminal_post_translational_modifications_of_tubulin	UP_mouse	0.230659	0.490431	0.309423	3	1.80151
Carboxyterminal_post_translational_modifications_of_tubulin	DOWN_mouse	0.0144153	0.0661259	1.17963	5	3.38232
Carboxyterminal_post_translational_modifications_of_tubulin	UP_human	1	1	0	0	0
Cardiac_conduction	UP_vitro	1.87555e-05	0.000172685	3.76275	22	2.65835
Cardiac_conduction	UP_vivo	9.47545e-07	9.11482e-06	5.04025	30	2.53343
Cardiac_conduction	DOWN_vitro	0.003612	0.0186235	1.72994	16	2.10084
Cardiac_conduction	DOWN_vivo	0.2833	0.48982	0.309963	14	1.19192
Cardiac_conduction	UP_mouse	0.000126609	0.00129602	2.88739	17	2.75631
Cardiac_conduction	DOWN_mouse	0.0972991	0.325762	0.487099	9	1.64381
Cardiac_conduction	UP_human	0.12488	0.551016	0.258835	2	3.27502
Cargo_concentration_in_the_er	UP_vitro	0.0579145	0.143838	0.842127	6	2.13237
Cargo_concentration_in_the_er	UP_vivo	0.0150425	0.0411237	1.38591	9	2.23538
Cargo_concentration_in_the_er	DOWN_vitro	0.484837	0.754695	0.122229	3	1.15855
Cargo_concentration_in_the_er	DOWN_vivo	0.039819	0.0924804	1.03395	8	2.00323
Cargo_concentration_in_the_er	UP_mouse	0.0557441	0.158969	0.798687	5	2.38435
Cargo_concentration_in_the_er	DOWN_mouse	0.852687	1	0	1	0.537192
Cargo_concentration_in_the_er	UP_human	1	1	0	0	0
Cargo_recognition_for_clathrin_mediated_endocytosis	UP_vitro	8.06196e-05	0.000622267	3.20602	21	2.48776
Cargo_recognition_for_clathrin_mediated_endocytosis	UP_vivo	4.58328e-07	4.61551e-06	5.33578	31	2.56655
Cargo_recognition_for_clathrin_mediated_endocytosis	DOWN_vitro	0.248854	0.508356	0.293832	10	1.28728
Cargo_recognition_for_clathrin_mediated_endocytosis	DOWN_vivo	0.00334661	0.0101025	1.99557	22	1.8363
Cargo_recognition_for_clathrin_mediated_endocytosis	UP_mouse	0.000162514	0.00159079	2.79839	17	2.70226
Cargo_recognition_for_clathrin_mediated_endocytosis	DOWN_mouse	0.6626	1	0	5	0.89532
Cargo_recognition_for_clathrin_mediated_endocytosis	UP_human	0.465032	1	0	1	1.6054
Cargo_trafficking_to_the_periciliary_membrane	UP_vitro	0.0131674	0.0457487	1.33962	8	2.47865
Cargo_trafficking_to_the_periciliary_membrane	UP_vivo	0.0354738	0.0839004	1.07624	9	1.94879
Cargo_trafficking_to_the_periciliary_membrane	DOWN_vitro	0.00817372	0.0381736	1.41824	8	2.69339
Cargo_trafficking_to_the_periciliary_membrane	DOWN_vivo	0.0126776	0.0344769	1.46247	10	2.18301
Cargo_trafficking_to_the_periciliary_membrane	UP_mouse	0.218231	0.468054	0.329704	4	1.66293
Cargo_trafficking_to_the_periciliary_membrane	DOWN_mouse	0.0602006	0.221079	0.655453	5	2.34161
Cargo_trafficking_to_the_periciliary_membrane	UP_human	1	1	0	0	0
Carnitine_metabolism	UP_vitro	0.324719	0.547141	0.261901	2	1.7262
Carnitine_metabolism	UP_vivo	0.225418	0.376865	0.423814	3	1.80959
Carnitine_metabolism	DOWN_vitro	0.0180896	0.0721904	1.14152	4	3.7515
Carnitine_metabolism	DOWN_vivo	0.0179192	0.0469469	1.32839	5	3.04062
Carnitine_metabolism	UP_mouse	0.212419	0.45941	0.3378	2	2.31623
Carnitine_metabolism	DOWN_mouse	0.176708	0.515332	0.287913	2	2.60922
Carnitine_metabolism	UP_human	1	1	0	0	0
Caspase_activation_via_death_receptors_in_the_presence_of_ligand	UP_vitro	5.6867e-07	8.05511e-06	5.09393	9	7.25004
Caspase_activation_via_death_receptors_in_the_presence_of_ligand	UP_vivo	0.0251236	0.0627362	1.20248	5	2.81492
Caspase_activation_via_death_receptors_in_the_presence_of_ligand	DOWN_vitro	1	1	0	0	0
Caspase_activation_via_death_receptors_in_the_presence_of_ligand	DOWN_vivo	0.540174	0.778841	0.108551	2	1.13517
Caspase_activation_via_death_receptors_in_the_presence_of_ligand	UP_mouse	0.0113776	0.0468553	1.32924	4	4.32362
Caspase_activation_via_death_receptors_in_the_presence_of_ligand	DOWN_mouse	1	1	0	0	0
Caspase_activation_via_death_receptors_in_the_presence_of_ligand	UP_human	0.00370148	0.0568001	1.24565	2	21.8335
Caspase_activation_via_extrinsic_apoptotic_signalling_pathway	UP_vitro	6.83226e-07	9.21084e-06	5.0357	10	6.35969
Caspase_activation_via_extrinsic_apoptotic_signalling_pathway	UP_vivo	0.0653568	0.138333	0.859074	5	2.22231
Caspase_activation_via_extrinsic_apoptotic_signalling_pathway	DOWN_vitro	1	1	0	0	0
Caspase_activation_via_extrinsic_apoptotic_signalling_pathway	DOWN_vivo	0.671517	0.872993	0.0589894	2	0.896184
Caspase_activation_via_extrinsic_apoptotic_signalling_pathway	UP_mouse	0.0265517	0.0914461	1.03883	4	3.41339
Caspase_activation_via_extrinsic_apoptotic_signalling_pathway	DOWN_mouse	1	1	0	0	0
Caspase_activation_via_extrinsic_apoptotic_signalling_pathway	UP_human	0.00593198	0.0772356	1.11218	2	17.2369
Caspase_mediated_cleavage_of_cytoskeletal_proteins	UP_vitro	0.0134907	0.0458826	1.33835	4	4.0278
Caspase_mediated_cleavage_of_cytoskeletal_proteins	UP_vivo	0.000149529	0.000816709	3.08793	7	4.92612
Caspase_mediated_cleavage_of_cytoskeletal_proteins	DOWN_vitro	0.613539	0.846736	0.0722521	1	1.09419
Caspase_mediated_cleavage_of_cytoskeletal_proteins	DOWN_vivo	1	1	0	0	0
Caspase_mediated_cleavage_of_cytoskeletal_proteins	UP_mouse	0.0338763	0.108894	0.962995	3	4.0534
Caspase_mediated_cleavage_of_cytoskeletal_proteins	DOWN_mouse	1	1	0	0	0
Caspase_mediated_cleavage_of_cytoskeletal_proteins	UP_human	1	1	0	0	0
Cation_coupled_chloride_cotransporters	UP_vitro	0.45378	0.676993	0.169416	1	1.7262
Cation_coupled_chloride_cotransporters	UP_vivo	0.197013	0.334144	0.476066	2	2.41279
Cation_coupled_chloride_cotransporters	DOWN_vitro	0.0122302	0.0527247	1.27799	3	5.62725
Cation_coupled_chloride_cotransporters	DOWN_vivo	0.583013	0.801177	0.0962715	1	1.21625
Cation_coupled_chloride_cotransporters	UP_mouse	0.359597	0.634959	0.197254	1	2.31623
Cation_coupled_chloride_cotransporters	DOWN_mouse	0.325765	0.743205	0.128891	1	2.60922
Cation_coupled_chloride_cotransporters	UP_human	1	1	0	0	0
Ca_dependent_events	UP_vitro	0.00425508	0.0178078	1.74939	7	3.25322
Ca_dependent_events	UP_vivo	0.00838043	0.0263472	1.57926	8	2.59839
Ca_dependent_events	DOWN_vitro	0.131805	0.326725	0.485818	4	2.02004
Ca_dependent_events	DOWN_vivo	0.603374	0.823015	0.0845921	3	0.982355
Ca_dependent_events	UP_mouse	0.0197179	0.0745349	1.12764	5	3.118
Ca_dependent_events	DOWN_mouse	0.420371	0.85332	0.0688881	2	1.40496
Ca_dependent_events	UP_human	1	1	0	0	0
Cd209_dc_sign_signaling	UP_vitro	0.16159	0.31607	0.500217	3	2.13237
Cd209_dc_sign_signaling	UP_vivo	0.0423973	0.0972421	1.01215	5	2.48376
Cd209_dc_sign_signaling	DOWN_vitro	0.134934	0.332561	0.478128	3	2.3171
Cd209_dc_sign_signaling	DOWN_vivo	0.610053	0.82514	0.0834726	2	1.00162
Cd209_dc_sign_signaling	UP_mouse	0.282535	0.54765	0.261497	2	1.90748
Cd209_dc_sign_signaling	DOWN_mouse	0.61611	1	0	1	1.07438
Cd209_dc_sign_signaling	UP_human	1	1	0	0	0
Cd22_mediated_bcr_regulation	UP_vitro	0.996373	1	0	1	0.185899
Cd22_mediated_bcr_regulation	UP_vivo	0.99732	1	0	2	0.259839
Cd22_mediated_bcr_regulation	DOWN_vitro	1	1	0	0	0
Cd22_mediated_bcr_regulation	DOWN_vivo	0.997147	1	0	2	0.261961
Cd22_mediated_bcr_regulation	UP_mouse	0.984095	1	0	1	0.24944
Cd22_mediated_bcr_regulation	DOWN_mouse	1	1	0	0	0
Cd22_mediated_bcr_regulation	UP_human	1	1	0	0	0
Cd28_co_stimulation	UP_vitro	0.00111166	0.00568622	2.24518	9	3.29547
Cd28_co_stimulation	UP_vivo	5.06014e-05	0.000331092	3.48005	13	3.32673
Cd28_co_stimulation	DOWN_vitro	0.240872	0.495189	0.305229	4	1.59155
Cd28_co_stimulation	DOWN_vivo	0.184617	0.348931	0.45726	6	1.54795
Cd28_co_stimulation	UP_mouse	0.00347604	0.0182067	1.73977	7	3.43924
Cd28_co_stimulation	DOWN_mouse	0.546008	0.962796	0.0164657	2	1.10694
Cd28_co_stimulation	UP_human	0.183084	0.696152	0.157296	1	4.96215
Cd28_dependent_pi3k_akt_signaling	UP_vitro	0.00748514	0.0283775	1.54703	6	3.29547
Cd28_dependent_pi3k_akt_signaling	UP_vivo	0.00264252	0.0097043	2.01304	8	3.07083
Cd28_dependent_pi3k_akt_signaling	DOWN_vitro	0.232691	0.479901	0.318848	3	1.79049
Cd28_dependent_pi3k_akt_signaling	DOWN_vivo	0.0370861	0.0877137	1.05693	6	2.32193
Cd28_dependent_pi3k_akt_signaling	UP_mouse	0.0433112	0.13356	0.874323	4	2.94792
Cd28_dependent_pi3k_akt_signaling	DOWN_mouse	0.341048	0.769896	0.113568	2	1.66041
Cd28_dependent_pi3k_akt_signaling	UP_human	0.126105	0.551016	0.258835	1	7.44323
Cd28_dependent_vav1_pathway	UP_vitro	0.645394	0.867412	0.0617748	1	1.00695
Cd28_dependent_vav1_pathway	UP_vivo	0.161962	0.286771	0.542465	3	2.11119
Cd28_dependent_vav1_pathway	DOWN_vitro	0.0577373	0.178933	0.747309	3	3.28257
Cd28_dependent_vav1_pathway	DOWN_vivo	0.776776	0.941923	0.0259844	1	0.709479
Cd28_dependent_vav1_pathway	UP_mouse	0.534214	0.824674	0.0837179	1	1.35113
Cd28_dependent_vav1_pathway	DOWN_mouse	0.491236	0.913219	0.039425	1	1.52204
Cd28_dependent_vav1_pathway	UP_human	0.0708789	0.411545	0.385583	1	13.6459
Cdc42_gtpase_cycle	UP_vitro	8.88178e-16	4.57945e-14	13.3392	36	4.62769
Cdc42_gtpase_cycle	UP_vivo	0	1e-17	17	45	4.04271
Cdc42_gtpase_cycle	DOWN_vitro	0.00189546	0.0103968	1.9831	16	2.23494
Cdc42_gtpase_cycle	DOWN_vivo	0.55293	0.792137	0.1012	11	0.996289
Cdc42_gtpase_cycle	UP_mouse	3.77476e-15	2.43283e-13	12.6139	31	5.34703
Cdc42_gtpase_cycle	DOWN_mouse	0.410449	0.835811	0.0778921	6	1.16582
Cdc42_gtpase_cycle	UP_human	0.000288138	0.00742819	2.12912	5	8.71016
Cdc6_association_with_the_orc_origin_complex	UP_vitro	1	1	0	0	0
Cdc6_association_with_the_orc_origin_complex	UP_vivo	1	1	0	0	0
Cdc6_association_with_the_orc_origin_complex	DOWN_vitro	0.00183082	0.0100851	1.99632	4	6.56513
Cdc6_association_with_the_orc_origin_complex	DOWN_vivo	2.20599e-06	9.26229e-06	5.03328	7	7.44953
Cdc6_association_with_the_orc_origin_complex	UP_mouse	1	1	0	0	0
Cdc6_association_with_the_orc_origin_complex	DOWN_mouse	0.000525	0.0033011	2.48134	4	9.13226
Cdc6_association_with_the_orc_origin_complex	UP_human	1	1	0	0	0
Cdk_mediated_phosphorylation_and_removal_of_cdc6	UP_vitro	0.998185	1	0	1	0.165526
Cdk_mediated_phosphorylation_and_removal_of_cdc6	UP_vivo	0.978978	1	0	4	0.462727
Cdk_mediated_phosphorylation_and_removal_of_cdc6	DOWN_vitro	0.0218486	0.0843199	1.07407	11	1.97853
Cdk_mediated_phosphorylation_and_removal_of_cdc6	DOWN_vivo	0	1e-17	17	58	6.76435
Cdk_mediated_phosphorylation_and_removal_of_cdc6	UP_mouse	0.990451	1	0	1	0.222104
Cdk_mediated_phosphorylation_and_removal_of_cdc6	DOWN_mouse	0.00200078	0.0115134	1.93879	11	2.75219
Cdk_mediated_phosphorylation_and_removal_of_cdc6	UP_human	1	1	0	0	0
Cellular_hexose_transport	UP_vitro	0.204461	0.378664	0.421745	3	1.90791
Cellular_hexose_transport	UP_vivo	0.0653568	0.138333	0.859074	5	2.22231
Cellular_hexose_transport	DOWN_vitro	0.77808	0.981356	0.0081735	1	0.691066
Cellular_hexose_transport	DOWN_vivo	0.906943	1	0	1	0.448092
Cellular_hexose_transport	UP_mouse	0.701748	0.990527	0.00413371	1	0.853346
Cellular_hexose_transport	DOWN_mouse	1	1	0	0	0
Cellular_hexose_transport	UP_human	1	1	0	0	0
Cellular_responses_to_stimuli	UP_vitro	2.80945e-06	3.32237e-05	4.47855	74	1.72954
Cellular_responses_to_stimuli	UP_vivo	0.000737074	0.00346748	2.45999	86	1.40474
Cellular_responses_to_stimuli	DOWN_vitro	0	1e-17	17	134	3.4032
Cellular_responses_to_stimuli	DOWN_vivo	0	1e-17	17	242	3.98516
Cellular_responses_to_stimuli	UP_mouse	0.0198642	0.0748685	1.1257	44	1.37988
Cellular_responses_to_stimuli	DOWN_mouse	0	1e-17	17	110	3.88607
Cellular_responses_to_stimuli	UP_human	0.00141271	0.026014	1.58479	10	3.16733
Cellular_response_to_chemical_stress	UP_vitro	0.0706492	0.169595	0.770587	19	1.4349
Cellular_response_to_chemical_stress	UP_vivo	0.133317	0.243407	0.613666	24	1.26672
Cellular_response_to_chemical_stress	DOWN_vitro	0.334434	0.618487	0.208669	14	1.1489
Cellular_response_to_chemical_stress	DOWN_vivo	0	1e-17	17	77	4.09724
Cellular_response_to_chemical_stress	UP_mouse	0.659458	0.950199	0.0221853	9	0.912014
Cellular_response_to_chemical_stress	DOWN_mouse	0.380014	0.809611	0.0917235	10	1.14153
Cellular_response_to_chemical_stress	UP_human	0.0170352	0.17022	0.768989	4	4.09377
Cellular_response_to_heat_stress	UP_vitro	0.826797	1	0	5	0.727916
Cellular_response_to_heat_stress	UP_vivo	0.0620934	0.132514	0.877739	15	1.52616
Cellular_response_to_heat_stress	DOWN_vitro	0	1e-17	17	35	5.53686
Cellular_response_to_heat_stress	DOWN_vivo	0	1e-17	17	48	4.92361
Cellular_response_to_heat_stress	UP_mouse	0.586461	0.879075	0.055974	5	0.976722
Cellular_response_to_heat_stress	DOWN_mouse	0	1e-17	17	31	6.82169
Cellular_response_to_heat_stress	UP_human	0.39885	1	0	1	1.9729
Cellular_response_to_hypoxia	UP_vitro	0.526332	0.762488	0.117767	6	1.03572
Cellular_response_to_hypoxia	UP_vivo	0.450199	0.666253	0.176361	9	1.08576
Cellular_response_to_hypoxia	DOWN_vitro	0.444223	0.726114	0.138995	6	1.12545
Cellular_response_to_hypoxia	DOWN_vivo	0	1e-17	17	44	5.3515
Cellular_response_to_hypoxia	UP_mouse	0.633667	0.925025	0.0338466	4	0.92649
Cellular_response_to_hypoxia	DOWN_mouse	0.538059	0.961938	0.0168528	4	1.04369
Cellular_response_to_hypoxia	UP_human	1	1	0	0	0
Cellular_response_to_mitochondrial_stress	UP_vitro	1	1	0	0	0
Cellular_response_to_mitochondrial_stress	UP_vivo	1	1	0	0	0
Cellular_response_to_mitochondrial_stress	DOWN_vitro	0.509837	0.772244	0.112246	1	1.45892
Cellular_response_to_mitochondrial_stress	DOWN_vivo	8.90981e-06	3.5778e-05	4.44638	7	6.6218
Cellular_response_to_mitochondrial_stress	UP_mouse	1	1	0	0	0
Cellular_response_to_mitochondrial_stress	DOWN_mouse	0.397586	0.817366	0.0875837	1	2.02939
Cellular_response_to_mitochondrial_stress	UP_human	1	1	0	0	0
Cellular_senescence	UP_vitro	0.26785	0.46783	0.329912	15	1.20034
Cellular_senescence	UP_vivo	0.0820649	0.164003	0.785149	24	1.34222
Cellular_senescence	DOWN_vitro	0	1e-17	17	67	5.82601
Cellular_senescence	DOWN_vivo	0	1e-17	17	82	4.62336
Cellular_senescence	UP_mouse	0.328806	0.603755	0.21914	11	1.18112
Cellular_senescence	DOWN_mouse	0	1e-17	17	59	7.13647
Cellular_senescence	UP_human	0.0140628	0.149809	0.824462	4	4.33777
Cell_cell_communication	UP_vitro	2.19313e-09	4.87405e-08	7.31211	28	3.52433
Cell_cell_communication	UP_vivo	7.53397e-13	1.86756e-11	10.7287	39	3.43069
Cell_cell_communication	DOWN_vitro	0.0607459	0.187427	0.727169	12	1.64128
Cell_cell_communication	DOWN_vivo	0.582121	0.801177	0.0962715	11	0.975533
Cell_cell_communication	UP_mouse	2.82656e-09	8.88643e-08	7.05127	24	4.0534
Cell_cell_communication	DOWN_mouse	0.272711	0.703049	0.153015	7	1.33179
Cell_cell_communication	UP_human	2.19258e-06	0.00020202	3.6946	7	11.9402
Cell_cell_junction_organization	UP_vitro	0.000101555	0.000765519	3.11604	13	3.27259
Cell_cell_junction_organization	UP_vivo	7.83455e-05	0.000480892	3.31795	16	2.81492
Cell_cell_junction_organization	DOWN_vitro	0.0698736	0.206872	0.684298	7	1.91483
Cell_cell_junction_organization	DOWN_vivo	0.104086	0.216398	0.664746	9	1.59633
Cell_cell_junction_organization	UP_mouse	0.000129709	0.00130621	2.88399	11	3.71561
Cell_cell_junction_organization	DOWN_mouse	0.120821	0.377092	0.423553	5	1.90256
Cell_cell_junction_organization	UP_human	0.000214095	0.00563201	2.24934	4	13.6459
Cell_cycle	UP_vitro	0.829722	1	0	45	0.882716
Cell_cycle	UP_vivo	0.968141	1	0	59	0.808834
Cell_cycle	DOWN_vitro	0	1e-17	17	248	5.28621
Cell_cycle	DOWN_vivo	0	1e-17	17	391	5.40402
Cell_cycle	UP_mouse	0.822215	1	0	33	0.868585
Cell_cycle	DOWN_mouse	0	1e-17	17	233	6.9085
Cell_cycle	UP_human	0.727865	1	0	3	0.797488
Cell_cycle_checkpoints	UP_vitro	0.994977	1	0	13	0.551173
Cell_cycle_checkpoints	UP_vivo	0.999884	1	0	16	0.474093
Cell_cycle_checkpoints	DOWN_vitro	0	1e-17	17	114	5.2521
Cell_cycle_checkpoints	DOWN_vivo	0	1e-17	17	206	6.15379
Cell_cycle_checkpoints	UP_mouse	0.997024	1	0	8	0.455118
Cell_cycle_checkpoints	DOWN_mouse	0	1e-17	17	111	7.11355
Cell_cycle_checkpoints	UP_human	1	1	0	0	0
Cell_death_signalling_via_nrage_nrif_and_nade	UP_vitro	6.28762e-09	1.26637e-07	6.89744	23	3.91434
Cell_death_signalling_via_nrage_nrif_and_nade	UP_vivo	6.10027e-08	7.78539e-07	6.10872	26	3.09245
Cell_death_signalling_via_nrage_nrif_and_nade	DOWN_vitro	0.0421568	0.14302	0.844604	10	1.84933
Cell_death_signalling_via_nrage_nrif_and_nade	DOWN_vivo	0.320553	0.539794	0.267772	10	1.19912
Cell_death_signalling_via_nrage_nrif_and_nade	UP_mouse	2.09104e-07	4.41861e-06	5.35471	18	4.11049
Cell_death_signalling_via_nrage_nrif_and_nade	DOWN_mouse	0.549378	0.966097	0.0149795	4	1.02899
Cell_death_signalling_via_nrage_nrif_and_nade	UP_human	0.000957943	0.0197968	1.70341	4	9.22541
Cell_extracellular_matrix_interactions	UP_vitro	4.38803e-06	4.91841e-05	4.30818	9	6.0417
Cell_extracellular_matrix_interactions	UP_vivo	9.51185e-06	7.52195e-05	4.12367	10	4.69154
Cell_extracellular_matrix_interactions	DOWN_vitro	0.759777	0.96488	0.0155268	1	0.729459
Cell_extracellular_matrix_interactions	DOWN_vivo	0.894552	1	0	1	0.472986
Cell_extracellular_matrix_interactions	UP_mouse	0.000532747	0.00423896	2.37274	6	5.40453
Cell_extracellular_matrix_interactions	DOWN_mouse	0.637137	1	0	1	1.0147
Cell_extracellular_matrix_interactions	UP_human	0.104418	0.509831	0.292574	1	9.09728
Cell_junction_organization	UP_vitro	2.1149e-09	4.78263e-08	7.32033	24	3.97263
Cell_junction_organization	UP_vivo	2.2962e-10	3.89447e-09	8.40955	30	3.47045
Cell_junction_organization	DOWN_vitro	0.102097	0.269469	0.569491	9	1.6188
Cell_junction_organization	DOWN_vivo	0.352885	0.581673	0.235321	10	1.16627
Cell_junction_organization	UP_mouse	1.73698e-09	5.59741e-08	7.25201	21	4.66418
Cell_junction_organization	DOWN_mouse	0.209715	0.595854	0.22486	6	1.50119
Cell_junction_organization	UP_human	5.91805e-06	0.000423798	3.37284	6	13.459
Cell_surface_interactions_at_the_vascular_wall	UP_vitro	1.13904e-07	1.85851e-06	5.73084	37	2.54026
Cell_surface_interactions_at_the_vascular_wall	UP_vivo	7.01359e-11	1.31022e-09	8.88266	53	2.54303
Cell_surface_interactions_at_the_vascular_wall	DOWN_vitro	0.869766	1	0	10	0.746038
Cell_surface_interactions_at_the_vascular_wall	DOWN_vivo	0.686918	0.881794	0.0546328	19	0.919097
Cell_surface_interactions_at_the_vascular_wall	UP_mouse	3.4719e-08	8.44392e-07	6.07346	32	2.94792
Cell_surface_interactions_at_the_vascular_wall	DOWN_mouse	0.924033	1	0	6	0.622654
Cell_surface_interactions_at_the_vascular_wall	UP_human	0.000780989	0.0167782	1.77525	6	5.58242
Cgmp_effects	UP_vitro	5.01299e-05	0.000410504	3.38668	6	7.25004
Cgmp_effects	UP_vivo	0.105327	0.203549	0.691332	3	2.53343
Cgmp_effects	DOWN_vitro	0.173788	0.390267	0.408638	2	2.62605
Cgmp_effects	DOWN_vivo	0.713386	0.897975	0.046736	1	0.851375
Cgmp_effects	UP_mouse	0.0202628	0.0750539	1.12463	3	4.86407
Cgmp_effects	DOWN_mouse	0.430576	0.8565	0.0672727	1	1.82645
Cgmp_effects	UP_human	0.0594233	0.371828	0.429658	1	16.3751
Chaperonin_mediated_protein_folding	UP_vitro	0.00100999	0.00524952	2.27988	10	3.09831
Chaperonin_mediated_protein_folding	UP_vivo	0.0133836	0.0389422	1.40958	10	2.16533
Chaperonin_mediated_protein_folding	DOWN_vitro	0.0728589	0.210101	0.677572	6	2.02004
Chaperonin_mediated_protein_folding	DOWN_vivo	0.00125276	0.00407781	2.38957	12	2.61961
Chaperonin_mediated_protein_folding	UP_mouse	0.0022793	0.0130001	1.88605	8	3.32586
Chaperonin_mediated_protein_folding	DOWN_mouse	0.0602006	0.221079	0.655453	5	2.34161
Chaperonin_mediated_protein_folding	UP_human	1	1	0	0	0
Chemokine_receptors_bind_chemokines	UP_vitro	4.36503e-09	9.22381e-08	7.03509	20	4.47533
Chemokine_receptors_bind_chemokines	UP_vivo	6.80459e-08	8.51565e-07	6.06978	22	3.44046
Chemokine_receptors_bind_chemokines	DOWN_vitro	0.226772	0.479734	0.319	6	1.45892
Chemokine_receptors_bind_chemokines	DOWN_vivo	0.892118	1	0	4	0.630648
Chemokine_receptors_bind_chemokines	UP_mouse	1.84434e-05	0.000261247	3.58295	13	3.90327
Chemokine_receptors_bind_chemokines	DOWN_mouse	1	1	0	0	0
Chemokine_receptors_bind_chemokines	UP_human	0.00443822	0.0621834	1.20633	3	9.09728
Chk1_chk2_cds1_mediated_inactivation_of_cyclin_b_cdk1_complex	UP_vitro	0.645394	0.867412	0.0617748	1	1.00695
Chk1_chk2_cds1_mediated_inactivation_of_cyclin_b_cdk1_complex	UP_vivo	0.779671	0.96264	0.0165362	1	0.703731
Chk1_chk2_cds1_mediated_inactivation_of_cyclin_b_cdk1_complex	DOWN_vitro	0.0577373	0.178933	0.747309	3	3.28257
Chk1_chk2_cds1_mediated_inactivation_of_cyclin_b_cdk1_complex	DOWN_vivo	2.61246e-08	1.24261e-07	6.90567	10	7.09479
Chk1_chk2_cds1_mediated_inactivation_of_cyclin_b_cdk1_complex	UP_mouse	0.534214	0.824674	0.0837179	1	1.35113
Chk1_chk2_cds1_mediated_inactivation_of_cyclin_b_cdk1_complex	DOWN_mouse	0.0248495	0.106415	0.972995	3	4.56613
Chk1_chk2_cds1_mediated_inactivation_of_cyclin_b_cdk1_complex	UP_human	1	1	0	0	0
Cholesterol_biosynthesis	UP_vitro	3.41072e-12	1.0991e-10	9.95896	17	7.33635
Cholesterol_biosynthesis	UP_vivo	0.860425	1	0	2	0.603198
Cholesterol_biosynthesis	DOWN_vitro	0.891259	1	0	1	0.468938
Cholesterol_biosynthesis	DOWN_vivo	1.46549e-14	9.12571e-14	13.0397	21	6.38531
Cholesterol_biosynthesis	UP_mouse	0.522255	0.81996	0.0862074	2	1.15811
Cholesterol_biosynthesis	DOWN_mouse	0.793427	1	0	1	0.652305
Cholesterol_biosynthesis	UP_human	1	1	0	0	0
Choline_catabolism	UP_vitro	1	1	0	0	0
Choline_catabolism	UP_vivo	0.586176	0.792013	0.101267	1	1.2064
Choline_catabolism	DOWN_vitro	0.0941948	0.251908	0.598758	2	3.7515
Choline_catabolism	DOWN_vivo	0.194476	0.360318	0.443314	2	2.4325
Choline_catabolism	UP_mouse	1	1	0	0	0
Choline_catabolism	DOWN_mouse	0.325765	0.743205	0.128891	1	2.60922
Choline_catabolism	UP_human	1	1	0	0	0
Chondroitin_sulfate_biosynthesis	UP_vitro	0.000545091	0.00312276	2.50546	7	4.45178
Chondroitin_sulfate_biosynthesis	UP_vivo	0.00013735	0.000763123	3.11741	9	4.00016
Chondroitin_sulfate_biosynthesis	DOWN_vitro	0.172273	0.390267	0.408638	3	2.0732
Chondroitin_sulfate_biosynthesis	DOWN_vivo	0.671517	0.872993	0.0589894	2	0.896184
Chondroitin_sulfate_biosynthesis	UP_mouse	0.000738151	0.00537558	2.26958	6	5.12008
Chondroitin_sulfate_biosynthesis	DOWN_mouse	0.279379	0.703931	0.15247	2	1.92258
Chondroitin_sulfate_biosynthesis	UP_human	0.000202922	0.00556524	2.25452	3	25.8554
Chondroitin_sulfate_dermatan_sulfate_metabolism	UP_vitro	4.44424e-06	4.93847e-05	4.30641	15	3.77606
Chondroitin_sulfate_dermatan_sulfate_metabolism	UP_vivo	1.4877e-12	3.48663e-11	10.4576	26	4.57425
Chondroitin_sulfate_dermatan_sulfate_metabolism	DOWN_vitro	0.0273877	0.100578	0.997499	8	2.18838
Chondroitin_sulfate_dermatan_sulfate_metabolism	DOWN_vivo	0.830823	0.987033	0.0056682	4	0.709479
Chondroitin_sulfate_dermatan_sulfate_metabolism	UP_mouse	2.55803e-05	0.000343004	3.4647	12	4.0534
Chondroitin_sulfate_dermatan_sulfate_metabolism	DOWN_mouse	0.493079	0.913219	0.039425	3	1.14153
Chondroitin_sulfate_dermatan_sulfate_metabolism	UP_human	0.000214095	0.00563201	2.24934	4	13.6459
Chromatin_modifying_enzymes	UP_vitro	0.82991	1	0	14	0.809415
Chromatin_modifying_enzymes	UP_vivo	2.27579e-05	0.000165734	3.78059	46	1.85866
Chromatin_modifying_enzymes	DOWN_vitro	0	1e-17	17	89	5.59136
Chromatin_modifying_enzymes	DOWN_vivo	0	1e-17	17	103	4.19577
Chromatin_modifying_enzymes	UP_mouse	0.747523	1	0	11	0.853346
Chromatin_modifying_enzymes	DOWN_mouse	0	1e-17	17	79	6.90382
Chromatin_modifying_enzymes	UP_human	0.365305	1	0	2	1.56699
Chromosome_maintenance	UP_vitro	0.995768	1	0	4	0.368959
Chromosome_maintenance	UP_vivo	0.998807	1	0	6	0.386784
Chromosome_maintenance	DOWN_vitro	0	1e-17	17	86	8.61987
Chromosome_maintenance	DOWN_vivo	0	1e-17	17	99	6.43405
Chromosome_maintenance	UP_mouse	0.989001	1	0	3	0.371303
Chromosome_maintenance	DOWN_mouse	0	1e-17	17	85	11.851
Chromosome_maintenance	UP_human	1	1	0	0	0
Chylomicron_assembly	UP_vitro	0.5785	0.801814	0.0959265	1	1.20834
Chylomicron_assembly	UP_vivo	0.716487	0.911699	0.0401484	1	0.844477
Chylomicron_assembly	DOWN_vitro	0.173788	0.390267	0.408638	2	2.62605
Chylomicron_assembly	DOWN_vivo	0.103332	0.215875	0.665798	3	2.55412
Chylomicron_assembly	UP_mouse	1	1	0	0	0
Chylomicron_assembly	DOWN_mouse	0.430576	0.8565	0.0672727	1	1.82645
Chylomicron_assembly	UP_human	1	1	0	0	0
Chylomicron_clearance	UP_vitro	0.350753	0.573029	0.241823	1	2.41668
Chylomicron_clearance	UP_vivo	0.467519	0.668107	0.175154	1	1.68895
Chylomicron_clearance	DOWN_vitro	0.0496529	0.159608	0.796946	2	5.2521
Chylomicron_clearance	DOWN_vivo	0.464616	0.707908	0.150023	1	1.70275
Chylomicron_clearance	UP_mouse	1	1	0	0	0
Chylomicron_clearance	DOWN_mouse	1	1	0	0	0
Chylomicron_clearance	UP_human	1	1	0	0	0
Chylomicron_remodeling	UP_vitro	0.5785	0.801814	0.0959265	1	1.20834
Chylomicron_remodeling	UP_vivo	0.335574	0.518651	0.285125	2	1.68895
Chylomicron_remodeling	DOWN_vitro	0.547175	0.803313	0.0951152	1	1.31303
Chylomicron_remodeling	DOWN_vivo	1	1	0	0	0
Chylomicron_remodeling	UP_mouse	1	1	0	0	0
Chylomicron_remodeling	DOWN_mouse	1	1	0	0	0
Chylomicron_remodeling	UP_human	1	1	0	0	0
Citric_acid_cycle_tca_cycle	UP_vitro	0.7702	0.983201	0.00735775	2	0.732328
Citric_acid_cycle_tca_cycle	UP_vivo	0.915221	1	0	2	0.511804
Citric_acid_cycle_tca_cycle	DOWN_vitro	0.000117167	0.00079909	3.0974	10	3.97887
Citric_acid_cycle_tca_cycle	DOWN_vivo	0	1e-17	17	28	7.22378
Citric_acid_cycle_tca_cycle	UP_mouse	1	1	0	0	0
Citric_acid_cycle_tca_cycle	DOWN_mouse	6.87188e-06	5.50177e-05	4.2595	10	5.53471
Citric_acid_cycle_tca_cycle	UP_human	1	1	0	0	0
Classical_antibody_mediated_complement_activation	UP_vitro	0.997202	1	0	1	0.177697
Classical_antibody_mediated_complement_activation	UP_vivo	0.990325	1	0	3	0.372564
Classical_antibody_mediated_complement_activation	DOWN_vitro	1	1	0	0	0
Classical_antibody_mediated_complement_activation	DOWN_vivo	1	1	0	0	0
Classical_antibody_mediated_complement_activation	UP_mouse	0.986864	1	0	1	0.238435
Classical_antibody_mediated_complement_activation	DOWN_mouse	1	1	0	0	0
Classical_antibody_mediated_complement_activation	UP_human	1	1	0	0	0
Class_a_1_rhodopsin_like_receptors	UP_vitro	4.88498e-15	2.17129e-13	12.6633	72	2.7103
Class_a_1_rhodopsin_like_receptors	UP_vivo	4.95159e-13	1.27652e-11	10.894	85	2.23616
Class_a_1_rhodopsin_like_receptors	DOWN_vitro	0.103288	0.271157	0.566779	31	1.26803
Class_a_1_rhodopsin_like_receptors	DOWN_vivo	0.978414	1	0	27	0.716109
Class_a_1_rhodopsin_like_receptors	UP_mouse	6.00355e-11	2.34502e-09	8.62985	53	2.67701
Class_a_1_rhodopsin_like_receptors	DOWN_mouse	0.842746	1	0	14	0.796584
Class_a_1_rhodopsin_like_receptors	UP_human	0.047937	0.330432	0.480918	5	2.55064
Class_b_2_secretin_family_receptors	UP_vitro	0.0197621	0.0627424	1.20244	10	2.08335
Class_b_2_secretin_family_receptors	UP_vivo	0.00673311	0.0216433	1.66468	14	2.03839
Class_b_2_secretin_family_receptors	DOWN_vitro	0.455305	0.740615	0.130408	5	1.13192
Class_b_2_secretin_family_receptors	DOWN_vivo	0.826483	0.983286	0.00732008	5	0.733944
Class_b_2_secretin_family_receptors	UP_mouse	0.00268512	0.015114	1.82062	10	2.79545
Class_b_2_secretin_family_receptors	DOWN_mouse	0.622114	1	0	3	0.944717
Class_b_2_secretin_family_receptors	UP_human	1	1	0	0	0
Class_c_3_metabotropic_glutamate_pheromone_receptors	UP_vitro	1	1	0	0	0
Class_c_3_metabotropic_glutamate_pheromone_receptors	UP_vivo	0.727688	0.924128	0.0342681	3	0.817236
Class_c_3_metabotropic_glutamate_pheromone_receptors	DOWN_vitro	1	1	0	0	0
Class_c_3_metabotropic_glutamate_pheromone_receptors	DOWN_vivo	1	1	0	0	0
Class_c_3_metabotropic_glutamate_pheromone_receptors	UP_mouse	1	1	0	0	0
Class_c_3_metabotropic_glutamate_pheromone_receptors	DOWN_mouse	1	1	0	0	0
Class_c_3_metabotropic_glutamate_pheromone_receptors	UP_human	1	1	0	0	0
Class_i_mhc_mediated_antigen_processing_presentation	UP_vitro	8.15912e-06	8.41369e-05	4.07501	54	1.8537
Class_i_mhc_mediated_antigen_processing_presentation	UP_vivo	0	1e-17	17	101	2.42307
Class_i_mhc_mediated_antigen_processing_presentation	DOWN_vitro	0.00151739	0.0086545	2.06276	43	1.60398
Class_i_mhc_mediated_antigen_processing_presentation	DOWN_vivo	0	1e-17	17	113	2.73311
Class_i_mhc_mediated_antigen_processing_presentation	UP_mouse	7.50352e-05	0.000841047	3.07518	41	1.88851
Class_i_mhc_mediated_antigen_processing_presentation	DOWN_mouse	0.0019803	0.0114466	1.94132	33	1.7123
Class_i_mhc_mediated_antigen_processing_presentation	UP_human	0.169641	0.666667	0.176091	4	1.86081
Class_i_peroxisomal_membrane_protein_import	UP_vitro	0.0168278	0.0547752	1.26142	5	3.17984
Class_i_peroxisomal_membrane_protein_import	UP_vivo	0.000865654	0.0038879	2.41028	8	3.55569
Class_i_peroxisomal_membrane_protein_import	DOWN_vitro	0.77808	0.981356	0.0081735	1	0.691066
Class_i_peroxisomal_membrane_protein_import	DOWN_vivo	0.00012887	0.000461426	3.3359	9	4.03283
Class_i_peroxisomal_membrane_protein_import	UP_mouse	0.0265517	0.0914461	1.03883	4	3.41339
Class_i_peroxisomal_membrane_protein_import	DOWN_mouse	1	1	0	0	0
Class_i_peroxisomal_membrane_protein_import	UP_human	0.10989	0.513218	0.289698	1	8.61847
Clathrin_mediated_endocytosis	UP_vitro	1.03775e-08	2.05794e-07	6.68657	34	2.91373
Clathrin_mediated_endocytosis	UP_vivo	2.26677e-10	3.89447e-09	8.40955	45	2.69514
Clathrin_mediated_endocytosis	DOWN_vitro	0.118479	0.300643	0.521949	15	1.39684
Clathrin_mediated_endocytosis	DOWN_vivo	0.0130963	0.0353161	1.45203	26	1.56991
Clathrin_mediated_endocytosis	UP_mouse	5.63691e-06	9.5605e-05	4.01952	24	2.75976
Clathrin_mediated_endocytosis	DOWN_mouse	0.367189	0.788844	0.103009	9	1.16582
Clathrin_mediated_endocytosis	UP_human	0.579001	1	0	1	1.16135
Cleavage_of_the_damaged_pyrimidine	UP_vitro	0.498991	0.727602	0.138106	1	1.51043
Cleavage_of_the_damaged_pyrimidine	UP_vivo	0.0587679	0.125625	0.900924	3	3.16679
Cleavage_of_the_damaged_pyrimidine	DOWN_vitro	0.00183082	0.0100851	1.99632	4	6.56513
Cleavage_of_the_damaged_pyrimidine	DOWN_vivo	0.00899579	0.0253733	1.59562	4	4.25687
Cleavage_of_the_damaged_pyrimidine	UP_mouse	0.399101	0.686838	0.163146	1	2.0267
Cleavage_of_the_damaged_pyrimidine	DOWN_mouse	0.00745469	0.0373895	1.42725	3	6.8492
Cleavage_of_the_damaged_pyrimidine	UP_human	1	1	0	0	0
Clec7a_dectin_1_signaling	UP_vitro	0.363162	0.587348	0.231105	9	1.16936
Clec7a_dectin_1_signaling	UP_vivo	0.13267	0.243407	0.613666	15	1.36206
Clec7a_dectin_1_signaling	DOWN_vitro	0.845338	1	0	5	0.705928
Clec7a_dectin_1_signaling	DOWN_vivo	0	1e-17	17	48	4.39419
Clec7a_dectin_1_signaling	UP_mouse	0.515074	0.809672	0.0916911	6	1.04604
Clec7a_dectin_1_signaling	DOWN_mouse	0.755877	1	0	4	0.785571
Clec7a_dectin_1_signaling	UP_human	0.110878	0.514107	0.288947	2	3.52153
Cobalamin_cbl_metabolism	UP_vitro	1	1	0	0	0
Cobalamin_cbl_metabolism	UP_vivo	1	1	0	0	0
Cobalamin_cbl_metabolism	DOWN_vitro	0.0122302	0.0527247	1.27799	3	5.62725
Cobalamin_cbl_metabolism	DOWN_vivo	1.6489e-05	6.44072e-05	4.19107	6	7.2975
Cobalamin_cbl_metabolism	UP_mouse	1	1	0	0	0
Cobalamin_cbl_metabolism	DOWN_mouse	0.00485606	0.0250378	1.6014	3	7.82766
Cobalamin_cbl_metabolism	UP_human	1	1	0	0	0
Cobalamin_cbl_vitamin_b12_transport_and_metabolism	UP_vitro	0.355917	0.576353	0.239312	2	1.61112
Cobalamin_cbl_vitamin_b12_transport_and_metabolism	UP_vivo	0.258721	0.418629	0.378171	3	1.68895
Cobalamin_cbl_vitamin_b12_transport_and_metabolism	DOWN_vitro	0.00401077	0.020274	1.69306	5	4.37675
Cobalamin_cbl_vitamin_b12_transport_and_metabolism	DOWN_vivo	0.000836366	0.00282219	2.54941	7	3.97308
Cobalamin_cbl_vitamin_b12_transport_and_metabolism	UP_mouse	0.615216	0.903204	0.0442142	1	1.08091
Cobalamin_cbl_vitamin_b12_transport_and_metabolism	DOWN_mouse	0.00751887	0.0374202	1.42689	4	4.87054
Cobalamin_cbl_vitamin_b12_transport_and_metabolism	UP_human	1	1	0	0	0
Coenzyme_a_biosynthesis	UP_vitro	1	1	0	0	0
Coenzyme_a_biosynthesis	UP_vivo	1	1	0	0	0
Coenzyme_a_biosynthesis	DOWN_vitro	0.0122302	0.0527247	1.27799	3	5.62725
Coenzyme_a_biosynthesis	DOWN_vivo	0.0393553	0.0917342	1.03747	3	3.64875
Coenzyme_a_biosynthesis	UP_mouse	1	1	0	0	0
Coenzyme_a_biosynthesis	DOWN_mouse	0.0523517	0.197314	0.704842	2	5.21844
Coenzyme_a_biosynthesis	UP_human	1	1	0	0	0
Cohesin_loading_onto_chromatin	UP_vitro	1	1	0	0	0
Cohesin_loading_onto_chromatin	UP_vivo	0.335574	0.518651	0.285125	2	1.68895
Cohesin_loading_onto_chromatin	DOWN_vitro	0.0352864	0.123871	0.907029	3	3.93908
Cohesin_loading_onto_chromatin	DOWN_vivo	0.331842	0.549095	0.260353	2	1.70275
Cohesin_loading_onto_chromatin	UP_mouse	1	1	0	0	0
Cohesin_loading_onto_chromatin	DOWN_mouse	0.100679	0.329378	0.482305	2	3.65291
Cohesin_loading_onto_chromatin	UP_human	1	1	0	0	0
Collagen_biosynthesis_and_modifying_enzymes	UP_vitro	0.000373999	0.00225273	2.64729	14	2.77324
Collagen_biosynthesis_and_modifying_enzymes	UP_vivo	8.12572e-13	1.97624e-11	10.7042	30	4.15317
Collagen_biosynthesis_and_modifying_enzymes	DOWN_vitro	0.500165	0.772244	0.112246	5	1.07625
Collagen_biosynthesis_and_modifying_enzymes	DOWN_vivo	0.585341	0.80352	0.0950034	7	0.976987
Collagen_biosynthesis_and_modifying_enzymes	UP_mouse	7.29244e-05	0.000824557	3.08378	13	3.45535
Collagen_biosynthesis_and_modifying_enzymes	DOWN_mouse	0.854066	1	0	2	0.598837
Collagen_biosynthesis_and_modifying_enzymes	UP_human	1	1	0	0	0
Collagen_chain_trimerization	UP_vitro	0.0493204	0.132171	0.878865	7	2.06302
Collagen_chain_trimerization	UP_vivo	6.30711e-09	9.13468e-08	7.03931	20	4.1194
Collagen_chain_trimerization	DOWN_vitro	0.199369	0.433	0.363512	5	1.60125
Collagen_chain_trimerization	DOWN_vivo	0.875095	1	0	3	0.622957
Collagen_chain_trimerization	UP_mouse	0.0119118	0.0487437	1.31208	7	2.76817
Collagen_chain_trimerization	DOWN_mouse	0.664675	1	0	2	0.890953
Collagen_chain_trimerization	UP_human	1	1	0	0	0
Collagen_degradation	UP_vitro	0.00939218	0.0345901	1.46105	10	2.32373
Collagen_degradation	UP_vivo	5.14341e-09	7.62053e-08	7.11801	23	3.73519
Collagen_degradation	DOWN_vitro	0.767729	0.973061	0.0118599	3	0.757515
Collagen_degradation	DOWN_vivo	0.988095	1	0	2	0.327452
Collagen_degradation	UP_mouse	0.0137408	0.0560504	1.25142	8	2.4944
Collagen_degradation	DOWN_mouse	0.94659	1	0	1	0.351241
Collagen_degradation	UP_human	0.272921	0.920929	0.0357739	1	3.14906
Collagen_formation	UP_vitro	0.00126695	0.00628116	2.20196	15	2.38488
Collagen_formation	UP_vivo	1.90958e-14	6.31142e-13	12.1999	36	4.00016
Collagen_formation	DOWN_vitro	0.358214	0.653095	0.185024	7	1.20937
Collagen_formation	DOWN_vivo	0.682086	0.878331	0.0563419	8	0.896184
Collagen_formation	UP_mouse	0.000715908	0.00533414	2.27294	13	2.77338
Collagen_formation	DOWN_mouse	0.925346	1	0	2	0.480646
Collagen_formation	UP_human	1	1	0	0	0
Common_pathway_of_fibrin_clot_formation	UP_vitro	0.0010854	0.00559633	2.2521	7	4.0278
Common_pathway_of_fibrin_clot_formation	UP_vivo	0.0083662	0.0263472	1.57926	7	2.81492
Common_pathway_of_fibrin_clot_formation	DOWN_vitro	0.482571	0.754695	0.122229	2	1.2505
Common_pathway_of_fibrin_clot_formation	DOWN_vivo	0.927528	1	0	1	0.405416
Common_pathway_of_fibrin_clot_formation	UP_mouse	0.00787306	0.0346361	1.46047	5	3.86038
Common_pathway_of_fibrin_clot_formation	DOWN_mouse	0.693558	1	0	1	0.86974
Common_pathway_of_fibrin_clot_formation	UP_human	0.120733	0.542712	0.26543	1	7.79766
Complement_cascade	UP_vitro	0.426735	0.652505	0.185416	10	1.09849
Complement_cascade	UP_vivo	0.547029	0.753333	0.123013	13	0.998019
Complement_cascade	DOWN_vitro	0.971927	1	0	4	0.477464
Complement_cascade	DOWN_vivo	0.999983	1	0	2	0.154795
Complement_cascade	UP_mouse	0.368061	0.648129	0.188339	8	1.17917
Complement_cascade	DOWN_mouse	0.997974	1	0	1	0.166041
Complement_cascade	UP_human	1	1	0	0	0
Complex_iii_assembly	UP_vitro	0.769802	0.983201	0.00735775	1	0.710788
Complex_iii_assembly	UP_vivo	1	1	0	0	0
Complex_iii_assembly	DOWN_vitro	0.00115248	0.00681445	2.16657	6	4.63421
Complex_iii_assembly	DOWN_vivo	1.1998e-09	6.06485e-09	8.21718	13	6.51051
Complex_iii_assembly	UP_mouse	1	1	0	0	0
Complex_iii_assembly	DOWN_mouse	0.000196088	0.00131918	2.87969	6	6.4463
Complex_iii_assembly	UP_human	1	1	0	0	0
Complex_iv_assembly	UP_vitro	0.0551288	0.143838	0.842127	7	2.0139
Complex_iv_assembly	UP_vivo	0.888701	1	0	3	0.603198
Complex_iv_assembly	DOWN_vitro	0.629877	0.860988	0.0650029	3	0.937876
Complex_iv_assembly	DOWN_vivo	1.81457e-11	9.78653e-11	10.0094	23	4.66229
Complex_iv_assembly	UP_mouse	0.740687	1	0	2	0.772075
Complex_iv_assembly	DOWN_mouse	0.406077	0.828217	0.0818561	3	1.30461
Complex_iv_assembly	UP_human	1	1	0	0	0
Complex_i_biogenesis	UP_vitro	0.971138	1	0	2	0.3836
Complex_i_biogenesis	UP_vivo	0.996646	1	0	2	0.268088
Complex_i_biogenesis	DOWN_vitro	0.104548	0.273908	0.562396	8	1.66733
Complex_i_biogenesis	DOWN_vivo	0	1e-17	17	52	7.02722
Complex_i_biogenesis	UP_mouse	0.981932	1	0	1	0.257358
Complex_i_biogenesis	DOWN_mouse	0.0211897	0.0922755	1.03491	8	2.31931
Complex_i_biogenesis	UP_human	1	1	0	0	0
Condensation_of_prometaphase_chromosomes	UP_vitro	1	1	0	0	0
Condensation_of_prometaphase_chromosomes	UP_vivo	1	1	0	0	0
Condensation_of_prometaphase_chromosomes	DOWN_vitro	0.00183082	0.0100851	1.99632	4	6.56513
Condensation_of_prometaphase_chromosomes	DOWN_vivo	2.20599e-06	9.26229e-06	5.03328	7	7.44953
Condensation_of_prometaphase_chromosomes	UP_mouse	1	1	0	0	0
Condensation_of_prometaphase_chromosomes	DOWN_mouse	0.000525	0.0033011	2.48134	4	9.13226
Condensation_of_prometaphase_chromosomes	UP_human	1	1	0	0	0
Condensation_of_prophase_chromosomes	UP_vitro	0.998716	1	0	1	0.156927
Condensation_of_prophase_chromosomes	UP_vivo	0.999313	1	0	2	0.219345
Condensation_of_prophase_chromosomes	DOWN_vitro	0	1e-17	17	56	9.54928
Condensation_of_prophase_chromosomes	DOWN_vivo	0	1e-17	17	61	6.74466
Condensation_of_prophase_chromosomes	UP_mouse	1	1	0	0	0
Condensation_of_prophase_chromosomes	DOWN_mouse	0	1e-17	17	56	13.2833
Condensation_of_prophase_chromosomes	UP_human	1	1	0	0	0
Conjugation_of_salicylate_with_glycine	UP_vitro	1	1	0	0	0
Conjugation_of_salicylate_with_glycine	UP_vivo	1	1	0	0	0
Conjugation_of_salicylate_with_glycine	DOWN_vitro	1	1	0	0	0
Conjugation_of_salicylate_with_glycine	DOWN_vivo	1	1	0	0	0
Conjugation_of_salicylate_with_glycine	UP_mouse	1	1	0	0	0
Conjugation_of_salicylate_with_glycine	DOWN_mouse	1	1	0	0	0
Conjugation_of_salicylate_with_glycine	UP_human	1	1	0	0	0
Conversion_from_apc_c_cdc20_to_apc_c_cdh1_in_late_anaphase	UP_vitro	0.822375	1	0	1	0.60417
Conversion_from_apc_c_cdc20_to_apc_c_cdh1_in_late_anaphase	UP_vivo	0.703668	0.903415	0.0441128	2	0.844477
Conversion_from_apc_c_cdc20_to_apc_c_cdh1_in_late_anaphase	DOWN_vitro	0.0609246	0.187427	0.727169	4	2.62605
Conversion_from_apc_c_cdc20_to_apc_c_cdh1_in_late_anaphase	DOWN_vivo	9.51119e-11	4.92367e-10	9.30771	15	6.38531
Conversion_from_apc_c_cdc20_to_apc_c_cdh1_in_late_anaphase	UP_mouse	0.720151	1	0	1	0.810679
Conversion_from_apc_c_cdc20_to_apc_c_cdh1_in_late_anaphase	DOWN_mouse	0.0214683	0.0931739	1.03071	4	3.65291
Conversion_from_apc_c_cdc20_to_apc_c_cdh1_in_late_anaphase	UP_human	1	1	0	0	0
Copii_mediated_vesicle_transport	UP_vitro	0.000515275	0.00301904	2.52013	15	2.5893
Copii_mediated_vesicle_transport	UP_vivo	0.0334292	0.0797967	1.09802	14	1.68895
Copii_mediated_vesicle_transport	DOWN_vitro	0.283316	0.562703	0.249721	7	1.31303
Copii_mediated_vesicle_transport	DOWN_vivo	0.0146947	0.0388257	1.41088	15	1.82437
Copii_mediated_vesicle_transport	UP_mouse	0.262382	0.541777	0.266179	6	1.38974
Copii_mediated_vesicle_transport	DOWN_mouse	0.538059	0.961938	0.0168528	4	1.04369
Copii_mediated_vesicle_transport	UP_human	1	1	0	0	0
Copi_dependent_golgi_to_er_retrograde_traffic	UP_vitro	0.000825542	0.00443385	2.35322	18	2.26564
Copi_dependent_golgi_to_er_retrograde_traffic	UP_vivo	0.0580713	0.125625	0.900924	17	1.49543
Copi_dependent_golgi_to_er_retrograde_traffic	DOWN_vitro	0.11321	0.293617	0.532219	11	1.50451
Copi_dependent_golgi_to_er_retrograde_traffic	DOWN_vivo	5.57533e-09	2.74298e-08	7.56178	33	2.9266
Copi_dependent_golgi_to_er_retrograde_traffic	UP_mouse	0.0343024	0.10999	0.958648	11	1.85781
Copi_dependent_golgi_to_er_retrograde_traffic	DOWN_mouse	0.0800422	0.276607	0.558137	9	1.7123
Copi_dependent_golgi_to_er_retrograde_traffic	UP_human	1	1	0	0	0
Copi_independent_golgi_to_er_retrograde_traffic	UP_vitro	0.000419649	0.0025043	2.60131	12	3.02085
Copi_independent_golgi_to_er_retrograde_traffic	UP_vivo	0.108145	0.207637	0.682695	9	1.5834
Copi_independent_golgi_to_er_retrograde_traffic	DOWN_vitro	0.0698736	0.206872	0.684298	7	1.91483
Copi_independent_golgi_to_er_retrograde_traffic	DOWN_vivo	0.104086	0.216398	0.664746	9	1.59633
Copi_independent_golgi_to_er_retrograde_traffic	UP_mouse	0.343539	0.626339	0.203191	4	1.35113
Copi_independent_golgi_to_er_retrograde_traffic	DOWN_mouse	0.493079	0.913219	0.039425	3	1.14153
Copi_independent_golgi_to_er_retrograde_traffic	UP_human	1	1	0	0	0
Copi_mediated_anterograde_transport	UP_vitro	2.2e-06	2.65028e-05	4.57671	23	2.92546
Copi_mediated_anterograde_transport	UP_vivo	0.0033132	0.0119294	1.92338	21	1.86674
Copi_mediated_anterograde_transport	DOWN_vitro	0.937273	1	0	4	0.552853
Copi_mediated_anterograde_transport	DOWN_vivo	0.0501678	0.113251	0.945959	17	1.52351
Copi_mediated_anterograde_transport	UP_mouse	0.00553673	0.0264328	1.57786	13	2.2187
Copi_mediated_anterograde_transport	DOWN_mouse	0.898168	1	0	3	0.576775
Copi_mediated_anterograde_transport	UP_human	1	1	0	0	0
Costimulation_by_the_cd28_family	UP_vitro	0.000312687	0.00196612	2.70639	15	2.70524
Costimulation_by_the_cd28_family	UP_vivo	3.13371e-07	3.39442e-06	5.46924	24	3.02499
Costimulation_by_the_cd28_family	DOWN_vitro	0.247383	0.506153	0.295718	7	1.37182
Costimulation_by_the_cd28_family	DOWN_vivo	0.158093	0.303852	0.517338	11	1.39778
Costimulation_by_the_cd28_family	UP_mouse	0.000199413	0.00186263	2.72987	13	3.14592
Costimulation_by_the_cd28_family	DOWN_mouse	0.503268	0.926733	0.0330455	4	1.09042
Costimulation_by_the_cd28_family	UP_human	0.00808867	0.097442	1.01125	3	7.33213
Creatine_metabolism	UP_vitro	0.00654428	0.0253321	1.59633	4	4.83336
Creatine_metabolism	UP_vivo	0.0228719	0.0589636	1.22942	4	3.37791
Creatine_metabolism	DOWN_vitro	1	1	0	0	0
Creatine_metabolism	DOWN_vivo	0.713386	0.897975	0.046736	1	0.851375
Creatine_metabolism	UP_mouse	0.123127	0.296655	0.527748	2	3.24272
Creatine_metabolism	DOWN_mouse	1	1	0	0	0
Creatine_metabolism	UP_human	1	1	0	0	0
Creb1_phosphorylation_through_nmda_receptor_mediated_activation_of_ras_signaling	UP_vitro	0.350753	0.573029	0.241823	1	2.41668
Creb1_phosphorylation_through_nmda_receptor_mediated_activation_of_ras_signaling	UP_vivo	1	1	0	0	0
Creb1_phosphorylation_through_nmda_receptor_mediated_activation_of_ras_signaling	DOWN_vitro	0.327061	0.609127	0.215292	1	2.62605
Creb1_phosphorylation_through_nmda_receptor_mediated_activation_of_ras_signaling	DOWN_vivo	0.464616	0.707908	0.150023	1	1.70275
Creb1_phosphorylation_through_nmda_receptor_mediated_activation_of_ras_signaling	UP_mouse	1	1	0	0	0
Creb1_phosphorylation_through_nmda_receptor_mediated_activation_of_ras_signaling	DOWN_mouse	0.245385	0.645513	0.190095	1	3.65291
Creb1_phosphorylation_through_nmda_receptor_mediated_activation_of_ras_signaling	UP_human	1	1	0	0	0
Creb3_factors_activate_genes	UP_vitro	0.0578311	0.143838	0.842127	2	4.83336
Creb3_factors_activate_genes	UP_vivo	0.467519	0.668107	0.175154	1	1.68895
Creb3_factors_activate_genes	DOWN_vitro	1	1	0	0	0
Creb3_factors_activate_genes	DOWN_vivo	0.108308	0.221251	0.655115	2	3.4055
Creb3_factors_activate_genes	UP_mouse	0.272629	0.541777	0.266179	1	3.24272
Creb3_factors_activate_genes	DOWN_mouse	1	1	0	0	0
Creb3_factors_activate_genes	UP_human	1	1	0	0	0
Creb_phosphorylation	UP_vitro	0.108748	0.226822	0.644315	2	3.4524
Creb_phosphorylation	UP_vivo	0.197013	0.334144	0.476066	2	2.41279
Creb_phosphorylation	DOWN_vitro	1	1	0	0	0
Creb_phosphorylation	DOWN_vivo	0.583013	0.801177	0.0962715	1	1.21625
Creb_phosphorylation	UP_mouse	0.359597	0.634959	0.197254	1	2.31623
Creb_phosphorylation	DOWN_mouse	1	1	0	0	0
Creb_phosphorylation	UP_human	1	1	0	0	0
Crmps_in_sema3a_signaling	UP_vitro	9.362e-05	0.00070986	3.14883	7	5.63892
Crmps_in_sema3a_signaling	UP_vivo	1.16188e-05	8.91468e-05	4.04989	9	5.06686
Crmps_in_sema3a_signaling	DOWN_vitro	0.318395	0.609127	0.215292	2	1.7507
Crmps_in_sema3a_signaling	DOWN_vivo	0.540174	0.778841	0.108551	2	1.13517
Crmps_in_sema3a_signaling	UP_mouse	1.3948e-05	0.000211518	3.67465	7	7.56634
Crmps_in_sema3a_signaling	DOWN_mouse	0.196894	0.563993	0.248726	2	2.43527
Crmps_in_sema3a_signaling	UP_human	0.0878022	0.460955	0.336341	1	10.9167
Crosslinking_of_collagen_fibrils	UP_vitro	0.788861	1	0	1	0.6713
Crosslinking_of_collagen_fibrils	UP_vivo	0.0144182	0.0399679	1.39829	6	2.81492
Crosslinking_of_collagen_fibrils	DOWN_vitro	0.759777	0.96488	0.0155268	1	0.729459
Crosslinking_of_collagen_fibrils	DOWN_vivo	0.641826	0.849399	0.0708885	2	0.945972
Crosslinking_of_collagen_fibrils	UP_mouse	1	1	0	0	0
Crosslinking_of_collagen_fibrils	DOWN_mouse	1	1	0	0	0
Crosslinking_of_collagen_fibrils	UP_human	1	1	0	0	0
Cross_presentation_of_particulate_exogenous_antigens_phagosomes	UP_vitro	7.05064e-05	0.000550805	3.259	5	8.631
Cross_presentation_of_particulate_exogenous_antigens_phagosomes	UP_vivo	0.00510836	0.0172826	1.76239	4	4.82559
Cross_presentation_of_particulate_exogenous_antigens_phagosomes	DOWN_vitro	1	1	0	0	0
Cross_presentation_of_particulate_exogenous_antigens_phagosomes	DOWN_vivo	0.583013	0.801177	0.0962715	1	1.21625
Cross_presentation_of_particulate_exogenous_antigens_phagosomes	UP_mouse	0.00679501	0.0305183	1.51544	3	6.94868
Cross_presentation_of_particulate_exogenous_antigens_phagosomes	DOWN_mouse	1	1	0	0	0
Cross_presentation_of_particulate_exogenous_antigens_phagosomes	UP_human	0.0419755	0.303969	0.517171	1	23.393
Cross_presentation_of_soluble_exogenous_antigens_endosomes	UP_vitro	0.915782	1	0	2	0.503475
Cross_presentation_of_soluble_exogenous_antigens_endosomes	UP_vivo	0.68631	0.882887	0.0540946	5	0.879664
Cross_presentation_of_soluble_exogenous_antigens_endosomes	DOWN_vitro	0.502094	0.772244	0.112246	4	1.09419
Cross_presentation_of_soluble_exogenous_antigens_endosomes	DOWN_vivo	0	1e-17	17	37	6.56268
Cross_presentation_of_soluble_exogenous_antigens_endosomes	UP_mouse	0.804507	1	0	2	0.675566
Cross_presentation_of_soluble_exogenous_antigens_endosomes	DOWN_mouse	0.267673	0.695267	0.157848	4	1.52204
Cross_presentation_of_soluble_exogenous_antigens_endosomes	UP_human	1	1	0	0	0
Cs_ds_degradation	UP_vitro	0.293137	0.505828	0.295997	2	1.85899
Cs_ds_degradation	UP_vivo	2.84675e-05	0.000198349	3.70257	8	5.19678
Cs_ds_degradation	DOWN_vitro	0.64298	0.866947	0.0620077	1	1.01002
Cs_ds_degradation	DOWN_vivo	1	1	0	0	0
Cs_ds_degradation	UP_mouse	0.18938	0.417284	0.379568	2	2.4944
Cs_ds_degradation	DOWN_mouse	1	1	0	0	0
Cs_ds_degradation	UP_human	1	1	0	0	0
Ctla4_inhibitory_signaling	UP_vitro	0.0256585	0.0762069	1.11801	5	2.877
Ctla4_inhibitory_signaling	UP_vivo	0.00187448	0.00736647	2.13274	8	3.21706
Ctla4_inhibitory_signaling	DOWN_vitro	0.482571	0.754695	0.122229	2	1.2505
Ctla4_inhibitory_signaling	DOWN_vivo	0.227645	0.410972	0.386187	4	1.62167
Ctla4_inhibitory_signaling	UP_mouse	0.00787306	0.0346361	1.46047	5	3.86038
Ctla4_inhibitory_signaling	DOWN_mouse	0.693558	1	0	1	0.86974
Ctla4_inhibitory_signaling	UP_human	0.120733	0.542712	0.26543	1	7.79766
Cyclin_a_b1_b2_associated_events_during_g2_m_transition	UP_vitro	0.884702	1	0	1	0.483336
Cyclin_a_b1_b2_associated_events_during_g2_m_transition	UP_vivo	1	1	0	0	0
Cyclin_a_b1_b2_associated_events_during_g2_m_transition	DOWN_vitro	8.0212e-07	6.80218e-06	5.16735	11	5.77731
Cyclin_a_b1_b2_associated_events_during_g2_m_transition	DOWN_vivo	3.72358e-12	2.10513e-11	10.6767	18	6.1299
Cyclin_a_b1_b2_associated_events_during_g2_m_transition	UP_mouse	1	1	0	0	0
Cyclin_a_b1_b2_associated_events_during_g2_m_transition	DOWN_mouse	2.8237e-08	2.58138e-07	6.58815	11	8.03639
Cyclin_a_b1_b2_associated_events_during_g2_m_transition	UP_human	1	1	0	0	0
Cyclin_a_cdk2_associated_events_at_s_phase_entry	UP_vitro	0.721065	0.947454	0.0234419	5	0.839125
Cyclin_a_cdk2_associated_events_at_s_phase_entry	UP_vivo	0.485035	0.69237	0.159662	9	1.0556
Cyclin_a_cdk2_associated_events_at_s_phase_entry	DOWN_vitro	0.00787971	0.0371836	1.42965	12	2.18838
Cyclin_a_cdk2_associated_events_at_s_phase_entry	DOWN_vivo	0	1e-17	17	54	6.38531
Cyclin_a_cdk2_associated_events_at_s_phase_entry	UP_mouse	0.459333	0.757136	0.120826	5	1.12594
Cyclin_a_cdk2_associated_events_at_s_phase_entry	DOWN_mouse	0.00178617	0.0104653	1.98025	11	2.79041
Cyclin_a_cdk2_associated_events_at_s_phase_entry	UP_human	1	1	0	0	0
Cyclin_d_associated_events_in_g1	UP_vitro	0.00895327	0.0333548	1.47684	9	2.47161
Cyclin_d_associated_events_in_g1	UP_vivo	0.00130877	0.00551307	2.25861	13	2.49505
Cyclin_d_associated_events_in_g1	DOWN_vitro	0.00145268	0.00832221	2.07976	10	2.98415
Cyclin_d_associated_events_in_g1	DOWN_vivo	6.4511e-11	3.422e-10	9.46572	23	4.45037
Cyclin_d_associated_events_in_g1	UP_mouse	0.00126029	0.00824625	2.08374	9	3.31641
Cyclin_d_associated_events_in_g1	DOWN_mouse	0.000539367	0.00337497	2.47173	9	3.73593
Cyclin_d_associated_events_in_g1	UP_human	0.0297012	0.254134	0.594937	2	7.44323
Cyp2e1_reactions	UP_vitro	0.613391	0.834911	0.0783598	1	1.09849
Cyp2e1_reactions	UP_vivo	0.380682	0.575262	0.240134	2	1.53541
Cyp2e1_reactions	DOWN_vitro	0.58167	0.823927	0.0841115	1	1.19366
Cyp2e1_reactions	DOWN_vivo	1	1	0	0	0
Cyp2e1_reactions	UP_mouse	0.50359	0.793554	0.100424	1	1.47396
Cyp2e1_reactions	DOWN_mouse	1	1	0	0	0
Cyp2e1_reactions	UP_human	1	1	0	0	0
Cytochrome_c_mediated_apoptotic_response	UP_vitro	0.261355	0.457105	0.339984	2	2.0139
Cytochrome_c_mediated_apoptotic_response	UP_vivo	0.161962	0.286771	0.542465	3	2.11119
Cytochrome_c_mediated_apoptotic_response	DOWN_vitro	0.231121	0.479734	0.319	2	2.18838
Cytochrome_c_mediated_apoptotic_response	DOWN_vivo	0.0433233	0.0990137	1.0043	4	2.83792
Cytochrome_c_mediated_apoptotic_response	UP_mouse	0.534214	0.824674	0.0837179	1	1.35113
Cytochrome_c_mediated_apoptotic_response	DOWN_mouse	0.491236	0.913219	0.039425	1	1.52204
Cytochrome_c_mediated_apoptotic_response	UP_human	1	1	0	0	0
Cytochrome_p450_arranged_by_substrate_type	UP_vitro	0.00732154	0.0280877	1.55148	13	2.12276
Cytochrome_p450_arranged_by_substrate_type	UP_vivo	0.256749	0.418629	0.378171	11	1.2553
Cytochrome_p450_arranged_by_substrate_type	DOWN_vitro	0.498549	0.772244	0.112246	6	1.06462
Cytochrome_p450_arranged_by_substrate_type	DOWN_vivo	0.369229	0.602983	0.219695	10	1.15051
Cytochrome_p450_arranged_by_substrate_type	UP_mouse	0.305488	0.586322	0.231864	6	1.31461
Cytochrome_p450_arranged_by_substrate_type	DOWN_mouse	0.918226	1	0	2	0.493636
Cytochrome_p450_arranged_by_substrate_type	UP_human	0.364714	1	0	1	2.21285
Cytokine_signaling_in_immune_system	UP_vitro	0	1e-17	17	130	3.30009
Cytokine_signaling_in_immune_system	UP_vivo	0	1e-17	17	165	2.92729
Cytokine_signaling_in_immune_system	DOWN_vitro	8.84944e-05	0.000613276	3.21234	60	1.65507
Cytokine_signaling_in_immune_system	DOWN_vivo	0	1e-17	17	144	2.57559
Cytokine_signaling_in_immune_system	UP_mouse	0	1e-17	17	98	3.33809
Cytokine_signaling_in_immune_system	DOWN_mouse	0.000289325	0.00187407	2.72721	45	1.72669
Cytokine_signaling_in_immune_system	UP_human	3.33067e-16	2.14662e-13	12.6682	25	8.60037
Cytoprotection_by_hmox1	UP_vitro	0.39916	0.632751	0.198767	5	1.20834
Cytoprotection_by_hmox1	UP_vivo	0.235392	0.392524	0.406134	8	1.35116
Cytoprotection_by_hmox1	DOWN_vitro	0.178321	0.396987	0.401223	6	1.57563
Cytoprotection_by_hmox1	DOWN_vivo	3.3378e-07	1.48873e-06	5.82718	20	3.4055
Cytoprotection_by_hmox1	UP_mouse	0.82245	1	0	2	0.648543
Cytoprotection_by_hmox1	DOWN_mouse	0.292437	0.714464	0.14602	4	1.46116
Cytoprotection_by_hmox1	UP_human	0.263948	0.902463	0.0445705	1	3.27502
Cytosolic_sensors_of_pathogen_associated_dna	UP_vitro	0.0511311	0.135335	0.868591	6	2.19698
Cytosolic_sensors_of_pathogen_associated_dna	UP_vivo	0.00376887	0.0132013	1.87938	10	2.55902
Cytosolic_sensors_of_pathogen_associated_dna	DOWN_vitro	0.102436	0.269469	0.569491	5	1.98943
Cytosolic_sensors_of_pathogen_associated_dna	DOWN_vivo	0.0338164	0.0805717	1.09382	8	2.06394
Cytosolic_sensors_of_pathogen_associated_dna	UP_mouse	0.143443	0.337607	0.471588	4	1.96528
Cytosolic_sensors_of_pathogen_associated_dna	DOWN_mouse	0.104199	0.338319	0.470674	4	2.21388
Cytosolic_sensors_of_pathogen_associated_dna	UP_human	0.183084	0.696152	0.157296	1	4.96215
Cytosolic_sulfonation_of_small_molecules	UP_vitro	0.0256585	0.0762069	1.11801	5	2.877
Cytosolic_sulfonation_of_small_molecules	UP_vivo	0.00187448	0.00736647	2.13274	8	3.21706
Cytosolic_sulfonation_of_small_molecules	DOWN_vitro	0.81061	1	0	1	0.625251
Cytosolic_sulfonation_of_small_molecules	DOWN_vivo	0.724872	0.903636	0.0440065	2	0.810833
Cytosolic_sulfonation_of_small_molecules	UP_mouse	0.0371964	0.117804	0.928841	4	3.0883
Cytosolic_sulfonation_of_small_molecules	DOWN_mouse	0.693558	1	0	1	0.86974
Cytosolic_sulfonation_of_small_molecules	UP_human	1	1	0	0	0
C_type_lectin_receptors_clrs	UP_vitro	0.0788788	0.185538	0.731567	14	1.51043
C_type_lectin_receptors_clrs	UP_vivo	0.00274059	0.0100358	1.99845	24	1.80959
C_type_lectin_receptors_clrs	DOWN_vitro	0.626367	0.85801	0.0665075	8	0.937876
C_type_lectin_receptors_clrs	DOWN_vivo	0	1e-17	17	50	3.80078
C_type_lectin_receptors_clrs	UP_mouse	0.0851168	0.220756	0.656088	11	1.59241
C_type_lectin_receptors_clrs	DOWN_mouse	0.740265	1	0	5	0.815381
C_type_lectin_receptors_clrs	UP_human	0.149768	0.618754	0.208482	2	2.92412
Dap12_interactions	UP_vitro	0.0245987	0.0735677	1.13331	10	2.0139
Dap12_interactions	UP_vivo	2.33413e-11	4.77571e-10	9.32096	28	3.94089
Dap12_interactions	DOWN_vitro	0.845135	1	0	3	0.656513
Dap12_interactions	DOWN_vivo	0.721633	0.903636	0.0440065	6	0.851375
Dap12_interactions	UP_mouse	0.0108673	0.0456285	1.34076	9	2.43204
Dap12_interactions	DOWN_mouse	0.645056	1	0	3	0.913226
Dap12_interactions	UP_human	0.000506645	0.0120938	1.91744	4	10.9167
Dap12_signaling	UP_vitro	0.00192419	0.00915235	2.03847	8	3.33335
Dap12_signaling	UP_vivo	1.86976e-07	2.11415e-06	5.67486	15	4.36799
Dap12_signaling	DOWN_vitro	0.381744	0.662272	0.178964	3	1.3583
Dap12_signaling	DOWN_vivo	0.117168	0.235984	0.627117	6	1.76146
Dap12_signaling	UP_mouse	0.00157624	0.00967177	2.01449	7	3.91362
Dap12_signaling	DOWN_mouse	0.210328	0.595854	0.22486	3	1.88943
Dap12_signaling	UP_human	0.000731445	0.0165409	1.78144	3	16.9398
Darpp_32_events	UP_vitro	0.141295	0.281498	0.550524	3	2.26564
Darpp_32_events	UP_vivo	0.00765565	0.0243658	1.61322	6	3.16679
Darpp_32_events	DOWN_vitro	0.117447	0.300643	0.521949	3	2.46192
Darpp_32_events	DOWN_vivo	0.109377	0.222026	0.653597	4	2.12844
Darpp_32_events	UP_mouse	0.0718548	0.195402	0.70907	3	3.04005
Darpp_32_events	DOWN_mouse	0.217339	0.606385	0.217251	2	2.28307
Darpp_32_events	UP_human	0.0933748	0.481441	0.317457	1	10.2344
Dcc_mediated_attractive_signaling	UP_vitro	0.167229	0.322209	0.491862	2	2.6852
Dcc_mediated_attractive_signaling	UP_vivo	0.289525	0.457349	0.339752	2	1.87662
Dcc_mediated_attractive_signaling	DOWN_vitro	1	1	0	0	0
Dcc_mediated_attractive_signaling	DOWN_vivo	0.28614	0.48982	0.309963	2	1.89194
Dcc_mediated_attractive_signaling	UP_mouse	0.43617	0.730159	0.136582	1	1.80151
Dcc_mediated_attractive_signaling	DOWN_mouse	1	1	0	0	0
Dcc_mediated_attractive_signaling	UP_human	1	1	0	0	0
Ddx58_ifih1_mediated_induction_of_interferon_alpha_beta	UP_vitro	0.000305233	0.00192866	2.71475	10	3.55394
Ddx58_ifih1_mediated_induction_of_interferon_alpha_beta	UP_vivo	3.90287e-07	4.0571e-06	5.39178	16	3.97401
Ddx58_ifih1_mediated_induction_of_interferon_alpha_beta	DOWN_vitro	0.257924	0.519476	0.284435	4	1.54474
Ddx58_ifih1_mediated_induction_of_interferon_alpha_beta	DOWN_vivo	0.00450866	0.0133909	1.87319	10	2.50404
Ddx58_ifih1_mediated_induction_of_interferon_alpha_beta	UP_mouse	0.000162905	0.00159079	2.79839	9	4.29183
Ddx58_ifih1_mediated_induction_of_interferon_alpha_beta	DOWN_mouse	0.113251	0.364041	0.43885	4	2.14877
Ddx58_ifih1_mediated_induction_of_interferon_alpha_beta	UP_human	0.0011712	0.0228738	1.64066	3	14.4486
Deactivation_of_the_beta_catenin_transactivating_complex	UP_vitro	0.755138	0.976302	0.0104157	2	0.755213
Deactivation_of_the_beta_catenin_transactivating_complex	UP_vivo	0.0297176	0.073524	1.13357	8	2.11119
Deactivation_of_the_beta_catenin_transactivating_complex	DOWN_vitro	0.009135	0.0422044	1.37464	7	2.87224
Deactivation_of_the_beta_catenin_transactivating_complex	DOWN_vivo	0.00276161	0.00841539	2.07493	10	2.66055
Deactivation_of_the_beta_catenin_transactivating_complex	UP_mouse	0.869699	1	0	1	0.506674
Deactivation_of_the_beta_catenin_transactivating_complex	DOWN_mouse	0.0287296	0.120235	0.919968	5	2.85383
Deactivation_of_the_beta_catenin_transactivating_complex	UP_human	1	1	0	0	0
Deadenylation_dependent_mrna_decay	UP_vitro	1	1	0	0	0
Deadenylation_dependent_mrna_decay	UP_vivo	0.887424	1	0	4	0.637341
Deadenylation_dependent_mrna_decay	DOWN_vitro	5.10656e-09	5.26589e-08	7.27853	19	4.70707
Deadenylation_dependent_mrna_decay	DOWN_vivo	0	1e-17	17	36	5.78292
Deadenylation_dependent_mrna_decay	UP_mouse	1	1	0	0	0
Deadenylation_dependent_mrna_decay	DOWN_mouse	1.87433e-10	2.04747e-09	8.68878	18	6.20305
Deadenylation_dependent_mrna_decay	UP_human	1	1	0	0	0
Deadenylation_of_mrna	UP_vitro	1	1	0	0	0
Deadenylation_of_mrna	UP_vivo	0.286789	0.457349	0.339752	4	1.46866
Deadenylation_of_mrna	DOWN_vitro	0.00632936	0.0306712	1.51327	6	3.42529
Deadenylation_of_mrna	DOWN_vivo	2.89792e-07	1.30154e-06	5.88554	13	4.81212
Deadenylation_of_mrna	UP_mouse	1	1	0	0	0
Deadenylation_of_mrna	DOWN_mouse	0.00120466	0.00722235	2.14132	6	4.76466
Deadenylation_of_mrna	UP_human	1	1	0	0	0
Death_receptor_signaling	UP_vitro	3.03535e-13	1.11788e-11	10.9516	41	3.56417
Death_receptor_signaling	UP_vivo	3.33067e-16	1.26272e-14	13.8987	54	3.2807
Death_receptor_signaling	DOWN_vitro	0.0640143	0.195996	0.707752	16	1.5114
Death_receptor_signaling	DOWN_vivo	0.0566358	0.127288	0.895212	23	1.40875
Death_receptor_signaling	UP_mouse	1.45613e-09	4.81271e-08	7.31761	30	3.49933
Death_receptor_signaling	DOWN_mouse	0.778582	1	0	6	0.788397
Death_receptor_signaling	UP_human	2.11293e-07	2.72356e-05	4.56486	9	10.6026
Dectin_1_mediated_noncanonical_nf_kb_signaling	UP_vitro	0.958526	1	0	2	0.416669
Dectin_1_mediated_noncanonical_nf_kb_signaling	UP_vivo	0.831979	1	0	5	0.727998
Dectin_1_mediated_noncanonical_nf_kb_signaling	DOWN_vitro	0.653472	0.877423	0.0567912	4	0.905535
Dectin_1_mediated_noncanonical_nf_kb_signaling	DOWN_vivo	0	1e-17	17	43	6.31191
Dectin_1_mediated_noncanonical_nf_kb_signaling	UP_mouse	0.880274	1	0	2	0.559089
Dectin_1_mediated_noncanonical_nf_kb_signaling	DOWN_mouse	0.393115	0.817366	0.0875837	4	1.25962
Dectin_1_mediated_noncanonical_nf_kb_signaling	UP_human	0.299191	0.996531	0.00150922	1	2.82329
Dectin_2_family	UP_vitro	0.000175122	0.00122017	2.91358	5	7.55213
Dectin_2_family	UP_vivo	0.000954328	0.00415584	2.38134	5	5.27798
Dectin_2_family	DOWN_vitro	1	1	0	0	0
Dectin_2_family	DOWN_vivo	1	1	0	0	0
Dectin_2_family	UP_mouse	0.000826365	0.00576567	2.23915	4	8.10679
Dectin_2_family	DOWN_mouse	1	1	0	0	0
Dectin_2_family	UP_human	1	1	0	0	0
Defensins	UP_vitro	0.948576	1	0	2	0.439397
Defensins	UP_vivo	0.991841	1	0	2	0.307083
Defensins	DOWN_vitro	0.611433	0.846736	0.0722521	4	0.954928
Defensins	DOWN_vivo	0.90018	1	0	4	0.619181
Defensins	UP_mouse	0.860991	1	0	2	0.589585
Defensins	DOWN_mouse	0.355307	0.781776	0.106918	4	1.32833
Defensins	UP_human	1	1	0	0	0
Degradation_of_axin	UP_vitro	0.991385	1	0	1	0.219698
Degradation_of_axin	UP_vivo	0.64689	0.850858	0.070143	6	0.921248
Degradation_of_axin	DOWN_vitro	0.409395	0.702677	0.153244	5	1.19366
Degradation_of_axin	DOWN_vivo	0	1e-17	17	39	6.03702
Degradation_of_axin	UP_mouse	0.969912	1	0	1	0.294792
Degradation_of_axin	DOWN_mouse	0.355307	0.781776	0.106918	4	1.32833
Degradation_of_axin	UP_human	1	1	0	0	0
Degradation_of_beta_catenin_by_the_destruction_complex	UP_vitro	0.906202	1	0	4	0.60417
Degradation_of_beta_catenin_by_the_destruction_complex	UP_vivo	0.234358	0.391305	0.407485	12	1.26672
Degradation_of_beta_catenin_by_the_destruction_complex	DOWN_vitro	0.0176782	0.0714332	1.1461	12	1.96954
Degradation_of_beta_catenin_by_the_destruction_complex	DOWN_vivo	0	1e-17	17	48	5.10825
Degradation_of_beta_catenin_by_the_destruction_complex	UP_mouse	0.734719	1	0	4	0.810679
Degradation_of_beta_catenin_by_the_destruction_complex	DOWN_mouse	0.148019	0.445785	0.350875	7	1.59815
Degradation_of_beta_catenin_by_the_destruction_complex	UP_human	1	1	0	0	0
Degradation_of_cysteine_and_homocysteine	UP_vitro	0.0182296	0.0581632	1.23535	4	3.71797
Degradation_of_cysteine_and_homocysteine	UP_vivo	0.193039	0.334144	0.476066	3	1.94879
Degradation_of_cysteine_and_homocysteine	DOWN_vitro	0.0137358	0.0582416	1.23477	4	4.04008
Degradation_of_cysteine_and_homocysteine	DOWN_vivo	0.0569196	0.127288	0.895212	4	2.61961
Degradation_of_cysteine_and_homocysteine	UP_mouse	0.18938	0.417284	0.379568	2	2.4944
Degradation_of_cysteine_and_homocysteine	DOWN_mouse	0.519099	0.941096	0.0263663	1	1.40496
Degradation_of_cysteine_and_homocysteine	UP_human	0.0765545	0.429038	0.367504	1	12.5962
Degradation_of_dvl	UP_vitro	0.992754	1	0	1	0.21199
Degradation_of_dvl	UP_vivo	0.917934	1	0	4	0.592616
Degradation_of_dvl	DOWN_vitro	0.140892	0.34461	0.462672	7	1.61249
Degradation_of_dvl	DOWN_vivo	0	1e-17	17	40	5.97456
Degradation_of_dvl	UP_mouse	0.973513	1	0	1	0.284449
Degradation_of_dvl	DOWN_mouse	0.380536	0.809611	0.0917235	4	1.28172
Degradation_of_dvl	UP_human	1	1	0	0	0
Degradation_of_the_extracellular_matrix	UP_vitro	1.56614e-05	0.000148438	3.82846	26	2.45444
Degradation_of_the_extracellular_matrix	UP_vivo	1.33715e-12	3.19183e-11	10.496	46	3.03484
Degradation_of_the_extracellular_matrix	DOWN_vitro	0.767198	0.973061	0.0118599	8	0.820641
Degradation_of_the_extracellular_matrix	DOWN_vivo	0.994894	1	0	7	0.465595
Degradation_of_the_extracellular_matrix	UP_mouse	0.000113692	0.00118185	2.92744	20	2.53337
Degradation_of_the_extracellular_matrix	DOWN_mouse	0.973708	1	0	3	0.428075
Degradation_of_the_extracellular_matrix	UP_human	0.543991	1	0	1	1.2793
Depolymerization_of_the_nuclear_lamina	UP_vitro	0.0134907	0.0458826	1.33835	4	4.0278
Depolymerization_of_the_nuclear_lamina	UP_vivo	0.0444648	0.100026	0.999885	4	2.81492
Depolymerization_of_the_nuclear_lamina	DOWN_vitro	0.231121	0.479734	0.319	2	2.18838
Depolymerization_of_the_nuclear_lamina	DOWN_vivo	0.420167	0.66372	0.178015	2	1.41896
Depolymerization_of_the_nuclear_lamina	UP_mouse	0.00478623	0.0236377	1.62639	4	5.40453
Depolymerization_of_the_nuclear_lamina	DOWN_mouse	1	1	0	0	0
Depolymerization_of_the_nuclear_lamina	UP_human	1	1	0	0	0
Deposition_of_new_cenpa_containing_nucleosomes_at_the_centromere	UP_vitro	0.990519	1	0	2	0.309831
Deposition_of_new_cenpa_containing_nucleosomes_at_the_centromere	UP_vivo	0.99649	1	0	3	0.324799
Deposition_of_new_cenpa_containing_nucleosomes_at_the_centromere	DOWN_vitro	0	1e-17	17	55	9.25852
Deposition_of_new_cenpa_containing_nucleosomes_at_the_centromere	DOWN_vivo	0	1e-17	17	62	6.76734
Deposition_of_new_cenpa_containing_nucleosomes_at_the_centromere	UP_mouse	0.993058	1	0	1	0.207866
Deposition_of_new_cenpa_containing_nucleosomes_at_the_centromere	DOWN_mouse	0	1e-17	17	54	12.6447
Deposition_of_new_cenpa_containing_nucleosomes_at_the_centromere	UP_human	1	1	0	0	0
Dermatan_sulfate_biosynthesis	UP_vitro	0.00654428	0.0253321	1.59633	4	4.83336
Dermatan_sulfate_biosynthesis	UP_vivo	0.000377162	0.00188435	2.72484	6	5.06686
Dermatan_sulfate_biosynthesis	DOWN_vitro	0.547175	0.803313	0.0951152	1	1.31303
Dermatan_sulfate_biosynthesis	DOWN_vivo	1	1	0	0	0
Dermatan_sulfate_biosynthesis	UP_mouse	0.0202628	0.0750539	1.12463	3	4.86407
Dermatan_sulfate_biosynthesis	DOWN_mouse	1	1	0	0	0
Dermatan_sulfate_biosynthesis	UP_human	1	1	0	0	0
Detoxification_of_reactive_oxygen_species	UP_vitro	0.00676209	0.0260968	1.58341	8	2.76192
Detoxification_of_reactive_oxygen_species	UP_vivo	0.400969	0.60029	0.221639	5	1.2064
Detoxification_of_reactive_oxygen_species	DOWN_vitro	0.757285	0.96488	0.0155268	2	0.750301
Detoxification_of_reactive_oxygen_species	DOWN_vivo	9.53019e-05	0.000345068	3.4621	13	3.16225
Detoxification_of_reactive_oxygen_species	UP_mouse	0.367495	0.648018	0.188413	3	1.38974
Detoxification_of_reactive_oxygen_species	DOWN_mouse	0.57824	0.993801	0.00270055	2	1.04369
Detoxification_of_reactive_oxygen_species	UP_human	0.193039	0.725444	0.139396	1	4.6786
Deubiquitination	UP_vitro	0.459131	0.68182	0.16633	22	1.03842
Deubiquitination	UP_vivo	3.46543e-05	0.000238873	3.62183	53	1.74833
Deubiquitination	DOWN_vitro	6.27787e-12	7.70683e-11	10.1131	54	2.76966
Deubiquitination	DOWN_vivo	0	1e-17	17	117	3.89105
Deubiquitination	UP_mouse	0.317118	0.586322	0.231864	18	1.14002
Deubiquitination	DOWN_mouse	5.62927e-11	6.42136e-10	9.19237	43	3.06787
Deubiquitination	UP_human	0.464264	1	0	2	1.2793
Developmental_biology	UP_vitro	1.84741e-13	7.2161e-12	11.1417	97	2.19082
Developmental_biology	UP_vivo	0	1e-17	17	143	2.2572
Developmental_biology	DOWN_vitro	0.3193	0.609127	0.215292	44	1.07987
Developmental_biology	DOWN_vivo	0.220076	0.402025	0.395747	69	1.09803
Developmental_biology	UP_mouse	6.04627e-13	3.24735e-11	10.4885	79	2.39415
Developmental_biology	DOWN_mouse	0.624706	1	0	28	0.955901
Developmental_biology	UP_human	0.000127254	0.00381467	2.41854	12	3.67292
Dex_h_box_helicases_activate_type_i_ifn_and_inflammatory_cytokines_production	UP_vitro	0.0153709	0.0505436	1.29633	3	5.1786
Dex_h_box_helicases_activate_type_i_ifn_and_inflammatory_cytokines_production	UP_vivo	0.197013	0.334144	0.476066	2	2.41279
Dex_h_box_helicases_activate_type_i_ifn_and_inflammatory_cytokines_production	DOWN_vitro	0.425672	0.709821	0.148851	1	1.87575
Dex_h_box_helicases_activate_type_i_ifn_and_inflammatory_cytokines_production	DOWN_vivo	0.583013	0.801177	0.0962715	1	1.21625
Dex_h_box_helicases_activate_type_i_ifn_and_inflammatory_cytokines_production	UP_mouse	0.0648934	0.178353	0.748719	2	4.63245
Dex_h_box_helicases_activate_type_i_ifn_and_inflammatory_cytokines_production	DOWN_mouse	0.325765	0.743205	0.128891	1	2.60922
Dex_h_box_helicases_activate_type_i_ifn_and_inflammatory_cytokines_production	UP_human	0.0419755	0.303969	0.517171	1	23.393
Digestion	UP_vitro	0.226782	0.412755	0.384307	3	1.81251
Digestion	UP_vivo	0.427991	0.634115	0.197832	3	1.26672
Digestion	DOWN_vitro	0.794989	0.997801	0.000956241	1	0.656513
Digestion	DOWN_vivo	0.917878	1	0	1	0.425687
Digestion	UP_mouse	0.122231	0.296655	0.527748	3	2.43204
Digestion	DOWN_mouse	0.6758	1	0	1	0.913226
Digestion	UP_human	1	1	0	0	0
Digestion_and_absorption	UP_vitro	0.319245	0.54217	0.265865	3	1.51043
Digestion_and_absorption	UP_vivo	0.553084	0.759239	0.119621	3	1.0556
Digestion_and_absorption	DOWN_vitro	0.850689	1	0	1	0.547094
Digestion_and_absorption	DOWN_vivo	0.950193	1	0	1	0.354739
Digestion_and_absorption	UP_mouse	0.181867	0.405582	0.391921	3	2.0267
Digestion_and_absorption	DOWN_mouse	0.74121	1	0	1	0.761022
Digestion_and_absorption	UP_human	1	1	0	0	0
Digestion_of_dietary_carbohydrate	UP_vitro	0.540462	0.770636	0.113151	1	1.3426
Digestion_of_dietary_carbohydrate	UP_vivo	0.678395	0.874533	0.0582238	1	0.938308
Digestion_of_dietary_carbohydrate	DOWN_vitro	0.509837	0.772244	0.112246	1	1.45892
Digestion_of_dietary_carbohydrate	DOWN_vivo	0.675232	0.872993	0.0589894	1	0.945972
Digestion_of_dietary_carbohydrate	UP_mouse	0.43617	0.730159	0.136582	1	1.80151
Digestion_of_dietary_carbohydrate	DOWN_mouse	0.397586	0.817366	0.0875837	1	2.02939
Digestion_of_dietary_carbohydrate	UP_human	1	1	0	0	0
Digestion_of_dietary_lipid	UP_vitro	1	1	0	0	0
Digestion_of_dietary_lipid	UP_vivo	1	1	0	0	0
Digestion_of_dietary_lipid	DOWN_vitro	1	1	0	0	0
Digestion_of_dietary_lipid	DOWN_vivo	1	1	0	0	0
Digestion_of_dietary_lipid	UP_mouse	1	1	0	0	0
Digestion_of_dietary_lipid	DOWN_mouse	1	1	0	0	0
Digestion_of_dietary_lipid	UP_human	1	1	0	0	0
Disassembly_of_the_destruction_complex_and_recruitment_of_axin_to_the_membrane	UP_vitro	0.457128	0.679629	0.167728	3	1.20834
Disassembly_of_the_destruction_complex_and_recruitment_of_axin_to_the_membrane	UP_vivo	0.00633671	0.0206785	1.68448	9	2.53343
Disassembly_of_the_destruction_complex_and_recruitment_of_axin_to_the_membrane	DOWN_vitro	0.00143389	0.00825128	2.08348	8	3.5014
Disassembly_of_the_destruction_complex_and_recruitment_of_axin_to_the_membrane	DOWN_vivo	0.475503	0.722787	0.140989	4	1.13517
Disassembly_of_the_destruction_complex_and_recruitment_of_axin_to_the_membrane	UP_mouse	0.559921	0.853698	0.0686957	2	1.08091
Disassembly_of_the_destruction_complex_and_recruitment_of_axin_to_the_membrane	DOWN_mouse	0.494513	0.913219	0.039425	2	1.21764
Disassembly_of_the_destruction_complex_and_recruitment_of_axin_to_the_membrane	UP_human	1	1	0	0	0
Displacement_of_dna_glycosylase_by_apex1	UP_vitro	1	1	0	0	0
Displacement_of_dna_glycosylase_by_apex1	UP_vivo	0.678395	0.874533	0.0582238	1	0.938308
Displacement_of_dna_glycosylase_by_apex1	DOWN_vitro	1.33389e-05	0.000106135	3.97414	6	8.75351
Displacement_of_dna_glycosylase_by_apex1	DOWN_vivo	8.90981e-06	3.5778e-05	4.44638	7	6.6218
Displacement_of_dna_glycosylase_by_apex1	UP_mouse	1	1	0	0	0
Displacement_of_dna_glycosylase_by_apex1	DOWN_mouse	5.12605e-05	0.00037974	3.42051	5	10.147
Displacement_of_dna_glycosylase_by_apex1	UP_human	1	1	0	0	0
Dissolution_of_fibrin_clot	UP_vitro	0.000329222	0.00204023	2.69032	6	5.57696
Dissolution_of_fibrin_clot	UP_vivo	0.000290768	0.00150522	2.8224	7	4.54719
Dissolution_of_fibrin_clot	DOWN_vitro	0.64298	0.866947	0.0620077	1	1.01002
Dissolution_of_fibrin_clot	DOWN_vivo	1	1	0	0	0
Dissolution_of_fibrin_clot	UP_mouse	0.000752787	0.00542091	2.26593	5	6.23599
Dissolution_of_fibrin_clot	DOWN_mouse	1	1	0	0	0
Dissolution_of_fibrin_clot	UP_human	0.0765545	0.429038	0.367504	1	12.5962
Dna_damage_bypass	UP_vitro	0.382288	0.614426	0.21153	5	1.233
Dna_damage_bypass	UP_vivo	0.530562	0.738574	0.131606	6	1.03405
Dna_damage_bypass	DOWN_vitro	1.08824e-09	1.17878e-08	7.92857	19	5.09133
Dna_damage_bypass	DOWN_vivo	0	1e-17	17	31	5.38625
Dna_damage_bypass	UP_mouse	0.182961	0.407317	0.390067	5	1.65445
Dna_damage_bypass	DOWN_mouse	3.85036e-12	4.63843e-11	10.3336	19	7.08216
Dna_damage_bypass	UP_human	0.25942	0.891713	0.049775	1	3.34186
Dna_damage_recognition_in_gg_ner	UP_vitro	0.965629	1	0	1	0.309831
Dna_damage_recognition_in_gg_ner	UP_vivo	0.856336	1	0	3	0.649598
Dna_damage_recognition_in_gg_ner	DOWN_vitro	0.000527971	0.00330366	2.481	10	3.36673
Dna_damage_recognition_in_gg_ner	DOWN_vivo	1.11022e-15	7.11979e-15	14.1475	26	5.67583
Dna_damage_recognition_in_gg_ner	UP_mouse	1	1	0	0	0
Dna_damage_recognition_in_gg_ner	DOWN_mouse	3.49158e-05	0.000264744	3.57717	10	4.68321
Dna_damage_recognition_in_gg_ner	UP_human	1	1	0	0	0
Dna_damage_telomere_stress_induced_senescence	UP_vitro	0.842021	1	0	5	0.710788
Dna_damage_telomere_stress_induced_senescence	UP_vivo	0.802823	0.983687	0.00714305	8	0.794802
Dna_damage_telomere_stress_induced_senescence	DOWN_vitro	0	1e-17	17	51	7.87816
Dna_damage_telomere_stress_induced_senescence	DOWN_vivo	0	1e-17	17	58	5.80938
Dna_damage_telomere_stress_induced_senescence	UP_mouse	0.776683	1	0	4	0.762992
Dna_damage_telomere_stress_induced_senescence	DOWN_mouse	0	1e-17	17	50	10.7438
Dna_damage_telomere_stress_induced_senescence	UP_human	1	1	0	0	0
Dna_double_strand_break_repair	UP_vitro	0.994965	1	0	6	0.43675
Dna_double_strand_break_repair	UP_vivo	0.98097	1	0	12	0.610466
Dna_double_strand_break_repair	DOWN_vitro	0	1e-17	17	89	7.03972
Dna_double_strand_break_repair	DOWN_vivo	0	1e-17	17	112	5.74421
Dna_double_strand_break_repair	UP_mouse	0.978226	1	0	5	0.488361
Dna_double_strand_break_repair	DOWN_mouse	0	1e-17	17	84	9.24229
Dna_double_strand_break_repair	UP_human	1	1	0	0	0
Dna_double_strand_break_response	UP_vitro	0.895501	1	0	4	0.619662
Dna_double_strand_break_response	UP_vivo	0.831072	1	0	7	0.757864
Dna_double_strand_break_response	DOWN_vitro	0	1e-17	17	38	6.39679
Dna_double_strand_break_response	DOWN_vivo	0	1e-17	17	48	5.23923
Dna_double_strand_break_response	UP_mouse	0.867017	1	0	3	0.623599
Dna_double_strand_break_response	DOWN_mouse	0	1e-17	17	36	8.42978
Dna_double_strand_break_response	UP_human	1	1	0	0	0
Dna_repair	UP_vitro	0.99851	1	0	14	0.517332
Dna_repair	UP_vivo	0.985645	1	0	27	0.697275
Dna_repair	DOWN_vitro	0	1e-17	17	151	6.06321
Dna_repair	DOWN_vivo	0	1e-17	17	211	5.49358
Dna_repair	UP_mouse	0.991924	1	0	11	0.545411
Dna_repair	DOWN_mouse	0	1e-17	17	140	7.81968
Dna_repair	UP_human	0.866113	1	0	1	0.500767
Dna_replication	UP_vitro	0.999789	1	0	2	0.19029
Dna_replication	UP_vivo	0.999522	1	0	5	0.332471
Dna_replication	DOWN_vitro	0	1e-17	17	49	5.06601
Dna_replication	DOWN_vivo	0	1e-17	17	107	7.173
Dna_replication	UP_mouse	0.997147	1	0	2	0.255332
Dna_replication	DOWN_mouse	0	1e-17	17	49	7.04694
Dna_replication	UP_human	1	1	0	0	0
Dna_replication_initiation	UP_vitro	1	1	0	0	0
Dna_replication_initiation	UP_vivo	1	1	0	0	0
Dna_replication_initiation	DOWN_vitro	1.12295e-09	1.20623e-08	7.91857	8	13.1303
Dna_replication_initiation	DOWN_vivo	3.60492e-08	1.68973e-07	6.77218	8	8.51375
Dna_replication_initiation	UP_mouse	1	1	0	0	0
Dna_replication_initiation	DOWN_mouse	7.98388e-11	9.02739e-10	9.04444	8	18.2645
Dna_replication_initiation	UP_human	1	1	0	0	0
Dna_replication_pre_initiation	UP_vitro	0.999809	1	0	1	0.122055
Dna_replication_pre_initiation	UP_vivo	0.998179	1	0	4	0.341203
Dna_replication_pre_initiation	DOWN_vitro	1.41664e-13	2.02895e-12	11.6927	33	4.37675
Dna_replication_pre_initiation	DOWN_vivo	0	1e-17	17	84	7.22378
Dna_replication_pre_initiation	UP_mouse	0.998182	1	0	1	0.163774
Dna_replication_pre_initiation	DOWN_mouse	0	1e-17	17	33	6.08818
Dna_replication_pre_initiation	UP_human	1	1	0	0	0
Dna_strand_elongation	UP_vitro	0.874293	1	0	1	0.503475
Dna_strand_elongation	UP_vivo	0.951477	1	0	1	0.351866
Dna_strand_elongation	DOWN_vitro	1.93179e-14	3.07417e-13	12.5123	17	9.3006
Dna_strand_elongation	DOWN_vivo	0	1e-17	17	22	7.80427
Dna_strand_elongation	UP_mouse	0.783092	1	0	1	0.675566
Dna_strand_elongation	DOWN_mouse	0	1e-17	17	17	12.9374
Dna_strand_elongation	UP_human	1	1	0	0	0
Dopamine_neurotransmitter_release_cycle	UP_vitro	6.20818e-06	6.61351e-05	4.17957	10	5.25365
Dopamine_neurotransmitter_release_cycle	UP_vivo	0.000780249	0.00356646	2.44776	9	3.30448
Dopamine_neurotransmitter_release_cycle	DOWN_vitro	0.531744	0.795148	0.0995521	2	1.14176
Dopamine_neurotransmitter_release_cycle	DOWN_vivo	0.943561	1	0	1	0.370163
Dopamine_neurotransmitter_release_cycle	UP_mouse	0.000342982	0.00290858	2.53632	7	4.93457
Dopamine_neurotransmitter_release_cycle	DOWN_mouse	0.726212	1	0	1	0.79411
Dopamine_neurotransmitter_release_cycle	UP_human	1	1	0	0	0
Dopamine_receptors	UP_vitro	1	1	0	0	0
Dopamine_receptors	UP_vivo	1	1	0	0	0
Dopamine_receptors	DOWN_vitro	1	1	0	0	0
Dopamine_receptors	DOWN_vivo	1	1	0	0	0
Dopamine_receptors	UP_mouse	1	1	0	0	0
Dopamine_receptors	DOWN_mouse	1	1	0	0	0
Dopamine_receptors	UP_human	1	1	0	0	0
Downregulation_of_erbb2_erbb3_signaling	UP_vitro	0.674749	0.897576	0.0469287	1	0.929493
Downregulation_of_erbb2_erbb3_signaling	UP_vivo	0.0583741	0.125625	0.900924	4	2.59839
Downregulation_of_erbb2_erbb3_signaling	DOWN_vitro	1	1	0	0	0
Downregulation_of_erbb2_erbb3_signaling	DOWN_vivo	0.0569196	0.127288	0.895212	4	2.61961
Downregulation_of_erbb2_erbb3_signaling	UP_mouse	0.562951	0.853698	0.0686957	1	1.2472
Downregulation_of_erbb2_erbb3_signaling	DOWN_mouse	1	1	0	0	0
Downregulation_of_erbb2_erbb3_signaling	UP_human	1	1	0	0	0
Downregulation_of_erbb2_signaling	UP_vitro	0.389141	0.621565	0.206513	3	1.3426
Downregulation_of_erbb2_signaling	UP_vivo	0.0106956	0.0319136	1.49602	8	2.50216
Downregulation_of_erbb2_signaling	DOWN_vitro	0.14595	0.348073	0.45833	4	1.94522
Downregulation_of_erbb2_signaling	DOWN_vivo	0.0101981	0.0283032	1.54816	8	2.52259
Downregulation_of_erbb2_signaling	UP_mouse	0.230659	0.490431	0.309423	3	1.80151
Downregulation_of_erbb2_signaling	DOWN_mouse	0.439451	0.871464	0.0597505	2	1.35293
Downregulation_of_erbb2_signaling	UP_human	1	1	0	0	0
Downregulation_of_erbb4_signaling	UP_vitro	0.00654428	0.0253321	1.59633	4	4.83336
Downregulation_of_erbb4_signaling	UP_vivo	0.335574	0.518651	0.285125	2	1.68895
Downregulation_of_erbb4_signaling	DOWN_vitro	1	1	0	0	0
Downregulation_of_erbb4_signaling	DOWN_vivo	0.331842	0.549095	0.260353	2	1.70275
Downregulation_of_erbb4_signaling	UP_mouse	0.470952	0.760723	0.118773	1	1.62136
Downregulation_of_erbb4_signaling	DOWN_mouse	1	1	0	0	0
Downregulation_of_erbb4_signaling	UP_human	1	1	0	0	0
Downregulation_of_smad2_3_smad4_transcriptional_activity	UP_vitro	0.874293	1	0	1	0.503475
Downregulation_of_smad2_3_smad4_transcriptional_activity	UP_vivo	0.00489458	0.0168693	1.7729	8	2.81492
Downregulation_of_smad2_3_smad4_transcriptional_activity	DOWN_vitro	0.274802	0.547435	0.261667	3	1.64128
Downregulation_of_smad2_3_smad4_transcriptional_activity	DOWN_vivo	0.143129	0.27996	0.552905	5	1.7737
Downregulation_of_smad2_3_smad4_transcriptional_activity	UP_mouse	0.783092	1	0	1	0.675566
Downregulation_of_smad2_3_smad4_transcriptional_activity	DOWN_mouse	0.74121	1	0	1	0.761022
Downregulation_of_smad2_3_smad4_transcriptional_activity	UP_human	1	1	0	0	0
Downregulation_of_tgf_beta_receptor_signaling	UP_vitro	0.16159	0.31607	0.500217	3	2.13237
Downregulation_of_tgf_beta_receptor_signaling	UP_vivo	0.00214307	0.00814873	2.08891	7	3.47726
Downregulation_of_tgf_beta_receptor_signaling	DOWN_vitro	0.0358449	0.123871	0.907029	4	3.08947
Downregulation_of_tgf_beta_receptor_signaling	DOWN_vivo	0.0102541	0.0283032	1.54816	6	3.00485
[truncated: 7,024 more rows]
