# Supplementary material for: Simulating CD8 T cell exhaustion: A comprehensive approach
Source: iScience. 2025 Jun 12;28(7):112897. doi: 10.1016/j.isci.2025.112897 (PMC12268933; doi:10.1016/j.isci.2025.112897)
Supplement: Table S4. Excel file containing list of transcription factors found in each signature relating to Figure 5D [file mmc5.xlsx]

## Sheet: Sup_TF_xx2
RNAseq_gene	Current	Down_Invitro	Up_Invitro	Down_mouse_TILs	Up_mouse_TILs	Human_TILs	Up_experimental	Down_experimental	Shared_Up_Experimental_Human_TILs
Tcf7	Tcf7	TRUE	FALSE	TRUE	FALSE	FALSE	FALSE	TRUE	FALSE
Zfp512b	Zfp512b	TRUE	FALSE	TRUE	FALSE	FALSE	FALSE	TRUE	FALSE
Pcbp3	Pcbp3	TRUE	FALSE	TRUE	FALSE	FALSE	FALSE	TRUE	FALSE
Sp1	Sp1	TRUE	FALSE	TRUE	FALSE	FALSE	FALSE	TRUE	FALSE
Tbx21	Tbx21	TRUE	FALSE	FALSE	TRUE	FALSE	FALSE	FALSE	FALSE
Foxm1	Foxm1	TRUE	FALSE	TRUE	FALSE	FALSE	FALSE	TRUE	FALSE
Nfix	Nfix	TRUE	FALSE	TRUE	FALSE	FALSE	FALSE	TRUE	FALSE
Ddb2	Ddb2	TRUE	FALSE	TRUE	FALSE	FALSE	FALSE	TRUE	FALSE
Tead3	Tead3	TRUE	FALSE	FALSE	FALSE	FALSE	FALSE	FALSE	FALSE
Tfam	Tfam	TRUE	FALSE	TRUE	FALSE	FALSE	FALSE	TRUE	FALSE
Dnmt1	Dnmt1	TRUE	FALSE	TRUE	FALSE	FALSE	FALSE	TRUE	FALSE
Phb2	Phb2	TRUE	FALSE	TRUE	FALSE	FALSE	FALSE	TRUE	FALSE
Zfp592	Zfp592	TRUE	FALSE	FALSE	FALSE	FALSE	FALSE	FALSE	FALSE
Ctcf	Ctcf	TRUE	FALSE	TRUE	FALSE	FALSE	FALSE	TRUE	FALSE
Tfap4	Tfap4	TRUE	FALSE	TRUE	FALSE	FALSE	FALSE	TRUE	FALSE
Ncoa2	Ncoa2	TRUE	FALSE	FALSE	FALSE	FALSE	FALSE	FALSE	FALSE
Pknox1	Pknox1	TRUE	FALSE	TRUE	FALSE	FALSE	FALSE	TRUE	FALSE
Zfp184	Zfp184	TRUE	FALSE	TRUE	FALSE	FALSE	FALSE	TRUE	FALSE
Khsrp	Khsrp	TRUE	FALSE	TRUE	FALSE	FALSE	FALSE	TRUE	FALSE
Id3	Id3	TRUE	FALSE	TRUE	FALSE	TRUE	FALSE	TRUE	FALSE
Pou2f2	Pou2f2	TRUE	FALSE	TRUE	FALSE	TRUE	FALSE	TRUE	FALSE
Tbx1	Tbx1	TRUE	FALSE	FALSE	FALSE	FALSE	FALSE	FALSE	FALSE
Tfcp2	Tfcp2	TRUE	FALSE	TRUE	FALSE	FALSE	FALSE	TRUE	FALSE
Pou6f1	Pou6f1	TRUE	FALSE	FALSE	TRUE	FALSE	FALSE	FALSE	FALSE
Prdm15	Prdm15	TRUE	FALSE	FALSE	FALSE	FALSE	FALSE	FALSE	FALSE
Hivep2	Hivep2	TRUE	FALSE	FALSE	FALSE	FALSE	FALSE	FALSE	FALSE
Zfp318	Zfp318	TRUE	FALSE	FALSE	FALSE	FALSE	FALSE	FALSE	FALSE
Srf	Srf	TRUE	FALSE	TRUE	FALSE	FALSE	FALSE	TRUE	FALSE
Lcorl	Lcorl	TRUE	FALSE	FALSE	FALSE	FALSE	FALSE	FALSE	FALSE
Brca1	Brca1	TRUE	FALSE	TRUE	FALSE	FALSE	FALSE	TRUE	FALSE
Mybl2	Mybl2	TRUE	FALSE	TRUE	FALSE	FALSE	FALSE	TRUE	FALSE
Tada2a	Tada2a	TRUE	FALSE	TRUE	FALSE	FALSE	FALSE	TRUE	FALSE
Ikzf1	Ikzf1	TRUE	FALSE	TRUE	FALSE	FALSE	FALSE	TRUE	FALSE
Irf1	Irf1	TRUE	FALSE	FALSE	FALSE	FALSE	FALSE	FALSE	FALSE
E2f2	E2f2	TRUE	FALSE	TRUE	FALSE	FALSE	FALSE	TRUE	FALSE
Thap2	Thap2	TRUE	FALSE	TRUE	FALSE	FALSE	FALSE	TRUE	FALSE
Tcf3	Tcf3	TRUE	FALSE	TRUE	FALSE	FALSE	FALSE	TRUE	FALSE
Patz1	Patz1	TRUE	FALSE	TRUE	FALSE	FALSE	FALSE	TRUE	FALSE
Aebp1	Aebp1	TRUE	FALSE	FALSE	FALSE	FALSE	FALSE	FALSE	FALSE
Unk	Unk	TRUE	FALSE	TRUE	FALSE	FALSE	FALSE	TRUE	FALSE
Nr1d1	Nr1d1	TRUE	FALSE	TRUE	FALSE	FALSE	FALSE	TRUE	FALSE
Hif1a	Hif1a	TRUE	FALSE	FALSE	FALSE	TRUE	FALSE	FALSE	FALSE
Zfp36l1	Zfp36l1	TRUE	FALSE	TRUE	FALSE	TRUE	FALSE	TRUE	FALSE
Mta1	Mta1	TRUE	FALSE	TRUE	FALSE	FALSE	FALSE	TRUE	FALSE
Irf4	Irf4	TRUE	FALSE	TRUE	FALSE	TRUE	FALSE	TRUE	FALSE
Nr1d2	Nr1d2	TRUE	FALSE	FALSE	TRUE	FALSE	FALSE	FALSE	FALSE
Zfat	Zfat	TRUE	FALSE	FALSE	FALSE	FALSE	FALSE	FALSE	FALSE
Ppara	Ppara	TRUE	FALSE	TRUE	FALSE	FALSE	FALSE	TRUE	FALSE
Zfp251	Zfp251	TRUE	FALSE	TRUE	FALSE	FALSE	FALSE	TRUE	FALSE
Ets2	Ets2	TRUE	FALSE	FALSE	FALSE	FALSE	FALSE	FALSE	FALSE
Nr4a1	Nr4a1	TRUE	FALSE	FALSE	TRUE	FALSE	FALSE	FALSE	FALSE
Foxp4	Foxp4	TRUE	FALSE	TRUE	FALSE	FALSE	FALSE	TRUE	FALSE
Nfya	Nfya	TRUE	FALSE	TRUE	FALSE	FALSE	FALSE	TRUE	FALSE
Cebpz	Cebpz	TRUE	FALSE	TRUE	FALSE	FALSE	FALSE	TRUE	FALSE
Sox8	Sox8	TRUE	FALSE	FALSE	TRUE	FALSE	FALSE	FALSE	FALSE
Rfx2	Rfx2	TRUE	FALSE	FALSE	TRUE	TRUE	FALSE	FALSE	FALSE
Mllt1	Mllt1	TRUE	FALSE	TRUE	FALSE	FALSE	FALSE	TRUE	FALSE
Hmgxb3	Hmgxb3	TRUE	FALSE	FALSE	FALSE	FALSE	FALSE	FALSE	FALSE
Fosl1	Fosl1	TRUE	FALSE	TRUE	FALSE	FALSE	FALSE	TRUE	FALSE
Rcor2	Rcor2	TRUE	FALSE	FALSE	FALSE	FALSE	FALSE	FALSE	FALSE
Noc3l	Noc3l	TRUE	FALSE	TRUE	FALSE	FALSE	FALSE	TRUE	FALSE
Pcgf6	Pcgf6	TRUE	FALSE	TRUE	FALSE	FALSE	FALSE	TRUE	FALSE
Npas2	Npas2	TRUE	FALSE	TRUE	FALSE	FALSE	FALSE	TRUE	FALSE
Stat1	Stat1	TRUE	FALSE	FALSE	FALSE	FALSE	FALSE	FALSE	FALSE
Elk4	Elk4	TRUE	FALSE	TRUE	FALSE	FALSE	FALSE	TRUE	FALSE
Lhx4	Lhx4	TRUE	FALSE	FALSE	FALSE	FALSE	FALSE	FALSE	FALSE
Parp1	Parp1	TRUE	FALSE	TRUE	FALSE	TRUE	FALSE	TRUE	FALSE
Pou2f1	Pou2f1	TRUE	FALSE	FALSE	FALSE	FALSE	FALSE	FALSE	FALSE
Irf6	Irf6	TRUE	FALSE	FALSE	FALSE	FALSE	FALSE	FALSE	FALSE
Barhl1	Barhl1	TRUE	FALSE	TRUE	FALSE	FALSE	FALSE	TRUE	FALSE
Ssrp1	Ssrp1	TRUE	FALSE	TRUE	FALSE	FALSE	FALSE	TRUE	FALSE
Sp3	Sp3	TRUE	FALSE	FALSE	FALSE	FALSE	FALSE	FALSE	FALSE
Zfp106	Zfp106	TRUE	FALSE	TRUE	FALSE	FALSE	FALSE	TRUE	FALSE
Zc3h8	Zc3h8	TRUE	FALSE	TRUE	FALSE	FALSE	FALSE	TRUE	FALSE
Dnmt3b	Dnmt3b	TRUE	FALSE	TRUE	FALSE	FALSE	FALSE	TRUE	FALSE
E2f1	E2f1	TRUE	FALSE	TRUE	FALSE	FALSE	FALSE	TRUE	FALSE
Ncoa3	Ncoa3	TRUE	FALSE	FALSE	FALSE	FALSE	FALSE	FALSE	FALSE
Rorc	Rorc	TRUE	FALSE	TRUE	FALSE	FALSE	FALSE	TRUE	FALSE
Nr4a3	Nr4a3	TRUE	FALSE	FALSE	TRUE	FALSE	FALSE	FALSE	FALSE
Nfx1	Nfx1	TRUE	FALSE	TRUE	FALSE	FALSE	FALSE	TRUE	FALSE
Mllt3	Mllt3	TRUE	FALSE	FALSE	FALSE	FALSE	FALSE	FALSE	FALSE
Hivep3	Hivep3	TRUE	FALSE	TRUE	FALSE	FALSE	FALSE	TRUE	FALSE
Ybx1	Ybx1	TRUE	FALSE	TRUE	FALSE	FALSE	FALSE	TRUE	FALSE
Toe1	Toe1	TRUE	FALSE	TRUE	FALSE	FALSE	FALSE	TRUE	FALSE
Zbtb8a	Zbtb8a	TRUE	FALSE	TRUE	FALSE	FALSE	FALSE	TRUE	FALSE
Zfp593	Zfp593	TRUE	FALSE	TRUE	FALSE	FALSE	FALSE	TRUE	FALSE
Zbtb48	Zbtb48	TRUE	FALSE	FALSE	FALSE	FALSE	FALSE	FALSE	FALSE
Dnajc2	Dnajc2	TRUE	FALSE	TRUE	FALSE	FALSE	FALSE	TRUE	FALSE
Klf3	Klf3	TRUE	FALSE	FALSE	FALSE	FALSE	FALSE	FALSE	FALSE
Zfp12	Zfp12	TRUE	FALSE	FALSE	FALSE	FALSE	FALSE	FALSE	FALSE
Ezh2	Ezh2	TRUE	FALSE	TRUE	FALSE	TRUE	FALSE	TRUE	FALSE
Foxp1	Foxp1	TRUE	FALSE	TRUE	FALSE	FALSE	FALSE	TRUE	FALSE
Mbd4	Mbd4	TRUE	FALSE	FALSE	FALSE	FALSE	FALSE	FALSE	FALSE
Zik1	Zik1	TRUE	FALSE	FALSE	FALSE	FALSE	FALSE	FALSE	FALSE
Zfp583	Zfp583	TRUE	FALSE	TRUE	FALSE	FALSE	FALSE	TRUE	FALSE
Dpf1	Dpf1	TRUE	FALSE	TRUE	FALSE	FALSE	FALSE	TRUE	FALSE
Maz	Maz	TRUE	FALSE	TRUE	FALSE	FALSE	FALSE	TRUE	FALSE
Thap12	Thap12	TRUE	FALSE	FALSE	FALSE	FALSE	FALSE	FALSE	FALSE
Kat8	Kat8	TRUE	FALSE	TRUE	FALSE	FALSE	FALSE	TRUE	FALSE
Gata1	Gata1	TRUE	FALSE	TRUE	FALSE	FALSE	FALSE	TRUE	FALSE
Nono	Nono	TRUE	FALSE	TRUE	FALSE	TRUE	FALSE	TRUE	FALSE
Nr3c2	Nr3c2	TRUE	FALSE	FALSE	FALSE	FALSE	FALSE	FALSE	FALSE
Smad1	Smad1	TRUE	FALSE	TRUE	FALSE	FALSE	FALSE	TRUE	FALSE
Rfx1	Rfx1	TRUE	FALSE	FALSE	FALSE	FALSE	FALSE	FALSE	FALSE
Zfp821	Zfp821	TRUE	FALSE	FALSE	FALSE	FALSE	FALSE	FALSE	FALSE
Pbx4	Pbx4	TRUE	FALSE	FALSE	TRUE	FALSE	FALSE	FALSE	FALSE
Ets1	Ets1	TRUE	FALSE	FALSE	TRUE	TRUE	FALSE	FALSE	FALSE
Pou2af1	Pou2af1	TRUE	FALSE	TRUE	FALSE	TRUE	FALSE	TRUE	FALSE
Tcf12	Tcf12	TRUE	FALSE	FALSE	FALSE	FALSE	FALSE	FALSE	FALSE
Smad3	Smad3	TRUE	FALSE	FALSE	FALSE	FALSE	FALSE	FALSE	FALSE
Smarcc1	Smarcc1	TRUE	FALSE	TRUE	FALSE	FALSE	FALSE	TRUE	FALSE
Sox10	Sox10	TRUE	FALSE	FALSE	FALSE	FALSE	FALSE	FALSE	FALSE
Nfatc1	Nfatc1	TRUE	FALSE	FALSE	FALSE	FALSE	FALSE	FALSE	FALSE
Ttf2	Ttf2	TRUE	FALSE	TRUE	FALSE	FALSE	FALSE	TRUE	FALSE
Noc4l	Noc4l	TRUE	FALSE	TRUE	FALSE	FALSE	FALSE	TRUE	FALSE
Zfp446	Zfp446	TRUE	FALSE	TRUE	FALSE	FALSE	FALSE	TRUE	FALSE
Zbed4	Zbed4	TRUE	FALSE	TRUE	FALSE	FALSE	FALSE	TRUE	FALSE
Zfp418	Zfp418	TRUE	FALSE	FALSE	FALSE	FALSE	FALSE	FALSE	FALSE
Pbx2	Pbx2	TRUE	FALSE	FALSE	FALSE	FALSE	FALSE	FALSE	FALSE
Zfp661	Zfp661	TRUE	FALSE	TRUE	FALSE	FALSE	FALSE	TRUE	FALSE
Foxn2	Foxn2	TRUE	FALSE	TRUE	FALSE	FALSE	FALSE	TRUE	FALSE
Zc3h12b	Zc3h12b	TRUE	FALSE	FALSE	FALSE	FALSE	FALSE	FALSE	FALSE
Klf16	Klf16	TRUE	FALSE	FALSE	FALSE	FALSE	FALSE	FALSE	FALSE
Mbd3	Mbd3	TRUE	FALSE	TRUE	FALSE	FALSE	FALSE	TRUE	FALSE
Zhx3	Zhx3	TRUE	FALSE	FALSE	TRUE	FALSE	FALSE	FALSE	FALSE
Snapc4	Snapc4	TRUE	FALSE	TRUE	FALSE	FALSE	FALSE	TRUE	FALSE
Zscan12	Zscan12	TRUE	FALSE	TRUE	FALSE	FALSE	FALSE	TRUE	FALSE
Nfkbid	Nfkbid	TRUE	FALSE	FALSE	FALSE	FALSE	FALSE	FALSE	FALSE
Zfp39	Zfp39	TRUE	FALSE	FALSE	FALSE	FALSE	FALSE	FALSE	FALSE
Aff3	Aff3	TRUE	FALSE	TRUE	FALSE	FALSE	FALSE	TRUE	FALSE
Matr3	Matr3	TRUE	FALSE	TRUE	FALSE	FALSE	FALSE	TRUE	FALSE
Wdhd1	Wdhd1	TRUE	FALSE	TRUE	FALSE	TRUE	FALSE	TRUE	FALSE
Zfp60	Zfp60	TRUE	FALSE	TRUE	FALSE	FALSE	FALSE	TRUE	FALSE
Egr2	Egr2	TRUE	FALSE	TRUE	FALSE	TRUE	FALSE	TRUE	FALSE
Tfdp1	Tfdp1	TRUE	FALSE	TRUE	FALSE	FALSE	FALSE	TRUE	FALSE
Zfp280d	Zfp280d	TRUE	FALSE	FALSE	FALSE	FALSE	FALSE	FALSE	FALSE
Zfp653	Zfp653	TRUE	FALSE	FALSE	FALSE	FALSE	FALSE	FALSE	FALSE
Pogz	Pogz	TRUE	FALSE	FALSE	FALSE	FALSE	FALSE	FALSE	FALSE
Foxk2	Foxk2	TRUE	FALSE	TRUE	FALSE	FALSE	FALSE	TRUE	FALSE
Prdm16	Prdm16	TRUE	FALSE	TRUE	FALSE	FALSE	FALSE	TRUE	FALSE
Rxrb	Rxrb	TRUE	FALSE	TRUE	FALSE	FALSE	FALSE	TRUE	FALSE
Ncoa5	Ncoa5	TRUE	FALSE	TRUE	FALSE	FALSE	FALSE	TRUE	FALSE
Zc3h10	Zc3h10	TRUE	FALSE	TRUE	FALSE	FALSE	FALSE	TRUE	FALSE
Rere	Rere	TRUE	FALSE	FALSE	FALSE	FALSE	FALSE	FALSE	FALSE
Zfp704	Zfp704	TRUE	FALSE	TRUE	FALSE	FALSE	FALSE	TRUE	FALSE
Bach2	Bach2	TRUE	FALSE	TRUE	FALSE	FALSE	FALSE	TRUE	FALSE
Hesx1	Hesx1	TRUE	FALSE	TRUE	FALSE	FALSE	FALSE	TRUE	FALSE
Erf	Erf	TRUE	FALSE	FALSE	FALSE	FALSE	FALSE	FALSE	FALSE
Rfx3	Rfx3	TRUE	FALSE	FALSE	TRUE	FALSE	FALSE	FALSE	FALSE
Zfp598	Zfp598	TRUE	FALSE	FALSE	FALSE	FALSE	FALSE	FALSE	FALSE
Yeats2	Yeats2	TRUE	FALSE	FALSE	FALSE	FALSE	FALSE	FALSE	FALSE
Tox	Tox	TRUE	FALSE	FALSE	TRUE	TRUE	FALSE	FALSE	FALSE
Nkx6-2	Nkx6-2	TRUE	FALSE	FALSE	FALSE	FALSE	FALSE	FALSE	FALSE
Zfp281	Zfp281	TRUE	FALSE	FALSE	FALSE	FALSE	FALSE	FALSE	FALSE
Tcf20	Tcf20	TRUE	FALSE	TRUE	FALSE	FALSE	FALSE	TRUE	FALSE
Zfp239	Zfp239	TRUE	FALSE	TRUE	FALSE	FALSE	FALSE	TRUE	FALSE
Pbrm1	Pbrm1	TRUE	FALSE	TRUE	FALSE	FALSE	FALSE	TRUE	FALSE
Tfap2e	Tfap2e	TRUE	FALSE	FALSE	FALSE	FALSE	FALSE	FALSE	FALSE
Zfp536	Zfp536	TRUE	FALSE	TRUE	FALSE	FALSE	FALSE	TRUE	FALSE
Zbtb37	Zbtb37	TRUE	FALSE	TRUE	FALSE	FALSE	FALSE	TRUE	FALSE
Pura	Pura	TRUE	FALSE	FALSE	FALSE	FALSE	FALSE	FALSE	FALSE
Nkrf	Nkrf	TRUE	FALSE	TRUE	FALSE	FALSE	FALSE	TRUE	FALSE
Zfp612	Zfp612	TRUE	FALSE	FALSE	FALSE	FALSE	FALSE	FALSE	FALSE
Zfp354c	Zfp354c	TRUE	FALSE	FALSE	FALSE	FALSE	FALSE	FALSE	FALSE
Zfp367	Zfp367	TRUE	FALSE	TRUE	FALSE	FALSE	FALSE	TRUE	FALSE
Zfp553	Zfp553	TRUE	FALSE	TRUE	FALSE	FALSE	FALSE	TRUE	FALSE
Zfp764	Zfp764	TRUE	FALSE	TRUE	FALSE	FALSE	FALSE	TRUE	FALSE
Npas4	Npas4	TRUE	FALSE	TRUE	FALSE	FALSE	FALSE	TRUE	FALSE
Zfp518b	Zfp518b	TRUE	FALSE	TRUE	FALSE	FALSE	FALSE	TRUE	FALSE
Hmga1	Hmga1	TRUE	FALSE	TRUE	FALSE	FALSE	FALSE	TRUE	FALSE
Zbtb21	Zbtb21	TRUE	FALSE	FALSE	FALSE	FALSE	FALSE	FALSE	FALSE
Zfp41	Zfp41	TRUE	FALSE	FALSE	FALSE	FALSE	FALSE	FALSE	FALSE
Tet1	Tet1	TRUE	FALSE	TRUE	FALSE	FALSE	FALSE	TRUE	FALSE
Zfp286	Zfp286	TRUE	FALSE	TRUE	FALSE	FALSE	FALSE	TRUE	FALSE
Mafa	Mafa	TRUE	FALSE	FALSE	TRUE	FALSE	FALSE	FALSE	FALSE
Champ1	Champ1	TRUE	FALSE	TRUE	FALSE	FALSE	FALSE	TRUE	FALSE
Utf1	Utf1	TRUE	FALSE	TRUE	FALSE	FALSE	FALSE	TRUE	FALSE
Hes5	Hes5	TRUE	FALSE	FALSE	FALSE	FALSE	FALSE	FALSE	FALSE
Bcl11b	Bcl11b	TRUE	FALSE	FALSE	FALSE	FALSE	FALSE	FALSE	FALSE
Zfp710	Zfp710	TRUE	FALSE	TRUE	FALSE	FALSE	FALSE	TRUE	FALSE
Purg	Purg	TRUE	FALSE	FALSE	TRUE	FALSE	FALSE	FALSE	FALSE
Zfp219	Zfp219	TRUE	FALSE	TRUE	FALSE	FALSE	FALSE	TRUE	FALSE
Zfp2	Zfp2	TRUE	FALSE	TRUE	FALSE	FALSE	FALSE	TRUE	FALSE
Zfpm1	Zfpm1	TRUE	FALSE	TRUE	FALSE	FALSE	FALSE	TRUE	FALSE
Zbtb45	Zbtb45	TRUE	FALSE	TRUE	FALSE	FALSE	FALSE	TRUE	FALSE
Zbtb14	Zbtb14	TRUE	FALSE	FALSE	FALSE	FALSE	FALSE	FALSE	FALSE
Zfp280b	Zfp280b	TRUE	FALSE	TRUE	FALSE	FALSE	FALSE	TRUE	FALSE
Zbtb12	Zbtb12	TRUE	FALSE	FALSE	FALSE	FALSE	FALSE	FALSE	FALSE
Tcf19	Tcf19	TRUE	FALSE	TRUE	FALSE	FALSE	FALSE	TRUE	FALSE
Zfp623	Zfp623	TRUE	FALSE	TRUE	FALSE	FALSE	FALSE	TRUE	FALSE
Zfp940	Zfp940	TRUE	FALSE	TRUE	FALSE	FALSE	FALSE	TRUE	FALSE
Zfp455	Zfp455	TRUE	FALSE	FALSE	FALSE	FALSE	FALSE	FALSE	FALSE
Pcbp1	Pcbp1	TRUE	FALSE	TRUE	FALSE	FALSE	FALSE	TRUE	FALSE
Sox12	Sox12	TRUE	FALSE	TRUE	FALSE	FALSE	FALSE	TRUE	FALSE
Zfp961	Zfp961	TRUE	FALSE	TRUE	FALSE	FALSE	FALSE	TRUE	FALSE
Nkx2-4	Nkx2-4	TRUE	FALSE	FALSE	FALSE	FALSE	FALSE	FALSE	FALSE
Zscan22	Zscan22	TRUE	FALSE	TRUE	FALSE	FALSE	FALSE	TRUE	FALSE
Zfp667	Zfp667	TRUE	FALSE	FALSE	FALSE	FALSE	FALSE	FALSE	FALSE
Zfp647	Zfp647	TRUE	FALSE	TRUE	FALSE	FALSE	FALSE	TRUE	FALSE
Klf2	Klf2	TRUE	FALSE	TRUE	FALSE	FALSE	FALSE	TRUE	FALSE
Zfp580	Zfp580	TRUE	FALSE	TRUE	FALSE	FALSE	FALSE	TRUE	FALSE
Tcf7l1	Tcf7l1	TRUE	FALSE	FALSE	FALSE	FALSE	FALSE	FALSE	FALSE
Zfp1	Zfp1	TRUE	FALSE	TRUE	FALSE	FALSE	FALSE	TRUE	FALSE
Zfp277	Zfp277	TRUE	FALSE	TRUE	FALSE	FALSE	FALSE	TRUE	FALSE
Cebpb	Cebpb	TRUE	FALSE	FALSE	TRUE	FALSE	FALSE	FALSE	FALSE
Pcbp2	Pcbp2	TRUE	FALSE	TRUE	FALSE	FALSE	FALSE	TRUE	FALSE
Zfp180	Zfp180	TRUE	FALSE	TRUE	FALSE	FALSE	FALSE	TRUE	FALSE
Nsd2	Nsd2	TRUE	FALSE	TRUE	FALSE	FALSE	FALSE	TRUE	FALSE
Zfp53	Zfp53	TRUE	FALSE	FALSE	FALSE	FALSE	FALSE	FALSE	FALSE
E2f6	E2f6	TRUE	FALSE	TRUE	FALSE	FALSE	FALSE	TRUE	FALSE
Zfp595	Zfp595	TRUE	FALSE	FALSE	FALSE	FALSE	FALSE	FALSE	FALSE
Zfp420	Zfp420	TRUE	FALSE	FALSE	TRUE	FALSE	FALSE	FALSE	FALSE
Nrf1	Nrf1	TRUE	FALSE	FALSE	FALSE	FALSE	FALSE	FALSE	FALSE
Thra	Thra	TRUE	FALSE	TRUE	FALSE	FALSE	FALSE	TRUE	FALSE
Zfp516	Zfp516	TRUE	FALSE	FALSE	FALSE	FALSE	FALSE	FALSE	FALSE
Zfp708	Zfp708	TRUE	FALSE	TRUE	FALSE	FALSE	FALSE	TRUE	FALSE
Deaf1	Deaf1	TRUE	FALSE	FALSE	FALSE	FALSE	FALSE	FALSE	FALSE
Max	Max	TRUE	FALSE	TRUE	FALSE	FALSE	FALSE	TRUE	FALSE
Zfp874b	Zfp874b	TRUE	FALSE	FALSE	TRUE	FALSE	FALSE	FALSE	FALSE
Zfp422	Zfp422	TRUE	FALSE	TRUE	FALSE	FALSE	FALSE	TRUE	FALSE
Zfp74	Zfp74	TRUE	FALSE	TRUE	FALSE	FALSE	FALSE	TRUE	FALSE
Gtf2i	Gtf2i	TRUE	FALSE	FALSE	FALSE	TRUE	FALSE	FALSE	FALSE
Phf5a	Phf5a	TRUE	FALSE	TRUE	FALSE	FALSE	FALSE	TRUE	FALSE
Tgif2	Tgif2	TRUE	FALSE	FALSE	FALSE	FALSE	FALSE	FALSE	FALSE
Zfp706	Zfp706	TRUE	FALSE	TRUE	FALSE	TRUE	FALSE	TRUE	FALSE
Nr6a1	Nr6a1	TRUE	FALSE	TRUE	FALSE	FALSE	FALSE	TRUE	FALSE
Lyar	Lyar	TRUE	FALSE	TRUE	FALSE	FALSE	FALSE	TRUE	FALSE
Afdn	Afdn	TRUE	FALSE	FALSE	FALSE	FALSE	FALSE	FALSE	FALSE
Sp110	Sp110	TRUE	FALSE	FALSE	FALSE	FALSE	FALSE	FALSE	FALSE
Sox13	Sox13	TRUE	FALSE	TRUE	FALSE	FALSE	FALSE	TRUE	FALSE
Zfp213	Zfp213	TRUE	FALSE	TRUE	FALSE	FALSE	FALSE	TRUE	FALSE
Egr4	Egr4	TRUE	FALSE	TRUE	FALSE	FALSE	FALSE	TRUE	FALSE
Zhx2	Zhx2	TRUE	FALSE	TRUE	FALSE	FALSE	FALSE	TRUE	FALSE
Bhlhb9	Bhlhb9	TRUE	FALSE	TRUE	FALSE	FALSE	FALSE	TRUE	FALSE
Zfp94	Zfp94	TRUE	FALSE	TRUE	FALSE	FALSE	FALSE	TRUE	FALSE
Tox2	Tox2	TRUE	FALSE	FALSE	TRUE	TRUE	FALSE	FALSE	FALSE
Prdm11	Prdm11	TRUE	FALSE	FALSE	FALSE	FALSE	FALSE	FALSE	FALSE
Sox4	Sox4	TRUE	FALSE	TRUE	FALSE	TRUE	FALSE	TRUE	FALSE
Zfp566	Zfp566	TRUE	FALSE	TRUE	FALSE	FALSE	FALSE	TRUE	FALSE
Zfp59	Zfp59	TRUE	FALSE	TRUE	FALSE	FALSE	FALSE	TRUE	FALSE
Zbtb9	Zbtb9	TRUE	FALSE	TRUE	FALSE	FALSE	FALSE	TRUE	FALSE
Zfp111	Zfp111	TRUE	FALSE	FALSE	FALSE	FALSE	FALSE	FALSE	FALSE
Zfp953	Zfp953	TRUE	FALSE	TRUE	FALSE	FALSE	FALSE	TRUE	FALSE
Klf6	Klf6	FALSE	TRUE	FALSE	TRUE	FALSE	TRUE	FALSE	FALSE
Pparg	Pparg	FALSE	TRUE	FALSE	FALSE	FALSE	FALSE	FALSE	FALSE
Zfp385a	Zfp385a	FALSE	TRUE	FALSE	TRUE	FALSE	TRUE	FALSE	FALSE
Mxd1	Mxd1	FALSE	TRUE	FALSE	TRUE	FALSE	TRUE	FALSE	FALSE
Rarg	Rarg	FALSE	TRUE	FALSE	TRUE	FALSE	TRUE	FALSE	FALSE
Ikzf4	Ikzf4	FALSE	TRUE	FALSE	TRUE	TRUE	TRUE	FALSE	TRUE
Hbp1	Hbp1	FALSE	TRUE	FALSE	TRUE	FALSE	TRUE	FALSE	FALSE
Klf4	Klf4	FALSE	TRUE	FALSE	TRUE	FALSE	TRUE	FALSE	FALSE
Plag1	Plag1	FALSE	TRUE	FALSE	TRUE	FALSE	TRUE	FALSE	FALSE
Etv3	Etv3	FALSE	TRUE	FALSE	FALSE	FALSE	FALSE	FALSE	FALSE
Stat3	Stat3	FALSE	TRUE	FALSE	TRUE	TRUE	TRUE	FALSE	TRUE
Stat5a	Stat5a	FALSE	TRUE	FALSE	TRUE	FALSE	TRUE	FALSE	FALSE
Tax1bp1	Tax1bp1	FALSE	TRUE	FALSE	TRUE	TRUE	TRUE	FALSE	TRUE
Zfp287	Zfp287	FALSE	TRUE	FALSE	TRUE	FALSE	TRUE	FALSE	FALSE
Mef2c	Mef2c	FALSE	TRUE	FALSE	TRUE	FALSE	TRUE	FALSE	FALSE
Rfx5	Rfx5	FALSE	TRUE	FALSE	FALSE	TRUE	FALSE	FALSE	FALSE
Otx1	Otx1	FALSE	TRUE	FALSE	FALSE	FALSE	FALSE	FALSE	FALSE
Snai3	Snai3	FALSE	TRUE	FALSE	FALSE	FALSE	FALSE	FALSE	FALSE
Ezh1	Ezh1	FALSE	TRUE	FALSE	TRUE	FALSE	TRUE	FALSE	FALSE
Twist2	Twist2	FALSE	TRUE	FALSE	TRUE	FALSE	TRUE	FALSE	FALSE
Carhsp1	Carhsp1	FALSE	TRUE	FALSE	TRUE	TRUE	TRUE	FALSE	TRUE
Elk1	Elk1	FALSE	TRUE	FALSE	TRUE	FALSE	TRUE	FALSE	FALSE
Etv5	Etv5	FALSE	TRUE	FALSE	TRUE	FALSE	TRUE	FALSE	FALSE
Gata2	Gata2	FALSE	TRUE	FALSE	TRUE	FALSE	TRUE	FALSE	FALSE
Unkl	Unkl	FALSE	TRUE	FALSE	TRUE	FALSE	TRUE	FALSE	FALSE
Gata3	Gata3	FALSE	TRUE	FALSE	TRUE	TRUE	TRUE	FALSE	TRUE
Arnt2	Arnt2	FALSE	TRUE	FALSE	TRUE	FALSE	TRUE	FALSE	FALSE
Fli1	Fli1	FALSE	TRUE	FALSE	TRUE	FALSE	TRUE	FALSE	FALSE
Zfp334	Zfp334	FALSE	TRUE	FALSE	TRUE	FALSE	TRUE	FALSE	FALSE
Etv4	Etv4	FALSE	TRUE	TRUE	FALSE	FALSE	FALSE	FALSE	FALSE
Zbtb4	Zbtb4	FALSE	TRUE	FALSE	TRUE	FALSE	TRUE	FALSE	FALSE
Ahr	Ahr	FALSE	TRUE	TRUE	FALSE	TRUE	FALSE	FALSE	FALSE
Arid3a	Arid3a	FALSE	TRUE	FALSE	TRUE	FALSE	TRUE	FALSE	FALSE
Plagl1	Plagl1	FALSE	TRUE	FALSE	TRUE	TRUE	TRUE	FALSE	TRUE
Plek	Plek	FALSE	TRUE	FALSE	TRUE	FALSE	TRUE	FALSE	FALSE
E2f7	E2f7	FALSE	TRUE	FALSE	TRUE	FALSE	TRUE	FALSE	FALSE
Xbp1	Xbp1	FALSE	TRUE	FALSE	FALSE	FALSE	FALSE	FALSE	FALSE
Id2	Id2	FALSE	TRUE	FALSE	TRUE	TRUE	TRUE	FALSE	TRUE
Tshz3	Tshz3	FALSE	TRUE	FALSE	FALSE	FALSE	FALSE	FALSE	FALSE
Thrb	Thrb	FALSE	TRUE	TRUE	FALSE	FALSE	FALSE	FALSE	FALSE
Grhl2	Grhl2	FALSE	TRUE	FALSE	TRUE	FALSE	TRUE	FALSE	FALSE
Osr2	Osr2	FALSE	TRUE	FALSE	TRUE	FALSE	TRUE	FALSE	FALSE
Tef	Tef	FALSE	TRUE	FALSE	TRUE	FALSE	TRUE	FALSE	FALSE
Vdr	Vdr	FALSE	TRUE	FALSE	TRUE	TRUE	TRUE	FALSE	TRUE
Bcl6	Bcl6	FALSE	TRUE	FALSE	TRUE	FALSE	TRUE	FALSE	FALSE
Bbx	Bbx	FALSE	TRUE	FALSE	TRUE	FALSE	TRUE	FALSE	FALSE
Nfkbie	Nfkbie	FALSE	TRUE	FALSE	TRUE	FALSE	TRUE	FALSE	FALSE
Tfeb	Tfeb	FALSE	TRUE	FALSE	TRUE	FALSE	TRUE	FALSE	FALSE
Epas1	Epas1	FALSE	TRUE	FALSE	TRUE	FALSE	TRUE	FALSE	FALSE
Setbp1	Setbp1	FALSE	TRUE	FALSE	TRUE	FALSE	TRUE	FALSE	FALSE
Sall3	Sall3	FALSE	TRUE	FALSE	TRUE	FALSE	TRUE	FALSE	FALSE
Smarca2	Smarca2	FALSE	TRUE	FALSE	TRUE	FALSE	TRUE	FALSE	FALSE
Hhex	Hhex	FALSE	TRUE	FALSE	TRUE	FALSE	TRUE	FALSE	FALSE
Mxi1	Mxi1	FALSE	TRUE	FALSE	TRUE	FALSE	TRUE	FALSE	FALSE
Nfkb2	Nfkb2	FALSE	TRUE	FALSE	TRUE	TRUE	TRUE	FALSE	TRUE
Sp4	Sp4	FALSE	TRUE	FALSE	TRUE	FALSE	TRUE	FALSE	FALSE
Gli1	Gli1	FALSE	TRUE	FALSE	TRUE	FALSE	TRUE	FALSE	FALSE
Ddit3	Ddit3	FALSE	TRUE	FALSE	TRUE	FALSE	TRUE	FALSE	FALSE
Irf7	Irf7	FALSE	TRUE	FALSE	TRUE	FALSE	TRUE	FALSE	FALSE
Zfp711	Zfp711	FALSE	TRUE	FALSE	FALSE	FALSE	FALSE	FALSE	FALSE
Bach1	Bach1	FALSE	TRUE	FALSE	TRUE	TRUE	TRUE	FALSE	TRUE
Mybl1	Mybl1	FALSE	TRUE	FALSE	TRUE	FALSE	TRUE	FALSE	FALSE
Msc	Msc	FALSE	TRUE	FALSE	TRUE	FALSE	TRUE	FALSE	FALSE
Klf7	Klf7	FALSE	TRUE	FALSE	FALSE	TRUE	FALSE	FALSE	FALSE
Ikzf2	Ikzf2	FALSE	TRUE	FALSE	TRUE	TRUE	TRUE	FALSE	TRUE
Lrrfip1	Lrrfip1	FALSE	TRUE	FALSE	TRUE	FALSE	TRUE	FALSE	FALSE
Tfcp2l1	Tfcp2l1	FALSE	TRUE	FALSE	TRUE	FALSE	TRUE	FALSE	FALSE
Atf3	Atf3	FALSE	TRUE	FALSE	FALSE	FALSE	FALSE	FALSE	FALSE
Usf1	Usf1	FALSE	TRUE	FALSE	TRUE	FALSE	TRUE	FALSE	FALSE
Dnajc1	Dnajc1	FALSE	TRUE	FALSE	TRUE	FALSE	TRUE	FALSE	FALSE
Nr4a2	Nr4a2	FALSE	TRUE	FALSE	TRUE	TRUE	TRUE	FALSE	TRUE
Zeb2	Zeb2	FALSE	TRUE	FALSE	TRUE	TRUE	TRUE	FALSE	TRUE
Creb3l1	Creb3l1	FALSE	TRUE	FALSE	TRUE	FALSE	TRUE	FALSE	FALSE
Bmp2	Bmp2	FALSE	TRUE	FALSE	TRUE	FALSE	TRUE	FALSE	FALSE
Zbtb46	Zbtb46	FALSE	TRUE	FALSE	TRUE	FALSE	TRUE	FALSE	FALSE
Zmat3	Zmat3	FALSE	TRUE	FALSE	FALSE	FALSE	FALSE	FALSE	FALSE
Shox2	Shox2	FALSE	TRUE	FALSE	TRUE	FALSE	TRUE	FALSE	FALSE
Zbtb7b	Zbtb7b	FALSE	TRUE	FALSE	TRUE	FALSE	TRUE	FALSE	FALSE
Nfkb1	Nfkb1	FALSE	TRUE	FALSE	FALSE	FALSE	FALSE	FALSE	FALSE
Zfp618	Zfp618	FALSE	TRUE	FALSE	TRUE	FALSE	TRUE	FALSE	FALSE
Creb3	Creb3	FALSE	TRUE	FALSE	FALSE	FALSE	FALSE	FALSE	FALSE
Nfia	Nfia	FALSE	TRUE	FALSE	TRUE	FALSE	TRUE	FALSE	FALSE
Tal1	Tal1	FALSE	TRUE	FALSE	FALSE	FALSE	FALSE	FALSE	FALSE
Smarcd3	Smarcd3	FALSE	TRUE	FALSE	TRUE	FALSE	TRUE	FALSE	FALSE
Casz1	Casz1	FALSE	TRUE	FALSE	TRUE	FALSE	TRUE	FALSE	FALSE
Trp73	Trp73	FALSE	TRUE	FALSE	TRUE	TRUE	TRUE	FALSE	TRUE
Ski	Ski	FALSE	TRUE	FALSE	TRUE	FALSE	TRUE	FALSE	FALSE
Fosl2	Fosl2	FALSE	TRUE	FALSE	TRUE	FALSE	TRUE	FALSE	FALSE
Irf5	Irf5	FALSE	TRUE	FALSE	TRUE	TRUE	TRUE	FALSE	TRUE
Bhlhe40	Bhlhe40	FALSE	TRUE	FALSE	TRUE	TRUE	TRUE	FALSE	TRUE
Bhlhe41	Bhlhe41	FALSE	TRUE	FALSE	TRUE	FALSE	TRUE	FALSE	FALSE
Mef2a	Mef2a	FALSE	TRUE	FALSE	TRUE	TRUE	TRUE	FALSE	TRUE
Tead2	Tead2	FALSE	TRUE	FALSE	TRUE	FALSE	TRUE	FALSE	FALSE
Tub	Tub	FALSE	TRUE	FALSE	TRUE	FALSE	TRUE	FALSE	FALSE
Tsc22d3	Tsc22d3	FALSE	TRUE	FALSE	TRUE	FALSE	TRUE	FALSE	FALSE
Rora	Rora	FALSE	TRUE	FALSE	TRUE	FALSE	TRUE	FALSE	FALSE
Eomes	Eomes	FALSE	TRUE	FALSE	TRUE	FALSE	TRUE	FALSE	FALSE
Lrrfip2	Lrrfip2	FALSE	TRUE	FALSE	TRUE	FALSE	TRUE	FALSE	FALSE
Crebl2	Crebl2	FALSE	TRUE	FALSE	TRUE	FALSE	TRUE	FALSE	FALSE
Hsf4	Hsf4	FALSE	TRUE	FALSE	TRUE	FALSE	TRUE	FALSE	FALSE
Batf	Batf	FALSE	TRUE	FALSE	TRUE	TRUE	TRUE	FALSE	TRUE
Jdp2	Jdp2	FALSE	TRUE	FALSE	TRUE	FALSE	TRUE	FALSE	FALSE
Vax2	Vax2	FALSE	TRUE	FALSE	TRUE	FALSE	TRUE	FALSE	FALSE
Arx	Arx	FALSE	TRUE	FALSE	FALSE	FALSE	FALSE	FALSE	FALSE
Prdm8	Prdm8	FALSE	TRUE	FALSE	FALSE	FALSE	FALSE	FALSE	FALSE
Twist1	Twist1	FALSE	TRUE	TRUE	FALSE	FALSE	FALSE	FALSE	FALSE
Myrf	Myrf	FALSE	TRUE	FALSE	TRUE	FALSE	TRUE	FALSE	FALSE
Rfxank	Rfxank	FALSE	TRUE	FALSE	TRUE	FALSE	TRUE	FALSE	FALSE
Mycn	Mycn	FALSE	TRUE	TRUE	FALSE	FALSE	FALSE	FALSE	FALSE
Mxd4	Mxd4	FALSE	TRUE	FALSE	TRUE	FALSE	TRUE	FALSE	FALSE
Ovol2	Ovol2	FALSE	TRUE	FALSE	TRUE	FALSE	TRUE	FALSE	FALSE
Rcor3	Rcor3	FALSE	TRUE	FALSE	TRUE	FALSE	TRUE	FALSE	FALSE
Arid5a	Arid5a	FALSE	TRUE	FALSE	TRUE	FALSE	TRUE	FALSE	FALSE
Klf10	Klf10	FALSE	TRUE	FALSE	TRUE	FALSE	TRUE	FALSE	FALSE
Zmat4	Zmat4	FALSE	TRUE	FALSE	FALSE	FALSE	FALSE	FALSE	FALSE
Zbtb42	Zbtb42	FALSE	TRUE	FALSE	TRUE	FALSE	TRUE	FALSE	FALSE
Zc3h7a	Zc3h7a	FALSE	TRUE	FALSE	TRUE	TRUE	TRUE	FALSE	TRUE
Prdm1	Prdm1	FALSE	TRUE	FALSE	TRUE	TRUE	TRUE	FALSE	TRUE
Foxf2	Foxf2	FALSE	TRUE	FALSE	TRUE	FALSE	TRUE	FALSE	FALSE
Parp12	Parp12	FALSE	TRUE	FALSE	TRUE	FALSE	TRUE	FALSE	FALSE
Jarid2	Jarid2	FALSE	TRUE	FALSE	TRUE	TRUE	TRUE	FALSE	TRUE
Hoxb4	Hoxb4	FALSE	TRUE	FALSE	TRUE	FALSE	TRUE	FALSE	FALSE
Pbx3	Pbx3	FALSE	TRUE	FALSE	TRUE	FALSE	TRUE	FALSE	FALSE
Zscan2	Zscan2	FALSE	TRUE	FALSE	TRUE	FALSE	TRUE	FALSE	FALSE
Runx2	Runx2	FALSE	TRUE	FALSE	TRUE	TRUE	TRUE	FALSE	TRUE
Akna	Akna	FALSE	TRUE	FALSE	TRUE	FALSE	TRUE	FALSE	FALSE
Rbpj	Rbpj	FALSE	TRUE	FALSE	TRUE	TRUE	TRUE	FALSE	TRUE
Hlx	Hlx	FALSE	TRUE	FALSE	TRUE	FALSE	TRUE	FALSE	FALSE
Ap5z1	Ap5z1	FALSE	TRUE	FALSE	FALSE	FALSE	FALSE	FALSE	FALSE
Stat2	Stat2	FALSE	TRUE	FALSE	TRUE	FALSE	TRUE	FALSE	FALSE
Tax1bp3	Tax1bp3	FALSE	TRUE	FALSE	TRUE	FALSE	TRUE	FALSE	FALSE
Zbtb38	Zbtb38	FALSE	TRUE	FALSE	TRUE	FALSE	TRUE	FALSE	FALSE
Erg	Erg	FALSE	TRUE	TRUE	FALSE	FALSE	FALSE	FALSE	FALSE
Six5	Six5	FALSE	TRUE	FALSE	TRUE	FALSE	TRUE	FALSE	FALSE
Foxa3	Foxa3	FALSE	TRUE	FALSE	FALSE	FALSE	FALSE	FALSE	FALSE
Sox5	Sox5	FALSE	TRUE	FALSE	FALSE	FALSE	FALSE	FALSE	FALSE
Zic5	Zic5	FALSE	TRUE	FALSE	FALSE	FALSE	FALSE	FALSE	FALSE
Zfp386	Zfp386	FALSE	TRUE	FALSE	TRUE	FALSE	TRUE	FALSE	FALSE
Kdm5b	Kdm5b	FALSE	TRUE	FALSE	TRUE	TRUE	TRUE	FALSE	TRUE
Maff	Maff	FALSE	TRUE	FALSE	TRUE	FALSE	TRUE	FALSE	FALSE
Zc3h12a	Zc3h12a	FALSE	TRUE	FALSE	TRUE	FALSE	TRUE	FALSE	FALSE
Id1	Id1	FALSE	TRUE	FALSE	TRUE	FALSE	TRUE	FALSE	FALSE
Foxf1	Foxf1	FALSE	TRUE	FALSE	TRUE	FALSE	TRUE	FALSE	FALSE
Snai1	Snai1	FALSE	TRUE	FALSE	FALSE	FALSE	FALSE	FALSE	FALSE
Zc3h6	Zc3h6	FALSE	TRUE	FALSE	TRUE	FALSE	TRUE	FALSE	FALSE
Hic1	Hic1	FALSE	TRUE	TRUE	FALSE	FALSE	FALSE	FALSE	FALSE
Dmrta1	Dmrta1	FALSE	TRUE	FALSE	TRUE	FALSE	TRUE	FALSE	FALSE
Zfp688	Zfp688	FALSE	TRUE	FALSE	TRUE	FALSE	TRUE	FALSE	FALSE
Onecut3	Onecut3	FALSE	TRUE	FALSE	TRUE	FALSE	TRUE	FALSE	FALSE
Ar	Ar	FALSE	TRUE	FALSE	TRUE	FALSE	TRUE	FALSE	FALSE
Dmrta2	Dmrta2	FALSE	TRUE	FALSE	FALSE	FALSE	FALSE	FALSE	FALSE
Zfp768	Zfp768	FALSE	TRUE	FALSE	FALSE	FALSE	FALSE	FALSE	FALSE
Dmrt2	Dmrt2	FALSE	TRUE	FALSE	TRUE	FALSE	TRUE	FALSE	FALSE
Pou4f1	Pou4f1	FALSE	TRUE	FALSE	FALSE	FALSE	FALSE	FALSE	FALSE
Scrt1	Scrt1	FALSE	TRUE	FALSE	TRUE	FALSE	TRUE	FALSE	FALSE
Bmyc	Bmyc	FALSE	TRUE	FALSE	FALSE	FALSE	FALSE	FALSE	FALSE
Nkx3-2	Nkx3-2	FALSE	TRUE	FALSE	FALSE	FALSE	FALSE	FALSE	FALSE
Foxl2	Foxl2	FALSE	TRUE	FALSE	TRUE	FALSE	TRUE	FALSE	FALSE
Six1	Six1	FALSE	TRUE	FALSE	FALSE	FALSE	FALSE	FALSE	FALSE
Zbtb22	Zbtb22	FALSE	TRUE	FALSE	FALSE	FALSE	FALSE	FALSE	FALSE
Zfp608	Zfp608	FALSE	TRUE	TRUE	FALSE	FALSE	FALSE	FALSE	FALSE
Junb	Junb	FALSE	TRUE	FALSE	TRUE	FALSE	TRUE	FALSE	FALSE
Creb5	Creb5	FALSE	TRUE	FALSE	TRUE	FALSE	TRUE	FALSE	FALSE
Bcl3	Bcl3	FALSE	TRUE	FALSE	TRUE	FALSE	TRUE	FALSE	FALSE
Tcf4	Tcf4	FALSE	TRUE	FALSE	TRUE	FALSE	TRUE	FALSE	FALSE
Zfp867	Zfp867	FALSE	TRUE	FALSE	TRUE	FALSE	TRUE	FALSE	FALSE
Nfic	Nfic	FALSE	TRUE	FALSE	TRUE	FALSE	TRUE	FALSE	FALSE
Tead1	Tead1	FALSE	TRUE	FALSE	TRUE	FALSE	TRUE	FALSE	FALSE
Maf	Maf	FALSE	TRUE	FALSE	TRUE	FALSE	TRUE	FALSE	FALSE
Mta3	Mta3	FALSE	TRUE	FALSE	TRUE	FALSE	TRUE	FALSE	FALSE
Nfil3	Nfil3	FALSE	TRUE	FALSE	TRUE	TRUE	TRUE	FALSE	TRUE
Ebf1	Ebf1	FALSE	TRUE	FALSE	TRUE	FALSE	TRUE	FALSE	FALSE
Zfp105	Zfp105	FALSE	TRUE	FALSE	FALSE	FALSE	FALSE	FALSE	FALSE
Zfp945	Zfp945	FALSE	TRUE	FALSE	TRUE	FALSE	TRUE	FALSE	FALSE
Hopx	Hopx	FALSE	TRUE	FALSE	TRUE	FALSE	TRUE	FALSE	FALSE
Zfp462	Zfp462	FALSE	TRUE	FALSE	FALSE	FALSE	FALSE	FALSE	FALSE
Zfp941	Zfp941	FALSE	TRUE	FALSE	FALSE	FALSE	FALSE	FALSE	FALSE
Zfp677	Zfp677	FALSE	TRUE	FALSE	TRUE	FALSE	TRUE	FALSE	FALSE
D630045J12Rik	D630045J12Rik	FALSE	TRUE	FALSE	FALSE	FALSE	FALSE	FALSE	FALSE
Eno1	Eno1	FALSE	TRUE	FALSE	FALSE	TRUE	FALSE	FALSE	FALSE
Jazf1	Jazf1	FALSE	TRUE	FALSE	TRUE	FALSE	TRUE	FALSE	FALSE
Trerf1	Trerf1	FALSE	TRUE	FALSE	TRUE	FALSE	TRUE	FALSE	FALSE
Zfp810	Zfp810	FALSE	TRUE	FALSE	TRUE	FALSE	TRUE	FALSE	FALSE
Runx3	Runx3	FALSE	TRUE	FALSE	TRUE	FALSE	TRUE	FALSE	FALSE
Jund	Jund	FALSE	TRUE	FALSE	TRUE	FALSE	TRUE	FALSE	FALSE
Cebpd	Cebpd	FALSE	TRUE	FALSE	TRUE	FALSE	TRUE	FALSE	FALSE
Zfp9	Zfp9	FALSE	TRUE	FALSE	TRUE	FALSE	TRUE	FALSE	FALSE
Zfp414	Zfp414	FALSE	TRUE	FALSE	FALSE	FALSE	FALSE	FALSE	FALSE
Zfp652	Zfp652	FALSE	TRUE	FALSE	TRUE	FALSE	TRUE	FALSE	FALSE
Kcnip3	Kcnip3	FALSE	TRUE	FALSE	TRUE	FALSE	TRUE	FALSE	FALSE
Zfp703	Zfp703	FALSE	TRUE	FALSE	TRUE	FALSE	TRUE	FALSE	FALSE
Smarcb1	Smarcb1	FALSE	FALSE	TRUE	FALSE	TRUE	FALSE	FALSE	FALSE
Zmat2	Zmat2	FALSE	FALSE	TRUE	FALSE	TRUE	FALSE	FALSE	FALSE
Hif3a	Hif3a	FALSE	FALSE	TRUE	FALSE	FALSE	FALSE	FALSE	FALSE
Nr2c1	Nr2c1	FALSE	FALSE	TRUE	FALSE	FALSE	FALSE	FALSE	FALSE
Zbtb32	Zbtb32	FALSE	FALSE	TRUE	FALSE	TRUE	FALSE	FALSE	FALSE
Zfp775	Zfp775	FALSE	FALSE	TRUE	FALSE	FALSE	FALSE	FALSE	FALSE
Zmat5	Zmat5	FALSE	FALSE	TRUE	FALSE	FALSE	FALSE	FALSE	FALSE
Dmap1	Dmap1	FALSE	FALSE	TRUE	FALSE	FALSE	FALSE	FALSE	FALSE
Zfp296	Zfp296	FALSE	FALSE	TRUE	FALSE	FALSE	FALSE	FALSE	FALSE
E2f4	E2f4	FALSE	FALSE	TRUE	FALSE	FALSE	FALSE	FALSE	FALSE
Atf6b	Atf6b	FALSE	FALSE	TRUE	FALSE	FALSE	FALSE	FALSE	FALSE
Rxra	Rxra	FALSE	FALSE	TRUE	FALSE	FALSE	FALSE	FALSE	FALSE
Bola1	Bola1	FALSE	FALSE	TRUE	FALSE	FALSE	FALSE	FALSE	FALSE
E2f3	E2f3	FALSE	FALSE	TRUE	FALSE	FALSE	FALSE	FALSE	FALSE
Gtf3a	Gtf3a	FALSE	FALSE	TRUE	FALSE	FALSE	FALSE	FALSE	FALSE
Zc3h18	Zc3h18	FALSE	FALSE	TRUE	FALSE	FALSE	FALSE	FALSE	FALSE
Mlx	Mlx	FALSE	FALSE	TRUE	FALSE	FALSE	FALSE	FALSE	FALSE
Zkscan6	Zkscan6	FALSE	FALSE	TRUE	FALSE	FALSE	FALSE	FALSE	FALSE
Sp2	Sp2	FALSE	FALSE	TRUE	FALSE	FALSE	FALSE	FALSE	FALSE
Yeats4	Yeats4	FALSE	FALSE	TRUE	FALSE	TRUE	FALSE	FALSE	FALSE
Srebf1	Srebf1	FALSE	FALSE	TRUE	FALSE	FALSE	FALSE	FALSE	FALSE
Dnmt3a	Dnmt3a	FALSE	FALSE	TRUE	FALSE	TRUE	FALSE	FALSE	FALSE
Ubtf	Ubtf	FALSE	FALSE	TRUE	FALSE	FALSE	FALSE	FALSE	FALSE
Dpf3	Dpf3	FALSE	FALSE	TRUE	FALSE	TRUE	FALSE	FALSE	FALSE
Mxd3	Mxd3	FALSE	FALSE	TRUE	FALSE	FALSE	FALSE	FALSE	FALSE
Hnrnpk	Hnrnpk	FALSE	FALSE	TRUE	FALSE	TRUE	FALSE	FALSE	FALSE
Myc	Myc	FALSE	FALSE	TRUE	FALSE	FALSE	FALSE	FALSE	FALSE
L3mbtl2	L3mbtl2	FALSE	FALSE	TRUE	FALSE	FALSE	FALSE	FALSE	FALSE
Srebf2	Srebf2	FALSE	FALSE	TRUE	FALSE	FALSE	FALSE	FALSE	FALSE
Thap7	Thap7	FALSE	FALSE	TRUE	FALSE	FALSE	FALSE	FALSE	FALSE
Smarcd1	Smarcd1	FALSE	FALSE	TRUE	FALSE	FALSE	FALSE	FALSE	FALSE
Atf1	Atf1	FALSE	FALSE	TRUE	FALSE	FALSE	FALSE	FALSE	FALSE
Zfp605	Zfp605	FALSE	FALSE	TRUE	FALSE	FALSE	FALSE	FALSE	FALSE
Wiz	Wiz	FALSE	FALSE	TRUE	FALSE	FALSE	FALSE	FALSE	FALSE
Smad2	Smad2	FALSE	FALSE	TRUE	FALSE	FALSE	FALSE	FALSE	FALSE
Zfp202	Zfp202	FALSE	FALSE	TRUE	FALSE	FALSE	FALSE	FALSE	FALSE
Thap4	Thap4	FALSE	FALSE	TRUE	FALSE	FALSE	FALSE	FALSE	FALSE
Ahctf1	Ahctf1	FALSE	FALSE	TRUE	FALSE	FALSE	FALSE	FALSE	FALSE
Tfb2m	Tfb2m	FALSE	FALSE	TRUE	FALSE	FALSE	FALSE	FALSE	FALSE
Fubp3	Fubp3	FALSE	FALSE	TRUE	FALSE	FALSE	FALSE	FALSE	FALSE
Zfp639	Zfp639	FALSE	FALSE	TRUE	FALSE	FALSE	FALSE	FALSE	FALSE
Lef1	Lef1	FALSE	FALSE	TRUE	FALSE	FALSE	FALSE	FALSE	FALSE
Gmeb1	Gmeb1	FALSE	FALSE	TRUE	FALSE	FALSE	FALSE	FALSE	FALSE
Gfi1	Gfi1	FALSE	FALSE	TRUE	FALSE	TRUE	FALSE	FALSE	FALSE
Cux1	Cux1	FALSE	FALSE	TRUE	FALSE	FALSE	FALSE	FALSE	FALSE
Zkscan1	Zkscan1	FALSE	FALSE	TRUE	FALSE	FALSE	FALSE	FALSE	FALSE
Smarcad1	Smarcad1	FALSE	FALSE	TRUE	FALSE	TRUE	FALSE	FALSE	FALSE
Ybx3	Ybx3	FALSE	FALSE	TRUE	FALSE	FALSE	FALSE	FALSE	FALSE
Etv6	Etv6	FALSE	FALSE	TRUE	FALSE	FALSE	FALSE	FALSE	FALSE
Zfp719	Zfp719	FALSE	FALSE	TRUE	FALSE	FALSE	FALSE	FALSE	FALSE
Nfkbib	Nfkbib	FALSE	FALSE	TRUE	FALSE	FALSE	FALSE	FALSE	FALSE
Ash2l	Ash2l	FALSE	FALSE	TRUE	FALSE	FALSE	FALSE	FALSE	FALSE
Smarca5	Smarca5	FALSE	FALSE	TRUE	FALSE	FALSE	FALSE	FALSE	FALSE
Terf2	Terf2	FALSE	FALSE	TRUE	FALSE	FALSE	FALSE	FALSE	FALSE
Smarca4	Smarca4	FALSE	FALSE	TRUE	FALSE	FALSE	FALSE	FALSE	FALSE
Nfyc	Nfyc	FALSE	FALSE	TRUE	FALSE	FALSE	FALSE	FALSE	FALSE
Egr3	Egr3	FALSE	FALSE	TRUE	FALSE	FALSE	FALSE	FALSE	FALSE
Klf9	Klf9	FALSE	FALSE	TRUE	FALSE	FALSE	FALSE	FALSE	FALSE
Hmgxb4	Hmgxb4	FALSE	FALSE	TRUE	FALSE	FALSE	FALSE	FALSE	FALSE
Creb3l3	Creb3l3	FALSE	FALSE	TRUE	FALSE	FALSE	FALSE	FALSE	FALSE
Mbnl3	Mbnl3	FALSE	FALSE	TRUE	FALSE	FALSE	FALSE	FALSE	FALSE
Zfp280c	Zfp280c	FALSE	FALSE	TRUE	FALSE	FALSE	FALSE	FALSE	FALSE
Tfb1m	Tfb1m	FALSE	FALSE	TRUE	FALSE	FALSE	FALSE	FALSE	FALSE
Zfp113	Zfp113	FALSE	FALSE	TRUE	FALSE	FALSE	FALSE	FALSE	FALSE
Thap1	Thap1	FALSE	FALSE	TRUE	FALSE	FALSE	FALSE	FALSE	FALSE
Bclaf1	Bclaf1	FALSE	FALSE	TRUE	FALSE	FALSE	FALSE	FALSE	FALSE
Zfp365	Zfp365	FALSE	FALSE	TRUE	FALSE	FALSE	FALSE	FALSE	FALSE
Atf5	Atf5	FALSE	FALSE	TRUE	FALSE	FALSE	FALSE	FALSE	FALSE
Rreb1	Rreb1	FALSE	FALSE	TRUE	FALSE	FALSE	FALSE	FALSE	FALSE
Zfp770	Zfp770	FALSE	FALSE	TRUE	FALSE	FALSE	FALSE	FALSE	FALSE
Zfp609	Zfp609	FALSE	FALSE	TRUE	FALSE	FALSE	FALSE	FALSE	FALSE
Ppp1r13l	Ppp1r13l	FALSE	FALSE	TRUE	FALSE	FALSE	FALSE	FALSE	FALSE
Meis3	Meis3	FALSE	FALSE	TRUE	FALSE	FALSE	FALSE	FALSE	FALSE
Zbed3	Zbed3	FALSE	FALSE	TRUE	FALSE	FALSE	FALSE	FALSE	FALSE
Prox2	Prox2	FALSE	FALSE	TRUE	FALSE	FALSE	FALSE	FALSE	FALSE
Atf4	Atf4	FALSE	FALSE	TRUE	FALSE	FALSE	FALSE	FALSE	FALSE
Zfp3	Zfp3	FALSE	FALSE	TRUE	FALSE	FALSE	FALSE	FALSE	FALSE
Dnajc21	Dnajc21	FALSE	FALSE	TRUE	FALSE	FALSE	FALSE	FALSE	FALSE
Zfp507	Zfp507	FALSE	FALSE	TRUE	FALSE	FALSE	FALSE	FALSE	FALSE
Zfp444	Zfp444	FALSE	FALSE	TRUE	FALSE	FALSE	FALSE	FALSE	FALSE
Bola3	Bola3	FALSE	FALSE	TRUE	FALSE	FALSE	FALSE	FALSE	FALSE
E2f8	E2f8	FALSE	FALSE	TRUE	FALSE	FALSE	FALSE	FALSE	FALSE
Zfp62	Zfp62	FALSE	FALSE	TRUE	FALSE	FALSE	FALSE	FALSE	FALSE
Bola2	Bola2	FALSE	FALSE	TRUE	FALSE	FALSE	FALSE	FALSE	FALSE
Sall2	Sall2	FALSE	FALSE	TRUE	FALSE	FALSE	FALSE	FALSE	FALSE
Zfp668	Zfp668	FALSE	FALSE	TRUE	FALSE	FALSE	FALSE	FALSE	FALSE
Zfp438	Zfp438	FALSE	FALSE	TRUE	FALSE	FALSE	FALSE	FALSE	FALSE
Zfp11	Zfp11	FALSE	FALSE	TRUE	FALSE	FALSE	FALSE	FALSE	FALSE
Zfp524	Zfp524	FALSE	FALSE	TRUE	FALSE	FALSE	FALSE	FALSE	FALSE
Plagl2	Plagl2	FALSE	FALSE	TRUE	FALSE	FALSE	FALSE	FALSE	FALSE
Zfp786	Zfp786	FALSE	FALSE	TRUE	FALSE	FALSE	FALSE	FALSE	FALSE
Adnp2	Adnp2	FALSE	FALSE	TRUE	FALSE	FALSE	FALSE	FALSE	FALSE
Zfp771	Zfp771	FALSE	FALSE	TRUE	FALSE	FALSE	FALSE	FALSE	FALSE
Foxk1	Foxk1	FALSE	FALSE	TRUE	FALSE	FALSE	FALSE	FALSE	FALSE
Homez	Homez	FALSE	FALSE	TRUE	FALSE	FALSE	FALSE	FALSE	FALSE
Rfx8	Rfx8	FALSE	FALSE	TRUE	FALSE	FALSE	FALSE	FALSE	FALSE
Zfp759	Zfp759	FALSE	FALSE	TRUE	FALSE	FALSE	FALSE	FALSE	FALSE
Rsl1	Rsl1	FALSE	FALSE	TRUE	FALSE	FALSE	FALSE	FALSE	FALSE
Zc3h4	Zc3h4	FALSE	FALSE	TRUE	FALSE	FALSE	FALSE	FALSE	FALSE
Trp53	Trp53	FALSE	FALSE	TRUE	FALSE	FALSE	FALSE	FALSE	FALSE
Zfp637	Zfp637	FALSE	FALSE	TRUE	FALSE	FALSE	FALSE	FALSE	FALSE
Zfp143	Zfp143	FALSE	FALSE	TRUE	FALSE	FALSE	FALSE	FALSE	FALSE
Fiz1	Fiz1	FALSE	FALSE	TRUE	FALSE	FALSE	FALSE	FALSE	FALSE
Zfp27	Zfp27	FALSE	FALSE	TRUE	FALSE	FALSE	FALSE	FALSE	FALSE
Zbtb18	Zbtb18	FALSE	FALSE	TRUE	FALSE	FALSE	FALSE	FALSE	FALSE
Zkscan8	Zkscan8	FALSE	FALSE	TRUE	FALSE	FALSE	FALSE	FALSE	FALSE
Zfp428	Zfp428	FALSE	FALSE	TRUE	FALSE	FALSE	FALSE	FALSE	FALSE
Zbtb6	Zbtb6	FALSE	FALSE	TRUE	FALSE	FALSE	FALSE	FALSE	FALSE
Hsf5	Hsf5	FALSE	FALSE	TRUE	FALSE	FALSE	FALSE	FALSE	FALSE
Zfp65	Zfp65	FALSE	FALSE	TRUE	FALSE	FALSE	FALSE	FALSE	FALSE
Mta2	Mta2	FALSE	FALSE	TRUE	FALSE	FALSE	FALSE	FALSE	FALSE
Zfp449	Zfp449	FALSE	FALSE	TRUE	FALSE	FALSE	FALSE	FALSE	FALSE
Zfp558	Zfp558	FALSE	FALSE	TRUE	FALSE	FALSE	FALSE	FALSE	FALSE
Zfp82	Zfp82	FALSE	FALSE	TRUE	FALSE	FALSE	FALSE	FALSE	FALSE
Tbx2	Tbx2	FALSE	FALSE	FALSE	TRUE	FALSE	FALSE	FALSE	FALSE
Mnt	Mnt	FALSE	FALSE	FALSE	TRUE	FALSE	FALSE	FALSE	FALSE
Sox9	Sox9	FALSE	FALSE	FALSE	TRUE	FALSE	FALSE	FALSE	FALSE
Aire	Aire	FALSE	FALSE	FALSE	TRUE	FALSE	FALSE	FALSE	FALSE
Bcl11a	Bcl11a	FALSE	FALSE	FALSE	TRUE	FALSE	FALSE	FALSE	FALSE
Zfp276	Zfp276	FALSE	FALSE	FALSE	TRUE	FALSE	FALSE	FALSE	FALSE
Mef2d	Mef2d	FALSE	FALSE	FALSE	TRUE	FALSE	FALSE	FALSE	FALSE
Pax9	Pax9	FALSE	FALSE	FALSE	TRUE	FALSE	FALSE	FALSE	FALSE
Hoxc6	Hoxc6	FALSE	FALSE	FALSE	TRUE	FALSE	FALSE	FALSE	FALSE
Hoxd13	Hoxd13	FALSE	FALSE	FALSE	TRUE	FALSE	FALSE	FALSE	FALSE
Npas1	Npas1	FALSE	FALSE	FALSE	TRUE	FALSE	FALSE	FALSE	FALSE
Kmt2a	Kmt2a	FALSE	FALSE	FALSE	TRUE	FALSE	FALSE	FALSE	FALSE
Spi1	Spi1	FALSE	FALSE	FALSE	TRUE	FALSE	FALSE	FALSE	FALSE
Peg3	Peg3	FALSE	FALSE	FALSE	TRUE	FALSE	FALSE	FALSE	FALSE
Irf9	Irf9	FALSE	FALSE	FALSE	TRUE	FALSE	FALSE	FALSE	FALSE
Foxj2	Foxj2	FALSE	FALSE	FALSE	TRUE	FALSE	FALSE	FALSE	FALSE
Fosb	Fosb	FALSE	FALSE	FALSE	TRUE	FALSE	FALSE	FALSE	FALSE
Nfat5	Nfat5	FALSE	FALSE	FALSE	TRUE	TRUE	FALSE	FALSE	FALSE
Hlf	Hlf	FALSE	FALSE	FALSE	TRUE	FALSE	FALSE	FALSE	FALSE
Pax3	Pax3	FALSE	FALSE	FALSE	TRUE	FALSE	FALSE	FALSE	FALSE
Klf5	Klf5	FALSE	FALSE	FALSE	TRUE	FALSE	FALSE	FALSE	FALSE
Cic	Cic	FALSE	FALSE	FALSE	TRUE	FALSE	FALSE	FALSE	FALSE
Nr1i3	Nr1i3	FALSE	FALSE	FALSE	TRUE	FALSE	FALSE	FALSE	FALSE
Nr2c2	Nr2c2	FALSE	FALSE	FALSE	TRUE	FALSE	FALSE	FALSE	FALSE
Spib	Spib	FALSE	FALSE	FALSE	TRUE	FALSE	FALSE	FALSE	FALSE
Elk3	Elk3	FALSE	FALSE	FALSE	TRUE	FALSE	FALSE	FALSE	FALSE
Nfib	Nfib	FALSE	FALSE	FALSE	TRUE	FALSE	FALSE	FALSE	FALSE
Zfp715	Zfp715	FALSE	FALSE	FALSE	TRUE	FALSE	FALSE	FALSE	FALSE
Glis2	Glis2	FALSE	FALSE	FALSE	TRUE	FALSE	FALSE	FALSE	FALSE
Mafk	Mafk	FALSE	FALSE	FALSE	TRUE	FALSE	FALSE	FALSE	FALSE
Ikzf3	Ikzf3	FALSE	FALSE	FALSE	TRUE	TRUE	FALSE	FALSE	FALSE
Tbx3	Tbx3	FALSE	FALSE	FALSE	TRUE	FALSE	FALSE	FALSE	FALSE
Zfp687	Zfp687	FALSE	FALSE	FALSE	TRUE	FALSE	FALSE	FALSE	FALSE
Arid5b	Arid5b	FALSE	FALSE	FALSE	TRUE	TRUE	FALSE	FALSE	FALSE
Meis1	Meis1	FALSE	FALSE	FALSE	TRUE	FALSE	FALSE	FALSE	FALSE
Hmg20b	Hmg20b	FALSE	FALSE	FALSE	TRUE	FALSE	FALSE	FALSE	FALSE
Rel	Rel	FALSE	FALSE	FALSE	TRUE	FALSE	FALSE	FALSE	FALSE
Ncoa1	Ncoa1	FALSE	FALSE	FALSE	TRUE	FALSE	FALSE	FALSE	FALSE
Klf11	Klf11	FALSE	FALSE	FALSE	TRUE	FALSE	FALSE	FALSE	FALSE
Nfkbia	Nfkbia	FALSE	FALSE	FALSE	TRUE	FALSE	FALSE	FALSE	FALSE
Fos	Fos	FALSE	FALSE	FALSE	TRUE	FALSE	FALSE	FALSE	FALSE
Gli3	Gli3	FALSE	FALSE	FALSE	TRUE	FALSE	FALSE	FALSE	FALSE
Tfap2a	Tfap2a	FALSE	FALSE	FALSE	TRUE	FALSE	FALSE	FALSE	FALSE
Hivep1	Hivep1	FALSE	FALSE	FALSE	TRUE	TRUE	FALSE	FALSE	FALSE
Atxn7	Atxn7	FALSE	FALSE	FALSE	TRUE	FALSE	FALSE	FALSE	FALSE
Kat6b	Kat6b	FALSE	FALSE	FALSE	TRUE	TRUE	FALSE	FALSE	FALSE
Zfpm2	Zfpm2	FALSE	FALSE	FALSE	TRUE	FALSE	FALSE	FALSE	FALSE
Crebbp	Crebbp	FALSE	FALSE	FALSE	TRUE	FALSE	FALSE	FALSE	FALSE
Hes1	Hes1	FALSE	FALSE	FALSE	TRUE	FALSE	FALSE	FALSE	FALSE
Maf1	Maf1	FALSE	FALSE	FALSE	TRUE	FALSE	FALSE	FALSE	FALSE
Snai2	Snai2	FALSE	FALSE	FALSE	TRUE	FALSE	FALSE	FALSE	FALSE
Zbtb20	Zbtb20	FALSE	FALSE	FALSE	TRUE	FALSE	FALSE	FALSE	FALSE
Runx1	Runx1	FALSE	FALSE	FALSE	TRUE	FALSE	FALSE	FALSE	FALSE
E4f1	E4f1	FALSE	FALSE	FALSE	TRUE	FALSE	FALSE	FALSE	FALSE
Zeb1	Zeb1	FALSE	FALSE	FALSE	TRUE	TRUE	FALSE	FALSE	FALSE
Pou5f1	Pou5f1	FALSE	FALSE	FALSE	TRUE	FALSE	FALSE	FALSE	FALSE
Zfp521	Zfp521	FALSE	FALSE	FALSE	TRUE	FALSE	FALSE	FALSE	FALSE
Nr3c1	Nr3c1	FALSE	FALSE	FALSE	TRUE	TRUE	FALSE	FALSE	FALSE
Mbd2	Mbd2	FALSE	FALSE	FALSE	TRUE	TRUE	FALSE	FALSE	FALSE
Mbd1	Mbd1	FALSE	FALSE	FALSE	TRUE	FALSE	FALSE	FALSE	FALSE
Tcf7l2	Tcf7l2	FALSE	FALSE	FALSE	TRUE	FALSE	FALSE	FALSE	FALSE
Zfhx4	Zfhx4	FALSE	FALSE	FALSE	TRUE	FALSE	FALSE	FALSE	FALSE
Mbd6	Mbd6	FALSE	FALSE	FALSE	TRUE	FALSE	FALSE	FALSE	FALSE
Smad7	Smad7	FALSE	FALSE	FALSE	TRUE	FALSE	FALSE	FALSE	FALSE
Zfp142	Zfp142	FALSE	FALSE	FALSE	TRUE	FALSE	FALSE	FALSE	FALSE
Sp100	Sp100	FALSE	FALSE	FALSE	TRUE	FALSE	FALSE	FALSE	FALSE
Prrx1	Prrx1	FALSE	FALSE	FALSE	TRUE	FALSE	FALSE	FALSE	FALSE
Lhx6	Lhx6	FALSE	FALSE	FALSE	TRUE	FALSE	FALSE	FALSE	FALSE
Hoxd8	Hoxd8	FALSE	FALSE	FALSE	TRUE	FALSE	FALSE	FALSE	FALSE
Meis2	Meis2	FALSE	FALSE	FALSE	TRUE	FALSE	FALSE	FALSE	FALSE
Zbp1	Zbp1	FALSE	FALSE	FALSE	TRUE	FALSE	FALSE	FALSE	FALSE
Zgpat	Zgpat	FALSE	FALSE	FALSE	TRUE	FALSE	FALSE	FALSE	FALSE
Skil	Skil	FALSE	FALSE	FALSE	TRUE	FALSE	FALSE	FALSE	FALSE
Smad9	Smad9	FALSE	FALSE	FALSE	TRUE	FALSE	FALSE	FALSE	FALSE
Tsc22d2	Tsc22d2	FALSE	FALSE	FALSE	TRUE	FALSE	FALSE	FALSE	FALSE
Tbx15	Tbx15	FALSE	FALSE	FALSE	TRUE	FALSE	FALSE	FALSE	FALSE
Pitx2	Pitx2	FALSE	FALSE	FALSE	TRUE	FALSE	FALSE	FALSE	FALSE
Bnc2	Bnc2	FALSE	FALSE	FALSE	TRUE	FALSE	FALSE	FALSE	FALSE
Mier1	Mier1	FALSE	FALSE	FALSE	TRUE	FALSE	FALSE	FALSE	FALSE
Mycl	Mycl	FALSE	FALSE	FALSE	TRUE	FALSE	FALSE	FALSE	FALSE
Kmt2e	Kmt2e	FALSE	FALSE	FALSE	TRUE	FALSE	FALSE	FALSE	FALSE
Zbtb49	Zbtb49	FALSE	FALSE	FALSE	TRUE	FALSE	FALSE	FALSE	FALSE
Slc30a9	Slc30a9	FALSE	FALSE	FALSE	TRUE	FALSE	FALSE	FALSE	FALSE
Clock	Clock	FALSE	FALSE	FALSE	TRUE	FALSE	FALSE	FALSE	FALSE
Aff1	Aff1	FALSE	FALSE	FALSE	TRUE	FALSE	FALSE	FALSE	FALSE
Ncor2	Ncor2	FALSE	FALSE	FALSE	TRUE	FALSE	FALSE	FALSE	FALSE
Zkscan14	Zkscan14	FALSE	FALSE	FALSE	TRUE	FALSE	FALSE	FALSE	FALSE
Nfe2l3	Nfe2l3	FALSE	FALSE	FALSE	TRUE	FALSE	FALSE	FALSE	FALSE
Kdm5a	Kdm5a	FALSE	FALSE	FALSE	TRUE	FALSE	FALSE	FALSE	FALSE
Tead4	Tead4	FALSE	FALSE	FALSE	TRUE	FALSE	FALSE	FALSE	FALSE
Zfp273	Zfp273	FALSE	FALSE	FALSE	TRUE	FALSE	FALSE	FALSE	FALSE
Nr2f2	Nr2f2	FALSE	FALSE	FALSE	TRUE	FALSE	FALSE	FALSE	FALSE
Elf4	Elf4	FALSE	FALSE	FALSE	TRUE	FALSE	FALSE	FALSE	FALSE
Mecp2	Mecp2	FALSE	FALSE	FALSE	TRUE	FALSE	FALSE	FALSE	FALSE
Kat6a	Kat6a	FALSE	FALSE	FALSE	TRUE	FALSE	FALSE	FALSE	FALSE
Irf2	Irf2	FALSE	FALSE	FALSE	TRUE	TRUE	FALSE	FALSE	FALSE
Zfp90	Zfp90	FALSE	FALSE	FALSE	TRUE	FALSE	FALSE	FALSE	FALSE
Hinfp	Hinfp	FALSE	FALSE	FALSE	TRUE	FALSE	FALSE	FALSE	FALSE
Tfdp2	Tfdp2	FALSE	FALSE	FALSE	TRUE	FALSE	FALSE	FALSE	FALSE
Csrnp1	Csrnp1	FALSE	FALSE	FALSE	TRUE	FALSE	FALSE	FALSE	FALSE
Heyl	Heyl	FALSE	FALSE	FALSE	TRUE	FALSE	FALSE	FALSE	FALSE
Zbtb1	Zbtb1	FALSE	FALSE	FALSE	TRUE	TRUE	FALSE	FALSE	FALSE
Zfp707	Zfp707	FALSE	FALSE	FALSE	TRUE	FALSE	FALSE	FALSE	FALSE
Zxdc	Zxdc	FALSE	FALSE	FALSE	TRUE	FALSE	FALSE	FALSE	FALSE
Six4	Six4	FALSE	FALSE	FALSE	TRUE	FALSE	FALSE	FALSE	FALSE
Tut4	Tut4	FALSE	FALSE	FALSE	TRUE	FALSE	FALSE	FALSE	FALSE
Glis1	Glis1	FALSE	FALSE	FALSE	TRUE	FALSE	FALSE	FALSE	FALSE
Cebpa	Cebpa	FALSE	FALSE	FALSE	TRUE	FALSE	FALSE	FALSE	FALSE
Zbtb7a	Zbtb7a	FALSE	FALSE	FALSE	TRUE	FALSE	FALSE	FALSE	FALSE
Nkx6-1	Nkx6-1	FALSE	FALSE	FALSE	TRUE	FALSE	FALSE	FALSE	FALSE
Tut7	Tut7	FALSE	FALSE	FALSE	TRUE	FALSE	FALSE	FALSE	FALSE
Nfkbiz	Nfkbiz	FALSE	FALSE	FALSE	TRUE	TRUE	FALSE	FALSE	FALSE
Foxa1	Foxa1	FALSE	FALSE	FALSE	TRUE	FALSE	FALSE	FALSE	FALSE
Pawr	Pawr	FALSE	FALSE	FALSE	TRUE	FALSE	FALSE	FALSE	FALSE
Pknox2	Pknox2	FALSE	FALSE	FALSE	TRUE	FALSE	FALSE	FALSE	FALSE
Gatad2a	Gatad2a	FALSE	FALSE	FALSE	TRUE	FALSE	FALSE	FALSE	FALSE
Rorb	Rorb	FALSE	FALSE	FALSE	TRUE	FALSE	FALSE	FALSE	FALSE
Elf1	Elf1	FALSE	FALSE	FALSE	TRUE	FALSE	FALSE	FALSE	FALSE
Mbd5	Mbd5	FALSE	FALSE	FALSE	TRUE	FALSE	FALSE	FALSE	FALSE
Elf2	Elf2	FALSE	FALSE	FALSE	TRUE	FALSE	FALSE	FALSE	FALSE
Mynn	Mynn	FALSE	FALSE	FALSE	TRUE	FALSE	FALSE	FALSE	FALSE
Rara	Rara	FALSE	FALSE	FALSE	TRUE	FALSE	FALSE	FALSE	FALSE
Kmt2c	Kmt2c	FALSE	FALSE	FALSE	TRUE	FALSE	FALSE	FALSE	FALSE
Hoxa7	Hoxa7	FALSE	FALSE	FALSE	TRUE	FALSE	FALSE	FALSE	FALSE
Hoxa5	Hoxa5	FALSE	FALSE	FALSE	TRUE	FALSE	FALSE	FALSE	FALSE
Mlxip	Mlxip	FALSE	FALSE	FALSE	TRUE	FALSE	FALSE	FALSE	FALSE
Foxq1	Foxq1	FALSE	FALSE	FALSE	TRUE	FALSE	FALSE	FALSE	FALSE
Sp6	Sp6	FALSE	FALSE	FALSE	TRUE	FALSE	FALSE	FALSE	FALSE
Creb3l2	Creb3l2	FALSE	FALSE	FALSE	TRUE	TRUE	FALSE	FALSE	FALSE
Trps1	Trps1	FALSE	FALSE	FALSE	TRUE	TRUE	FALSE	FALSE	FALSE
Cnot4	Cnot4	FALSE	FALSE	FALSE	TRUE	FALSE	FALSE	FALSE	FALSE
Zfhx3	Zfhx3	FALSE	FALSE	FALSE	TRUE	TRUE	FALSE	FALSE	FALSE
Arid4b	Arid4b	FALSE	FALSE	FALSE	TRUE	FALSE	FALSE	FALSE	FALSE
Zfp750	Zfp750	FALSE	FALSE	FALSE	TRUE	FALSE	FALSE	FALSE	FALSE
Znfx1	Znfx1	FALSE	FALSE	FALSE	TRUE	FALSE	FALSE	FALSE	FALSE
Zup1	Zup1	FALSE	FALSE	FALSE	TRUE	FALSE	FALSE	FALSE	FALSE
Zfp189	Zfp189	FALSE	FALSE	FALSE	TRUE	FALSE	FALSE	FALSE	FALSE
Batf2	Batf2	FALSE	FALSE	FALSE	TRUE	FALSE	FALSE	FALSE	FALSE
Zfp292	Zfp292	FALSE	FALSE	FALSE	TRUE	FALSE	FALSE	FALSE	FALSE
Ikzf5	Ikzf5	FALSE	FALSE	FALSE	TRUE	FALSE	FALSE	FALSE	FALSE
Rc3h1	Rc3h1	FALSE	FALSE	FALSE	TRUE	FALSE	FALSE	FALSE	FALSE
Bptf	Bptf	FALSE	FALSE	FALSE	TRUE	FALSE	FALSE	FALSE	FALSE
Camta2	Camta2	FALSE	FALSE	FALSE	TRUE	FALSE	FALSE	FALSE	FALSE
Zfhx2	Zfhx2	FALSE	FALSE	FALSE	TRUE	FALSE	FALSE	FALSE	FALSE
Tet2	Tet2	FALSE	FALSE	FALSE	TRUE	TRUE	FALSE	FALSE	FALSE
Sox15	Sox15	FALSE	FALSE	FALSE	TRUE	FALSE	FALSE	FALSE	FALSE
Irf8	Irf8	FALSE	FALSE	FALSE	TRUE	TRUE	FALSE	FALSE	FALSE
Zfp532	Zfp532	FALSE	FALSE	FALSE	TRUE	FALSE	FALSE	FALSE	FALSE
Mideas	Mideas	FALSE	FALSE	FALSE	TRUE	FALSE	FALSE	FALSE	FALSE
Dmtf1	Dmtf1	FALSE	FALSE	FALSE	TRUE	FALSE	FALSE	FALSE	FALSE
Foxo4	Foxo4	FALSE	FALSE	FALSE	TRUE	FALSE	FALSE	FALSE	FALSE
Zfp513	Zfp513	FALSE	FALSE	FALSE	TRUE	FALSE	FALSE	FALSE	FALSE
Hoxd9	Hoxd9	FALSE	FALSE	FALSE	TRUE	FALSE	FALSE	FALSE	FALSE
Emx2	Emx2	FALSE	FALSE	FALSE	TRUE	FALSE	FALSE	FALSE	FALSE
Foxo1	Foxo1	FALSE	FALSE	FALSE	TRUE	FALSE	FALSE	FALSE	FALSE
Csrnp2	Csrnp2	FALSE	FALSE	FALSE	TRUE	FALSE	FALSE	FALSE	FALSE
Olig3	Olig3	FALSE	FALSE	FALSE	TRUE	FALSE	FALSE	FALSE	FALSE
Zfp36l2	Zfp36l2	FALSE	FALSE	FALSE	TRUE	FALSE	FALSE	FALSE	FALSE
Onecut2	Onecut2	FALSE	FALSE	FALSE	TRUE	FALSE	FALSE	FALSE	FALSE
Zfp319	Zfp319	FALSE	FALSE	FALSE	TRUE	FALSE	FALSE	FALSE	FALSE
Foxc2	Foxc2	FALSE	FALSE	FALSE	TRUE	FALSE	FALSE	FALSE	FALSE
Tshz1	Tshz1	FALSE	FALSE	FALSE	TRUE	FALSE	FALSE	FALSE	FALSE
Tgif1	Tgif1	FALSE	FALSE	FALSE	TRUE	TRUE	FALSE	FALSE	FALSE
Zfp30	Zfp30	FALSE	FALSE	FALSE	TRUE	FALSE	FALSE	FALSE	FALSE
Zfp235	Zfp235	FALSE	FALSE	FALSE	TRUE	FALSE	FALSE	FALSE	FALSE
Arid4a	Arid4a	FALSE	FALSE	FALSE	TRUE	FALSE	FALSE	FALSE	FALSE
Kmt2d	Kmt2d	FALSE	FALSE	FALSE	TRUE	FALSE	FALSE	FALSE	FALSE
Msx1	Msx1	FALSE	FALSE	FALSE	TRUE	FALSE	FALSE	FALSE	FALSE
Zfp260	Zfp260	FALSE	FALSE	FALSE	TRUE	FALSE	FALSE	FALSE	FALSE
Aff4	Aff4	FALSE	FALSE	FALSE	TRUE	FALSE	FALSE	FALSE	FALSE
Zfp644	Zfp644	FALSE	FALSE	FALSE	TRUE	FALSE	FALSE	FALSE	FALSE
Zfp672	Zfp672	FALSE	FALSE	FALSE	TRUE	FALSE	FALSE	FALSE	FALSE
Rlf	Rlf	FALSE	FALSE	FALSE	TRUE	FALSE	FALSE	FALSE	FALSE
Zfp697	Zfp697	FALSE	FALSE	FALSE	TRUE	FALSE	FALSE	FALSE	FALSE
Hic2	Hic2	FALSE	FALSE	FALSE	TRUE	FALSE	FALSE	FALSE	FALSE
Zscan29	Zscan29	FALSE	FALSE	FALSE	TRUE	FALSE	FALSE	FALSE	FALSE
Adnp	Adnp	FALSE	FALSE	FALSE	TRUE	FALSE	FALSE	FALSE	FALSE
Zfp46	Zfp46	FALSE	FALSE	FALSE	TRUE	FALSE	FALSE	FALSE	FALSE
Crebzf	Crebzf	FALSE	FALSE	FALSE	TRUE	TRUE	FALSE	FALSE	FALSE
Zfp579	Zfp579	FALSE	FALSE	FALSE	TRUE	FALSE	FALSE	FALSE	FALSE
Klf13	Klf13	FALSE	FALSE	FALSE	TRUE	FALSE	FALSE	FALSE	FALSE
Bhlha15	Bhlha15	FALSE	FALSE	FALSE	TRUE	FALSE	FALSE	FALSE	FALSE
Pbx1	Pbx1	FALSE	FALSE	FALSE	TRUE	FALSE	FALSE	FALSE	FALSE
Jun	Jun	FALSE	FALSE	FALSE	TRUE	FALSE	FALSE	FALSE	FALSE
Zfp212	Zfp212	FALSE	FALSE	FALSE	TRUE	FALSE	FALSE	FALSE	FALSE
Glis3	Glis3	FALSE	FALSE	FALSE	TRUE	FALSE	FALSE	FALSE	FALSE
Kdm2a	Kdm2a	FALSE	FALSE	FALSE	TRUE	FALSE	FALSE	FALSE	FALSE
Zfp182	Zfp182	FALSE	FALSE	FALSE	TRUE	FALSE	FALSE	FALSE	FALSE
Foxd2	Foxd2	FALSE	FALSE	FALSE	TRUE	FALSE	FALSE	FALSE	FALSE
Zbtb25	Zbtb25	FALSE	FALSE	FALSE	TRUE	FALSE	FALSE	FALSE	FALSE
Hmga2	Hmga2	FALSE	FALSE	FALSE	TRUE	FALSE	FALSE	FALSE	FALSE
Prdm2	Prdm2	FALSE	FALSE	FALSE	TRUE	FALSE	FALSE	FALSE	FALSE
Zfp329	Zfp329	FALSE	FALSE	FALSE	TRUE	FALSE	FALSE	FALSE	FALSE
Zfp68	Zfp68	FALSE	FALSE	FALSE	TRUE	FALSE	FALSE	FALSE	FALSE
Dbp	Dbp	FALSE	FALSE	FALSE	TRUE	FALSE	FALSE	FALSE	FALSE
Irx1	Irx1	FALSE	FALSE	FALSE	TRUE	FALSE	FALSE	FALSE	FALSE
Mkx	Mkx	FALSE	FALSE	FALSE	TRUE	FALSE	FALSE	FALSE	FALSE
Rbak	Rbak	FALSE	FALSE	FALSE	TRUE	FALSE	FALSE	FALSE	FALSE
Mysm1	Mysm1	FALSE	FALSE	FALSE	TRUE	FALSE	FALSE	FALSE	FALSE
Stat4	Stat4	FALSE	FALSE	FALSE	TRUE	FALSE	FALSE	FALSE	FALSE
Crem	Crem	FALSE	FALSE	FALSE	TRUE	TRUE	FALSE	FALSE	FALSE
Zfp69	Zfp69	FALSE	FALSE	FALSE	TRUE	FALSE	FALSE	FALSE	FALSE
Zfyve26	Zfyve26	FALSE	FALSE	FALSE	TRUE	FALSE	FALSE	FALSE	FALSE
Zbtb16	Zbtb16	FALSE	FALSE	FALSE	TRUE	FALSE	FALSE	FALSE	FALSE
Zfp563	Zfp563	FALSE	FALSE	FALSE	TRUE	FALSE	FALSE	FALSE	FALSE
Gbx1	Gbx1	FALSE	FALSE	FALSE	TRUE	FALSE	FALSE	FALSE	FALSE
Insm1	Insm1	FALSE	FALSE	FALSE	TRUE	FALSE	FALSE	FALSE	FALSE
Zfp467	Zfp467	FALSE	FALSE	FALSE	TRUE	FALSE	FALSE	FALSE	FALSE
Sp9	Sp9	FALSE	FALSE	FALSE	TRUE	FALSE	FALSE	FALSE	FALSE
Zfp619	Zfp619	FALSE	FALSE	FALSE	TRUE	FALSE	FALSE	FALSE	FALSE
Zbtb10	Zbtb10	FALSE	FALSE	FALSE	TRUE	FALSE	FALSE	FALSE	FALSE
Nr2f1	Nr2f1	FALSE	FALSE	FALSE	TRUE	FALSE	FALSE	FALSE	FALSE
Zfp874a	Zfp874a	FALSE	FALSE	FALSE	TRUE	FALSE	FALSE	FALSE	FALSE
Sp140	Sp140	FALSE	FALSE	FALSE	TRUE	TRUE	FALSE	FALSE	FALSE
Sp140	Sp140	FALSE	FALSE	FALSE	TRUE	FALSE	FALSE	FALSE	FALSE
Zscan25	Zscan25	FALSE	FALSE	FALSE	TRUE	FALSE	FALSE	FALSE	FALSE
Zfp791	Zfp791	FALSE	FALSE	FALSE	TRUE	FALSE	FALSE	FALSE	FALSE
Zfp382	Zfp382	FALSE	FALSE	FALSE	TRUE	FALSE	FALSE	FALSE	FALSE
Mafb	Mafb	FALSE	FALSE	FALSE	TRUE	FALSE	FALSE	FALSE	FALSE
Zbtb2	Zbtb2	FALSE	FALSE	FALSE	TRUE	FALSE	FALSE	FALSE	FALSE
Rc3h2	Rc3h2	FALSE	FALSE	FALSE	TRUE	FALSE	FALSE	FALSE	FALSE
Foxd1	Foxd1	FALSE	FALSE	FALSE	TRUE	FALSE	FALSE	FALSE	FALSE
Pou3f1	Pou3f1	FALSE	FALSE	FALSE	TRUE	FALSE	FALSE	FALSE	FALSE
Pou5f2	Pou5f2	FALSE	FALSE	FALSE	TRUE	FALSE	FALSE	FALSE	FALSE
Zfp799	Zfp799	FALSE	FALSE	FALSE	TRUE	FALSE	FALSE	FALSE	FALSE
Foxl1	Foxl1	FALSE	FALSE	FALSE	TRUE	FALSE	FALSE	FALSE	FALSE
Zfp87	Zfp87	FALSE	FALSE	FALSE	TRUE	FALSE	FALSE	FALSE	FALSE
Hoxd4	Hoxd4	FALSE	FALSE	FALSE	TRUE	FALSE	FALSE	FALSE	FALSE
Gatad1	Gatad1	FALSE	FALSE	FALSE	FALSE	FALSE	FALSE	FALSE	FALSE
Tsc22d1	Tsc22d1	FALSE	FALSE	FALSE	FALSE	TRUE	FALSE	FALSE	FALSE
Dach2	Dach2	FALSE	FALSE	FALSE	FALSE	FALSE	FALSE	FALSE	FALSE
Gzf1	Gzf1	FALSE	FALSE	FALSE	FALSE	FALSE	FALSE	FALSE	FALSE
Satb2	Satb2	FALSE	FALSE	FALSE	FALSE	FALSE	FALSE	FALSE	FALSE
Nfe2l1	Nfe2l1	FALSE	FALSE	FALSE	FALSE	FALSE	FALSE	FALSE	FALSE
En2	En2	FALSE	FALSE	FALSE	FALSE	FALSE	FALSE	FALSE	FALSE
Phtf2	Phtf2	FALSE	FALSE	FALSE	FALSE	TRUE	FALSE	FALSE	FALSE
Zfp784	Zfp784	FALSE	FALSE	FALSE	FALSE	FALSE	FALSE	FALSE	FALSE
Zfp691	Zfp691	FALSE	FALSE	FALSE	FALSE	FALSE	FALSE	FALSE	FALSE
Zbtb3	Zbtb3	FALSE	FALSE	FALSE	FALSE	FALSE	FALSE	FALSE	FALSE
Hoxa10	Hoxa10	FALSE	FALSE	FALSE	FALSE	FALSE	FALSE	FALSE	FALSE
Gata6	Gata6	FALSE	FALSE	FALSE	FALSE	FALSE	FALSE	FALSE	FALSE
Camta1	Camta1	FALSE	FALSE	FALSE	FALSE	FALSE	FALSE	FALSE	FALSE
Vezf1	Vezf1	FALSE	FALSE	FALSE	FALSE	FALSE	FALSE	FALSE	FALSE
Zfp354a	Zfp354a	FALSE	FALSE	FALSE	FALSE	FALSE	FALSE	FALSE	FALSE
Stat5b	Stat5b	FALSE	FALSE	FALSE	FALSE	FALSE	FALSE	FALSE	FALSE
Pitx1	Pitx1	FALSE	FALSE	FALSE	FALSE	FALSE	FALSE	FALSE	FALSE
Zfp369	Zfp369	FALSE	FALSE	FALSE	FALSE	FALSE	FALSE	FALSE	FALSE
Smad5	Smad5	FALSE	FALSE	FALSE	FALSE	FALSE	FALSE	FALSE	FALSE
Hmbox1	Hmbox1	FALSE	FALSE	FALSE	FALSE	FALSE	FALSE	FALSE	FALSE
Zfp263	Zfp263	FALSE	FALSE	FALSE	FALSE	FALSE	FALSE	FALSE	FALSE
Hsf1	Hsf1	FALSE	FALSE	FALSE	FALSE	FALSE	FALSE	FALSE	FALSE
Zbtb11	Zbtb11	FALSE	FALSE	FALSE	FALSE	FALSE	FALSE	FALSE	FALSE
Nr1i2	Nr1i2	FALSE	FALSE	FALSE	FALSE	FALSE	FALSE	FALSE	FALSE
Satb1	Satb1	FALSE	FALSE	FALSE	FALSE	FALSE	FALSE	FALSE	FALSE
Smad4	Smad4	FALSE	FALSE	FALSE	FALSE	FALSE	FALSE	FALSE	FALSE
Msx3	Msx3	FALSE	FALSE	FALSE	FALSE	FALSE	FALSE	FALSE	FALSE
Zbtb43	Zbtb43	FALSE	FALSE	FALSE	FALSE	FALSE	FALSE	FALSE	FALSE
Atf2	Atf2	FALSE	FALSE	FALSE	FALSE	FALSE	FALSE	FALSE	FALSE
Ash1l	Ash1l	FALSE	FALSE	FALSE	FALSE	FALSE	FALSE	FALSE	FALSE
Hnf1a	Hnf1a	FALSE	FALSE	FALSE	FALSE	FALSE	FALSE	FALSE	FALSE
Zfp606	Zfp606	FALSE	FALSE	FALSE	FALSE	FALSE	FALSE	FALSE	FALSE
Hmg20a	Hmg20a	FALSE	FALSE	FALSE	FALSE	FALSE	FALSE	FALSE	FALSE
Foxn3	Foxn3	FALSE	FALSE	FALSE	FALSE	FALSE	FALSE	FALSE	FALSE
Scaper	Scaper	FALSE	FALSE	FALSE	FALSE	FALSE	FALSE	FALSE	FALSE
Scx	Scx	FALSE	FALSE	FALSE	FALSE	FALSE	FALSE	FALSE	FALSE
Tet3	Tet3	FALSE	FALSE	FALSE	FALSE	FALSE	FALSE	FALSE	FALSE
Mitf	Mitf	FALSE	FALSE	FALSE	FALSE	FALSE	FALSE	FALSE	FALSE
Hoxa11	Hoxa11	FALSE	FALSE	FALSE	FALSE	FALSE	FALSE	FALSE	FALSE
Tcfl5	Tcfl5	FALSE	FALSE	FALSE	FALSE	FALSE	FALSE	FALSE	FALSE
Foxp3	Foxp3	FALSE	FALSE	FALSE	FALSE	TRUE	FALSE	FALSE	FALSE
Hey1	Hey1	FALSE	FALSE	FALSE	FALSE	FALSE	FALSE	FALSE	FALSE
Zfp236	Zfp236	FALSE	FALSE	FALSE	FALSE	FALSE	FALSE	FALSE	FALSE
Nfrkb	Nfrkb	FALSE	FALSE	FALSE	FALSE	FALSE	FALSE	FALSE	FALSE
Zfp451	Zfp451	FALSE	FALSE	FALSE	FALSE	FALSE	FALSE	FALSE	FALSE
Cux2	Cux2	FALSE	FALSE	FALSE	FALSE	FALSE	FALSE	FALSE	FALSE
Zfp574	Zfp574	FALSE	FALSE	FALSE	FALSE	FALSE	FALSE	FALSE	FALSE
Insm2	Insm2	FALSE	FALSE	FALSE	FALSE	FALSE	FALSE	FALSE	FALSE
Zbtb44	Zbtb44	FALSE	FALSE	FALSE	FALSE	FALSE	FALSE	FALSE	FALSE
Tshz2	Tshz2	FALSE	FALSE	FALSE	FALSE	TRUE	FALSE	FALSE	FALSE
Zbtb5	Zbtb5	FALSE	FALSE	FALSE	FALSE	FALSE	FALSE	FALSE	FALSE
Hoxd10	Hoxd10	FALSE	FALSE	FALSE	FALSE	FALSE	FALSE	FALSE	FALSE
Zfp366	Zfp366	FALSE	FALSE	FALSE	FALSE	FALSE	FALSE	FALSE	FALSE
Ebf4	Ebf4	FALSE	FALSE	FALSE	FALSE	FALSE	FALSE	FALSE	FALSE
Zfp174	Zfp174	FALSE	FALSE	FALSE	FALSE	FALSE	FALSE	FALSE	FALSE
Nfe2	Nfe2	FALSE	FALSE	FALSE	FALSE	FALSE	FALSE	FALSE	FALSE
Nr1h2	Nr1h2	FALSE	FALSE	FALSE	FALSE	FALSE	FALSE	FALSE	FALSE
Rhox8	Rhox8	FALSE	FALSE	FALSE	FALSE	FALSE	FALSE	FALSE	FALSE
Zfp575	Zfp575	FALSE	FALSE	FALSE	FALSE	FALSE	FALSE	FALSE	FALSE
Arid1b	Arid1b	FALSE	FALSE	FALSE	FALSE	FALSE	FALSE	FALSE	FALSE
Zfp58	Zfp58	FALSE	FALSE	FALSE	FALSE	FALSE	FALSE	FALSE	FALSE
Klf12	Klf12	FALSE	FALSE	FALSE	FALSE	FALSE	FALSE	FALSE	FALSE
Zc3h3	Zc3h3	FALSE	FALSE	FALSE	FALSE	FALSE	FALSE	FALSE	FALSE
Hoxa3	Hoxa3	FALSE	FALSE	FALSE	FALSE	FALSE	FALSE	FALSE	FALSE
Zfp712	Zfp712	FALSE	FALSE	FALSE	FALSE	FALSE	FALSE	FALSE	FALSE
Zfp141	Zfp141	FALSE	FALSE	FALSE	FALSE	FALSE	FALSE	FALSE	FALSE
Zfp748	Zfp748	FALSE	FALSE	FALSE	FALSE	FALSE	FALSE	FALSE	FALSE
Arid3b	Arid3b	FALSE	FALSE	FALSE	FALSE	FALSE	FALSE	FALSE	FALSE
Thap3	Thap3	FALSE	FALSE	FALSE	FALSE	FALSE	FALSE	FALSE	FALSE
Nfatc2	Nfatc2	FALSE	FALSE	FALSE	FALSE	FALSE	FALSE	FALSE	FALSE
Nfatc3	Nfatc3	FALSE	FALSE	FALSE	FALSE	FALSE	FALSE	FALSE	FALSE
Tada2b	Tada2b	FALSE	FALSE	FALSE	FALSE	FALSE	FALSE	FALSE	FALSE
L3mbtl3	L3mbtl3	FALSE	FALSE	FALSE	FALSE	FALSE	FALSE	FALSE	FALSE
Zscan26	Zscan26	FALSE	FALSE	FALSE	FALSE	FALSE	FALSE	FALSE	FALSE
Zfp607a	Zfp607a	FALSE	FALSE	FALSE	FALSE	FALSE	FALSE	FALSE	FALSE
Zfp839	Zfp839	FALSE	FALSE	FALSE	FALSE	FALSE	FALSE	FALSE	FALSE
Zfp341	Zfp341	FALSE	FALSE	FALSE	FALSE	FALSE	FALSE	FALSE	FALSE
Zbtb26	Zbtb26	FALSE	FALSE	FALSE	FALSE	FALSE	FALSE	FALSE	FALSE
E2f5	E2f5	FALSE	FALSE	FALSE	FALSE	FALSE	FALSE	FALSE	FALSE
Zbtb39	Zbtb39	FALSE	FALSE	FALSE	FALSE	FALSE	FALSE	FALSE	FALSE
Zfp78	Zfp78	FALSE	FALSE	FALSE	FALSE	FALSE	FALSE	FALSE	FALSE
Pspc1	Pspc1	FALSE	FALSE	FALSE	FALSE	FALSE	FALSE	FALSE	FALSE
Pcbp4	Pcbp4	FALSE	FALSE	FALSE	FALSE	FALSE	FALSE	FALSE	FALSE
Egr1	Egr1	FALSE	FALSE	FALSE	FALSE	FALSE	FALSE	FALSE	FALSE
Zc3h7b	Zc3h7b	FALSE	FALSE	FALSE	FALSE	FALSE	FALSE	FALSE	FALSE
Cenpt	Cenpt	FALSE	FALSE	FALSE	FALSE	FALSE	FALSE	FALSE	FALSE
Grhl1	Grhl1	FALSE	FALSE	FALSE	FALSE	FALSE	FALSE	FALSE	FALSE
Myb	Myb	FALSE	FALSE	FALSE	FALSE	TRUE	FALSE	FALSE	FALSE
Zfp128	Zfp128	FALSE	FALSE	FALSE	FALSE	FALSE	FALSE	FALSE	FALSE
Nr2f6	Nr2f6	FALSE	FALSE	FALSE	FALSE	FALSE	FALSE	FALSE	FALSE
Zfp523	Zfp523	FALSE	FALSE	FALSE	FALSE	FALSE	FALSE	FALSE	FALSE
Prdm5	Prdm5	FALSE	FALSE	FALSE	FALSE	TRUE	FALSE	FALSE	FALSE
Nfxl1	Nfxl1	FALSE	FALSE	FALSE	FALSE	FALSE	FALSE	FALSE	FALSE
Zfp651	Zbtb47	TRUE	FALSE	FALSE	TRUE	FALSE	FALSE	FALSE	FALSE
Phb	Phb1	TRUE	FALSE	TRUE	FALSE	FALSE	FALSE	TRUE	FALSE
9130023H24Rik	Zfp696	FALSE	FALSE	TRUE	FALSE	FALSE	FALSE	FALSE	FALSE
Cramp1l	Cramp1	FALSE	FALSE	FALSE	TRUE	FALSE	FALSE	FALSE	FALSE
Arntl	Bmal1	FALSE	FALSE	FALSE	TRUE	FALSE	FALSE	FALSE	FALSE
Gm38394	Zbed6	FALSE	FALSE	FALSE	TRUE	FALSE	FALSE	FALSE	FALSE
Elmsan1	Mideas	FALSE	FALSE	FALSE	FALSE	FALSE	FALSE	FALSE	FALSE
Zcchc11	Tut4	FALSE	FALSE	FALSE	FALSE	FALSE	FALSE	FALSE	FALSE
